# Supplementary material for: Gene amplification derived a cancer‐testis long noncoding RNA PCAT6 regulates cell proliferation and migration in hepatocellular carcinoma
Source: Cancer Med. 2019 Apr 9;8(6):3017–25. doi: 10.1002/cam4.2141 (PMC6558594; doi:10.1002/cam4.2141)
Supplement: Supplementary file 3 [file CAM4-8-3017-s003.xlsx]

## Sheet: Table S1
Supplementary Table S1: The amplification ratio of 6 candiate CT-lncRNAs in TCGA LIHC samples.
Gene.ID	Gene.Name	Copy number amplification ratio
ENSG00000228288	KDM5B-AS1	0.104396
ENSG00000153363	LINC00467	0.0961538
ENSG00000243926	TIPARP-AS1	0.0137363
ENSG00000226853	AC010894.3 (GPR155)	0.010989
ENSG00000245694	CRNDE	0
ENSG00000257698	RP11-620J15.3 (XRCC6BP1)	0.00824176
