# Supplementary material for: Gene amplification derived a cancer‐testis long noncoding RNA PCAT6 regulates cell proliferation and migration in hepatocellular carcinoma
Source: Cancer Med. 2019 Apr 9;8(6):3017–25. doi: 10.1002/cam4.2141 (PMC6558594; doi:10.1002/cam4.2141)
Supplement: Supplementary file 4 [file CAM4-8-3017-s004.xlsx]

## Sheet: Table S2
Supplementary Table S2: The gene sets were identified in either testis or LIHC tissues.
Description	Testis					LIHC
	setSize	enrichmentScore	NES	pvalue	Symbol	setSize	enrichmentScore	NES	pvalue	Symbol
GO_REPRODUCTION	1261	0.235785	1.58551	1.19352e-05	FKBP4/SLC22A16/YBX2/SPATA20/PAFAH1B1/DNAH9/TBPL1/SOX30/TNC/SPATA7/ZPBP/RAD51/ARID4B/YBX3/SPAG4/SPHK2/SPA17/DDX20/ZFAT/PSME4/SIRT2/TESK2/TRIP13/DAZAP1/MOV10L1/RBM7/SPAG6/DUSP13/GRHL2/OVGP1/MAST2/NME8/GMCL1/AURKA/RFX2/KDM2B/FETUB/SLC26A3/ESR1/COL9A3/CREM/SRPK1/CATSPERG/PICK1/SBF1/ACR/REC8/HNF4A/NDRG3/TCFL5/AVP/CELF4/GATA1/KATNAL1/TSNAXIP1/SPAG1/ADAM2/LHB/AURKC/THEG/ETV2/GAPDHS/TTC26/WNT2/ANKRD7/SPA…	1255	0.215897	0.872137	0.96984	BAD/FKBP4/HOXA11/YBX2/DNAH9/TEAD3/SCMH1/ERCC1/HSF2/TBPL1/BAK1/GRN/SOX30/CTNNA1/HEXB/ARID4B/PTPRN/FOXC1/SPAG4/VMP1/EPN1/DLX3/SPA17/DDX20/ASB1/ZFAT/SIRT2/TRIP13/DAZAP1/FAM50A/TP63/SPAG6/UBE2A/FKBP6/DUSP13/PAFAH1B3/DNM2/TCF7/OPRK1/CAD/MAST2/BAX/PTHLH/TFAP2C/DYNLL1/ALKBH5/ANGPT2/TYRO3/TGFB2/UPRT/AAAS/SRPK1/HSP90AB1/PLA2G3/PICK1/BIK/SIX4/MMP9/NDRG3/PABPC1L/TCFL5/AVP/WFDC2/RHOXF1/CDK16/TSNAXIP1/ZP2/STK…
GO_MULTI_ORGANISM_REPRODUCTIVE_PROCESS	867	0.307235	2.01886	1.2643e-05	FKBP4/SLC22A16/YBX2/SPATA20/PAFAH1B1/DNAH9/TBPL1/SOX30/SPATA7/ZPBP/ARID4B/YBX3/SPAG4/SPHK2/SPA17/DDX20/PSME4/TESK2/TRIP13/DAZAP1/MOV10L1/SPAG6/DUSP13/OVGP1/MAST2/NME8/GMCL1/RFX2/KDM2B/FETUB/SLC26A3/ESR1/CREM/SRPK1/CATSPERG/PICK1/SBF1/ACR/REC8/NDRG3/TCFL5/AVP/CELF4/KATNAL1/TSNAXIP1/SPAG1/ADAM2/AURKC/THEG/GAPDHS/TTC26/SPAM1/FSCN3/USP42/GALNTL5/EIF4H/AMBP/RLN2/TESK1/PLEKHA1/NEURL/RAD51C/4-Sep/SLC6A4…	860	0.22866	0.918253	0.84396	BAD/FKBP4/HOXA11/YBX2/DNAH9/TEAD3/SCMH1/ERCC1/HSF2/TBPL1/GRN/SOX30/HEXB/ARID4B/FOXC1/SPAG4/VMP1/EPN1/SPA17/DDX20/TRIP13/DAZAP1/FAM50A/TP63/SPAG6/UBE2A/FKBP6/DUSP13/PAFAH1B3/DNM2/CAD/MAST2/BAX/PTHLH/DYNLL1/ALKBH5/ANGPT2/TYRO3/UPRT/AAAS/SRPK1/PLA2G3/PICK1/BIK/MMP9/NDRG3/PABPC1L/TCFL5/AVP/WFDC2/RHOXF1/CDK16/TSNAXIP1/ZP2/ADAM2/CGB/ASF1B/TTC26/GALNTL5/TESK1/NEURL/4-Sep/SLC6A4/CYP27B1/GLI1/PPARD/RNF8/B…
GO_MULTICELLULAR_ORGANISM_REPRODUCTION	750	0.303037	1.97133	1.29349e-05	SLC22A16/YBX2/SPATA20/PAFAH1B1/DNAH9/TBPL1/SOX30/SPATA7/YBX3/SPAG4/SPA17/DDX20/PSME4/TESK2/TRIP13/DAZAP1/MOV10L1/SPAG6/DUSP13/MAST2/GMCL1/RFX2/ESR1/CREM/SRPK1/CATSPERG/PICK1/SBF1/ACR/REC8/NDRG3/TCFL5/AVP/CELF4/KATNAL1/TSNAXIP1/AURKC/THEG/GAPDHS/SPAM1/FSCN3/USP42/GALNTL5/TESK1/PLEKHA1/NEURL/4-Sep/DDX25/ACRBP/MAK/OPRM1/SLC26A8/PACRG/TBP/NME5/IQCG/ROPN1B/EIF2B4/PCSK4/CHD5/STK11/TNP1/SPACA1/RAD23B/TT…	743	0.22718	0.909883	0.84942	BAD/HOXA11/YBX2/DNAH9/SCMH1/ERCC1/HSF2/TBPL1/GRN/SOX30/CTNNA1/HEXB/ARID4B/PTPRN/FOXC1/SPAG4/SPA17/DDX20/TRIP13/DAZAP1/FAM50A/TP63/SPAG6/UBE2A/FKBP6/DUSP13/PAFAH1B3/DNM2/OPRK1/MAST2/BAX/DYNLL1/ALKBH5/ANGPT2/TYRO3/SRPK1/PLA2G3/PICK1/BIK/NDRG3/PABPC1L/TCFL5/AVP/WFDC2/RHOXF1/CDK16/TSNAXIP1/ADAM2/CGB/ASF1B/CCNE1/TTC26/GALNTL5/TESK1/NEURL/4-Sep/SLC6A4/MAP2K6/CYP27B1/GLI1/PPARD/RNF8/STC2/BCL6/IQCG/IL1A/…
GO_SEXUAL_REPRODUCTION	709	0.369423	2.39338	1.30407e-05	SLC22A16/YBX2/SPATA20/PAFAH1B1/DNAH9/TBPL1/SOX30/SPATA7/ZPBP/ARID4B/YBX3/SPAG4/SPA17/DDX20/PSME4/TESK2/TRIP13/DAZAP1/MOV10L1/SPAG6/DUSP13/OVGP1/MAST2/NME8/GMCL1/RFX2/KDM2B/FETUB/SLC26A3/CREM/SRPK1/CATSPERG/PICK1/SBF1/ACR/REC8/NDRG3/TCFL5/AVP/CELF4/KATNAL1/TSNAXIP1/SPAG1/ADAM2/AURKC/THEG/GAPDHS/TTC26/SPAM1/FSCN3/USP42/GALNTL5/EIF4H/TESK1/PLEKHA1/NEURL/RAD51C/4-Sep/SLC6A4/DDX25/AKAP3/STX2/ACRBP/MAK…	703	0.245201	0.980901	0.588244	BAD/HOXA11/YBX2/DNAH9/SCMH1/ERCC1/HSF2/TBPL1/GRN/HEXB/ARID4B/FOXC1/SPAG4/SPA17/DDX20/TRIP13/DAZAP1/FAM50A/TP63/SPAG6/FKBP6/DUSP13/PAFAH1B3/DNM2/MAST2/BAX/DYNLL1/ALKBH5/ANGPT2/TYRO3/AAAS/SRPK1/PLA2G3/BIK/NDRG3/PABPC1L/TCFL5/AVP/WFDC2/RHOXF1/CDK16/TSNAXIP1/ZP2/ADAM2/CGB/ASF1B/TTC26/GALNTL5/TESK1/4-Sep/SLC6A4/GLI1/RNF8/GNPDA1/BCL6/IQCG/NCL/PCSK4/CCT4/KDM3A/PLCD4/CHD5/PARK7/RGS2/TSNAX/KDM5B/CD46/STK1…
GO_DETECTION_OF_STIMULUS	595	0.2498	1.59549	1.33742e-05	PGLYRP1/ZBTB32/PLEKHB1/CASR/GUCA1A/OPN3/COL11A1/CYB5R4/CNGB1/POLD3/PKD2L2/DNAJA1/PPEF1/GNA11/OR1I1/CST4/GUCY2F/OPN1LW/HTR2A/TRPA1/HPN/RPA3/POLD2/GCK/PKD2L1/ASIC2/PITPNM1/GUCA1B/GRM6/GNAT1/RPA2/CASQ2/KCNIP2/OPN4/OR2B6/OPN5/MKKS/OR1E2/TAS2R16/CSRP3/AIPL1/CHRNA10/LBP/SAG/PKDREJ/ANO1/PCNA/PDE6A/ATP8A2/GNAT2/ANO3/GJA10/MRPS9/OR4D1/DTL/TRPM8/OR5C1/RGR/TMC2/HMGA2/UBC/CACNA2D4/PIEZO2/OR4K1/TTN/PPEF2/ATP2…	568	0.0691916	0.27551	1	PKD1/ZBTB32/PLEKHB1/PNKP/GUCA1A/RFC2/NPFFR2/COL11A1/MRPS35/POLD1/CNGB1/RAD18/NOX3/GNB1/SEMA5B/TRPM3/PPEF1/GNA11/NLRC4/TREM2/RBX1/CST4/CACNA1F/OPN1LW/RS1/TRPA1/NOD1/RPA3/POLD2/PKD2L1/UNC119/CALCA/SLC11A2/TULP1/GRM6/RPE65/RPA2/ELOVL4/PKD2/UBE2B/TGFB3/KCNIP2/OPN4/OR2B6/SOX4/OPN5/MKKS/MRPS26/MMP24/TAS2R4/OR7A10/OR7C1/GNGT1/OPN1SW/CSRP3/AIPL1/CHRNA10/OR11H1/SAG/PKDREJ/RPA1/PCNA/PDE6A/ATP8A2/PDE6B/GNAT…
GO_GAMETE_GENERATION	577	0.369642	2.35528	1.34181e-05	SLC22A16/YBX2/SPATA20/PAFAH1B1/DNAH9/TBPL1/SOX30/SPATA7/YBX3/SPAG4/SPA17/DDX20/PSME4/TESK2/TRIP13/DAZAP1/MOV10L1/SPAG6/DUSP13/MAST2/GMCL1/RFX2/CREM/SRPK1/CATSPERG/PICK1/SBF1/REC8/NDRG3/TCFL5/CELF4/KATNAL1/TSNAXIP1/AURKC/THEG/GAPDHS/FSCN3/USP42/GALNTL5/TESK1/PLEKHA1/NEURL/4-Sep/DDX25/ACRBP/MAK/SLC26A8/PACRG/TBP/NME5/IQCG/ROPN1B/PCSK4/CHD5/STK11/TNP1/SPACA1/RAD23B/TTLL5/SLIRP/INSL6/PAIP2/PRM2/HERPU…	571	0.258553	1.02965	0.38558	BAD/HOXA11/YBX2/DNAH9/SCMH1/ERCC1/HSF2/TBPL1/HEXB/ARID4B/FOXC1/SPAG4/SPA17/DDX20/TRIP13/DAZAP1/FAM50A/TP63/SPAG6/FKBP6/DUSP13/PAFAH1B3/DNM2/MAST2/BAX/DYNLL1/ALKBH5/ANGPT2/TYRO3/SRPK1/PLA2G3/BIK/NDRG3/PABPC1L/TCFL5/WFDC2/RHOXF1/CDK16/TSNAXIP1/CGB/ASF1B/TTC26/GALNTL5/TESK1/4-Sep/GLI1/RNF8/BCL6/IQCG/NCL/PCSK4/KDM3A/CHD5/RGS2/TSNAX/STK11/TNP1/SPACA1/SLIRP/DNMT3A/SOHLH2/RNF2/WIPF3/RNF114/MEA1/EREG/BBS…
GO_MICROTUBULE_BASED_PROCESS	512	0.277995	1.75273	1.36612e-05	ZMYND10/AP2B1/PAFAH1B1/DNAH9/RANBP9/TACC3/RNF19A/SPA17/PRKCZ/KIF2A/AP3M2/NDE1/TUBE1/WDR62/TUBA3D/SPAG5/PCM1/CDC14A/RFX3/PIH1D3/NDC80/AURKA/KIF9/BIRC5/PPP2R3C/TEKT2/IFT74/RANBP1/PLA2G3/DNAL4/IFT27/TUBB1/KIF3B/KATNAL1/AP3B2/CEP152/EYA1/SPAG1/AURKC/CCDC114/TTC26/CCSER2/NEURL/IFT20/SLAIN2/ZNF259/C11orf63/KIAA1377/RSPH4A/CUL9/TTK/NME5/IFT57/DNAH1/DNAH6/ARHGEF2/KIF21B/SSX2IP/KIF17/STMN1/NEK2/DNAH7/IFT4…	512	0.339917	1.3504	0.000220002	AP2B1/MARK4/CEP68/TACC3/STMN4/TUBG2/DNAH5/AP2S1/OFD1/DTNBP1/MAP4/CC2D2A/SDCCAG8/CROCC/SPA17/AP3D1/RHOA/CDC42/LLGL2/KIFAP3/CAPN6/KIF22/KIF3C/KIF9/DYNLL1/IFT74/PLA2G3/DNAL4/TTLL1/IFT27/MYBL2/BIRC7/AP3B2/RAB11A/TUBB4A/KLC3/CCDC114/PPP2R1A/DVL1/LZTS2/CRYAB/ZNF259/GAPDH/KIF20A/IFT57/CENPA/ARHGEF2/KIF21B/MAP7D1/TBCE/STMN1/CAMSAP2/DNAH7/PPP2R4/IFT43/CLTA/DNAH8/BBS2/DYNLRB1/CEP250/KLC1/UXT/TUBA4A/LRRC6/F…
GO_ORGANELLE_ASSEMBLY	489	0.281547	1.76798	1.37385e-05	ZMYND10/PAFAH1B1/FUZ/TBPL1/ATG2B/KIF2A/WDR1/WDR62/NEBL/PCM1/TP53INP2/CDC14A/RFX3/PIH1D3/NME8/AURKA/RFX2/BIRC5/CAPN3/TEKT2/IFT74/SNAP29/KIAA0586/TUBB1/KIF3B/CENPT/CCDC113/CLUAP1/RPGRIP1L/CEP152/SPAG1/AURKC/CCDC114/TTC26/CEP41/NEURL/B9D1/MYH3/IFT20/C11orf63/EHD1/CEP164/KIAA1377/BIN2/RFX4/RSPH4A/NME5/ARL6/IFT57/DNAH1/STAM2/KIAA1324/RPF1/SSX2IP/NSUN4/NEK2/PROX1/CENPF/TNP1/SPACA1/RAB32/DNAH7/CCDC176/T…	488	0.357516	1.41857	2.00012e-05	TRAPPC6A/ZNF207/FUZ/MKS1/TBPL1/GABARAPL2/DNAH5/OFD1/CC2D2A/MRTO4/RHOA/WIPI1/WDR1/TSG101/WDR62/ACTN2/HSPB11/RPS5/SNX10/OGFOD1/RPL6/BIRC5/IFT74/ABLIM1/CIRBP/PLA2G3/TTLL1/RPL3/ATP6V1D/SIX4/MYBL2/BIRC7/CHMP4B/CENPT/CCDC113/CLUAP1/RPGRIP1L/RAB11A/RPS19/CCDC114/CEP41/LZTS2/C1QBP/MYH3/EHD1/NRXN2/CEP164/SRF/BRIX1/RPL24/IFT57/CENPA/RPS15/KIAA1324/NSUN4/NEK2/TNP1/SPACA1/RAB32/DNAH7/CEP89/OCRL/RPL5/C12orf44…
GO_MALE_GAMETE_GENERATION	470	0.443241	2.77311	1.38122e-05	SLC22A16/YBX2/SPATA20/PAFAH1B1/DNAH9/TBPL1/SOX30/SPATA7/YBX3/SPAG4/SPA17/PSME4/TESK2/TRIP13/DAZAP1/MOV10L1/SPAG6/DUSP13/MAST2/GMCL1/RFX2/CREM/SRPK1/CATSPERG/SBF1/REC8/NDRG3/TCFL5/KATNAL1/TSNAXIP1/AURKC/THEG/GAPDHS/FSCN3/USP42/GALNTL5/TESK1/PLEKHA1/NEURL/4-Sep/DDX25/ACRBP/MAK/SLC26A8/PACRG/TBP/NME5/IQCG/ROPN1B/PCSK4/CHD5/STK11/TNP1/SPACA1/RAD23B/TTLL5/SLIRP/INSL6/PAIP2/PRM2/HERPUD2/RNF114/TCP11/ME…	463	0.280623	1.11193	0.150162	BAD/HOXA11/YBX2/DNAH9/SCMH1/ERCC1/HSF2/TBPL1/ARID4B/SPAG4/SPA17/TRIP13/DAZAP1/FAM50A/TP63/SPAG6/FKBP6/DUSP13/PAFAH1B3/DNM2/MAST2/BAX/ALKBH5/TYRO3/SRPK1/PLA2G3/BIK/NDRG3/TCFL5/WFDC2/CDK16/TSNAXIP1/ASF1B/TTC26/GALNTL5/TESK1/4-Sep/GLI1/RNF8/BCL6/IQCG/NCL/PCSK4/KDM3A/CHD5/RGS2/TSNAX/STK11/TNP1/SPACA1/SLIRP/DNMT3A/SOHLH2/WIPF3/RNF114/MEA1/BBS2/SOX9/PANK2/MKKS/TBC1D20/OR7C1/SMARCA4/ELL3/FOXJ1/MAS1/ACSB…
GO_SENSORY_PERCEPTION_OF_CHEMICAL_STIMULUS	447	0.338811	2.10915	1.39121e-05	BEST2/PDE4A/CNGB1/TRPM5/OR1I1/CST4/TRPA1/PKD2L1/ASIC2/P2RX3/GNAT1/OR2B6/MKKS/OR7A10/OR1E2/TAS2R16/NXNL2/OR11H1/CNGA4/GNAT2/TAAR5/LEF1/OR4D1/GNAL/SLC6A3/OR13C4/OR5C1/DRD2/OR4K1/PIP/OR3A3/LCN1/SCNN1D/PIGR/RTP3/OR1K1/OR4K2/OR10A5/OR2D2/NAV2/OR4D6/OR51I1/OR51Q1/LPO/OR1F1/OR2B2/OR2C1/OR13J1/OR10G3/OR6F1/OR5AU1/TAS2R1/WNT10B/TAS1R3/CST2/CST1/OR10A4/OR10A2/OR7G3/OR8B12/OR2K2/OR2M4/OR1L6/OR1L8/OR1N1/OR2A…	421	-0.0835761	-0.52733	1	BEST2/PDE4A/CNGB1/GNAS/OR1I1/ITPR3/TRPA1/ASIC2/P2RX3/SYT10/SCNN1A/OR12D3/GNAT1/TAS2R8/TAS2R10/TAS2R7/TAS2R9/OR2B6/TAS2R3/TAS2R4/TAS2R5/OR7A10/OR7C2/GNG13/OR1E2/TAS2R16/NXNL2/OR11H1/CA6/CNGA4/GNAT2/CD36/TAAR5/RTP4/OR1J1/OR13C9/OR1L4/PLCB2/ADCY3/SLC24A4/BBS4/OR4D1/UBR3/OR13C4/OR5C1/OR5F1/OR8K1/OR5M9/OR4K1/OR3A3/AZGP1/OR7G1/SCNN1D/OR2M5/PIGR/RTP3/OR1Q1/OR1K1/OR4K2/OR10A5/OR2D2/SCNN1G/NAV2/OR4D6/OR51…
GO_MICROTUBULE_CYTOSKELETON_ORGANIZATION	341	0.283712	1.71719	1.44038e-05	ZMYND10/PAFAH1B1/RANBP9/TACC3/RNF19A/PRKCZ/KIF2A/NDE1/TUBE1/WDR62/SPAG5/PCM1/CDC14A/PIH1D3/NDC80/AURKA/BIRC5/PPP2R3C/TEKT2/RANBP1/PLA2G3/TUBB1/KIF3B/KATNAL1/CEP152/EYA1/SPAG1/AURKC/CCDC114/CCSER2/NEURL/SLAIN2/ZNF259/C11orf63/KIAA1377/RSPH4A/CUL9/TTK/DNAH1/ARHGEF2/SSX2IP/STMN1/NEK2/DNAH7/TTLL5/KIF18A/GPSM2/DNAI1/CEP250/SBDS/AUNIP/KNSTRN/LRRC6/MAP7D3/MAP1S/CLIP1/TUBG1/FOPNL/CCNB1/SPIRE1/ESPL1/MAP7/…	341	0.284934	1.11877	0.169078	MARK4/PAX6/ZNF207/CEP68/TACC3/STMN4/TUBG2/DNAH5/SPDL1/OFD1/MAP4/CC2D2A/SDCCAG8/CROCC/ASUN/RHOA/KIF2A/LLGL2/WDR62/CAMSAP3/CAPN6/MAP2/NDC80/TPX2/BIRC5/KIF4A/PPP2R3C/EZR/RANBP1/PLA2G3/TTLL1/NEFH/MYBL2/BIRC7/MID1/AXIN1/RAB11A/EYA1/AURKC/CCDC114/PPP2R1A/DVL1/LZTS2/NEURL/KPNB1/CRYAB/ZNF259/KIAA1377/GAPDH/CHD4/CUL9/TTK/KIF20A/TTL/CENPA/ARHGEF2/MAP7D1/TBCE/STMN1/NEK2/CAMSAP2/DNAH7/PPP2R4/CRIPT/KIF18A/BBS…
GO_CELL_PROJECTION_ASSEMBLY	261	0.317857	1.86209	1.49457e-05	ZMYND10/FUZ/NTN1/PCM1/CDC14A/RFX3/PIH1D3/NME8/RFX2/TEKT2/IFT74/SNAP29/KIAA0586/KLF5/CCDC113/CLUAP1/RPGRIP1L/SPAG1/CCDC114/TTC26/CEP41/NEURL/B9D1/SLC9A3R1/IFT20/C11orf63/EHD1/CEP164/KIAA1377/STX2/RFX4/RSPH4A/NME5/ARL6/IFT57/DNAH1/CCDC88A/SSX2IP/DNAH7/CCDC176/TTLL5/BBS9/DNAI1/B9D2/MKKS/CEP250/FGD3/RAB3IP/TTBK2/LRRC6/FOXJ1/SPATA6/INPP5K/FOPNL/VAV3/DZIP1/KIAA1009/AHI1/TSGA10/IFT172/FGD4/POC1B/CDH13/C…	261	0.274671	1.06759	0.317844	CELSR3/FUZ/MKS1/DNAH5/CC2D2A/CDC42/MAP4K4/ACTN2/HSPB11/CTTN/NME8/SNX10/FXYD5/ITGA6/EZR/IFT74/ABL1/ABLIM1/PLA2G3/TTLL1/NEFH/ATP6V1D/FGD1/CCDC113/CLUAP1/RPGRIP1L/CCDC114/TTC26/CEP41/NEURL/PPP1R9B/SLC9A3R1/IFT20/EHD1/CEP164/KIAA1377/ICK/ARL6/IFT57/WDR35/DNAH7/CEP89/OCRL/BBS9/IFT81/B9D2/BBS2/NUP85/MKKS/CEP250/LRRC6/FOXJ1/LAMA5/KIF3A/ARFIP2/INPP5K/RSG1/FOPNL/MST4/DZIP1/TSGA10/RAC1/DBNL/SDCBP/FNBP1L/IF…
GO_CELLULAR_COMPONENT_ASSEMBLY_INVOLVED_IN_MORPHOGENESIS	246	0.423602	2.46391	1.50509e-05	ZMYND10/PAFAH1B1/FUZ/TBPL1/WDR1/NEBL/PCM1/CDC14A/RFX3/PIH1D3/EPB41L3/NME8/MTMR2/RFX2/CAPN3/TEKT2/IFT74/SNAP29/KIAA0586/CCDC113/CLUAP1/RPGRIP1L/SPAG1/CCDC114/TTC26/CEP41/NEURL/B9D1/MYH3/IFT20/C11orf63/EHD1/CEP164/KIAA1377/RFX4/RSPH4A/NME5/ARL6/IFT57/DNAH1/GNPAT/SSX2IP/PROX1/SPACA1/DNAH7/CCDC176/TTLL5/BBS9/DNAI1/B9D2/MKKS/CEP250/RAB3IP/TTBK2/CSRP3/LRRC6/FOXJ1/SPATA6/FOPNL/DZIP1/KIAA1009/AHI1/IFT172…	245	0.308624	1.19612	0.0835482	FUZ/MKS1/TBPL1/DNAH5/CC2D2A/WDR1/ACTN2/HSPB11/SNX10/IFT74/ABLIM1/PLA2G3/TTLL1/ATP6V1D/SIX4/CCDC113/CLUAP1/RPGRIP1L/ERCC2/CCDC114/CEP41/MYH3/EHD1/CEP164/SRF/IFT57/GNPAT/SPACA1/DNAH7/CEP89/OCRL/B9D2/BBS2/MKKS/TBC1D20/CEP250/LRRC6/FOXJ1/LAMA5/KIF3A/RSG1/FNBP1L/IFT172/DYNC2LI1/BBS7/CCDC40/CSNK1D/TPGS1/ACTA1/ANKRD1/TMEM138/CCNO/OBSCN/LRGUK/TMEM237/SPAG17/DRC1/ATP6V0D1/CCDC28B/STK36/INTU/HEATR2/TMEM67/…
GO_CELLULAR_PROCESS_INVOLVED_IN_REPRODUCTION_IN_MULTICELLULAR_ORGANISM	246	0.348817	2.02892	1.50509e-05	YBX2/PAFAH1B1/TBPL1/DDX20/PSME4/MOV10L1/SPAG6/MAST2/RFX2/SRPK1/REC8/CELF4/AURKC/GAPDHS/SPAM1/FSCN3/GALNTL5/NEURL/4-Sep/DDX25/ACRBP/SLC26A8/PACRG/NME5/IQCG/ROPN1B/PCSK4/CHD5/STK11/TNP1/SPACA1/TTLL5/SLIRP/EQTN/INSL6/PRM2/CRISP1/LIN28A/CATSPERB/HOOK1/DZIP1/ODF2/PAQR5/ABHD2/ZMYND15/NUP210L/NPHP1/TMF1/CATSPER3/CABYR/NPM2/RSPH1/KLHL10/ADAD1/STRBP/CEP57/PDILT/CCDC63/IQCF1/AGFG1/CATSPERD/CATSPER1/PRM1/CA…	247	0.218349	0.846626	0.858398	YBX2/ERCC1/TBPL1/HEXB/FOXC1/DDX20/TRIP13/SPAG6/MAST2/BAX/ANGPT2/DAZL/MSH2/SRPK1/PLA2G3/PABPC1L/CDC25B/ADAM2/AURKC/TGFB1/GAPDHS/TTC26/CASP2/SPAM1/GALNTL5/NEURL/4-Sep/RNF8/IQCG/IL1A/PCSK4/KDM3A/CHD5/STK11/TNP1/SPACA1/SLIRP/SOHLH2/RNF2/EREG/BBS2/BMP4/PANK2/MKKS/TBC1D20/EIF2S2/SMARCA4/LIN28A/RAN/RNF17/RXFP2/CCNB1/DZIP1/ODF2/DMRT1/RPS6/PAQR5/LGR5/TARBP2/TPGS1/NUP210L/NPHP1/POMZP3/PRDM14/TIAL1/CABYR/FM…
GO_CILIUM_MORPHOGENESIS	207	0.470113	2.67258	1.53388e-05	ZMYND10/FUZ/IFT88/C16orf80/PCM1/CDC14A/RFX3/PIH1D3/NME8/RFX2/TEKT2/IFT74/SNAP29/KIAA0586/CCDC113/CLUAP1/RPGRIP1L/SPAG1/CCDC114/TTC26/CEP41/NEURL/B9D1/IFT20/C11orf63/EHD1/CEP164/KIAA1377/RFX4/RSPH4A/NME5/ARL6/IFT57/DNAH1/SSX2IP/DNAH7/CCDC176/IFT43/TTLL5/BBS9/DNAI1/B9D2/TEKT3/MKKS/CEP250/RAB3IP/TTBK2/LRRC6/FOXJ1/SPATA6/FOPNL/DZIP1/KIAA1009/AHI1/IFT172/RAB1A/POC1B/CCDC40/AZI1/C1orf222/SPAG16/CCDC39/…	207	0.390501	1.50123	0.000211176	CELSR3/FUZ/MKS1/WWTR1/DNAH5/OFD1/CC2D2A/C16orf80/PTPN23/DNM2/HSPB11/SNX10/DYNLL1/IFT74/ABLIM1/PLA2G3/TTLL1/ATP6V1D/IFT52/PQBP1/CCDC113/CLUAP1/RPGRIP1L/CCDC114/TTC26/CEP41/NEURL/EHD1/CEP164/ICK/ARL6/IFT57/WDR35/DNAH7/IFT43/TCTN3/CEP89/OCRL/BBS9/B9D2/BBS2/TEKT3/MKKS/CEP250/LRRC6/FOXJ1/LAMA5/KIF3A/RSG1/DZIP1/FNBP1L/IFT172/DYNC2LI1/ARL3/BBS7/CCDC40/CSNK1D/AZI1/TPGS1/TMEM138/CCNO/ASAP1/LRGUK/TMEM237/S…
GO_GERM_CELL_DEVELOPMENT	203	0.384592	2.18002	1.53886e-05	YBX2/PAFAH1B1/TBPL1/DDX20/PSME4/TRIP13/MOV10L1/SPAG6/RFX2/SLC26A3/SRPK1/REC8/CELF4/AURKC/GAPDHS/TTC26/FSCN3/GALNTL5/NEURL/4-Sep/DDX25/ACRBP/SLC26A8/PACRG/NME5/IQCG/PCSK4/KDM3A/CHD5/STK11/TNP1/SPACA1/TTLL5/SLIRP/INSL6/SOHLH2/PRM2/MKKS/SMARCA4/LIN28A/RXFP2/CATSPERB/HOOK1/DZIP1/ODF2/PAQR5/ABHD2/ZMYND15/NUP210L/SPAG16/TMF1/HIST1H2BA/POMZP3/CATSPER3/CABYR/NPM2/RSPH1/KLHL10/CCDC155/ADAD1/GDF9/STRBP/CEP…	204	0.249738	0.959271	0.60628	YBX2/ERCC1/TBPL1/HEXB/DDX20/TRIP13/SPAG6/BAX/ANGPT2/DAZL/MSH2/SRPK1/PLA2G3/PABPC1L/CDC25B/AURKC/GAPDHS/TTC26/GALNTL5/NEURL/4-Sep/RNF8/IQCG/PCSK4/KDM3A/CHD5/STK11/TNP1/SPACA1/SLIRP/SOHLH2/RNF2/EREG/BBS2/BMP4/PANK2/MKKS/TBC1D20/SMARCA4/LIN28A/RAN/RNF17/RXFP2/CCNB1/DZIP1/ODF2/DMRT1/RPS6/PAQR5/LGR5/TARBP2/TPGS1/NUP210L/POMZP3/PRDM14/TIAL1/CABYR/FMN2/CCDC155/TDRD5/PYGO2/ADAD1/GDF9/KIAA0196/ING2/PAQR8/…
GO_MICROTUBULE_BASED_MOVEMENT	203	0.337236	1.91159	1.53886e-05	AP2B1/PAFAH1B1/DNAH9/SPA17/PRKCZ/KIF2A/AP3M2/NDE1/PCM1/RFX3/KIF9/IFT74/DNAL4/IFT27/KIF3B/AP3B2/CCDC114/TTC26/IFT20/RSPH4A/NME5/IFT57/DNAH1/DNAH6/KIF21B/SSX2IP/KIF17/DNAH7/IFT43/KIF18A/DNAI1/DNAH8/KTN1/KIF1C/LRRC6/MAP1S/KIF23/RAB1A/KATNB1/KIFC3/KIF2B/CCDC40/AZI1/KIF2C/ADCY10/SPAG16/CCDC39/ROPN1L/CABYR/DNAAF1/SPAG17/HYDIN/DNAH3/RACGAP1/KIF26B/PCDP1/STK36/KIF15/IFT122/KIF6/KIF27/DPCD/NDEL1/TTC21A/DY…	203	0.438316	1.68319	1.00627e-05	AP2B1/DNAH9/DNAH5/AP2S1/OFD1/DTNBP1/MAP4/SPA17/AP3D1/CDC42/KIFAP3/KIF22/KIF3C/KIF9/DYNLL1/IFT74/DNAL4/TTLL1/IFT27/AP3B2/KLC3/CCDC114/KIF20A/IFT57/KIF21B/DNAH7/IFT43/CLTA/DNAH8/KIF25/DYNLRB1/KLC1/UXT/LRRC6/MAP1S/AP3B1/BLOC1S1/KIF12/ARL3/KATNB1/RHOT2/CCDC40/AZI1/KIF2C/SNAPIN/DYNC1LI1/CABYR/UCHL1/SPAG17/FMN2/KIF5A/DYNC1I1/AP2M1/RACGAP1/STK36/HEATR2/DPCD/KIFC2/TTC21A/DYNLRB2/ARMC4/RSPH9/HAP1/DNAH12/K…
GO_CILIUM_ORGANIZATION	188	0.515872	2.89461	1.54969e-05	ZMYND10/FUZ/CNGB1/PCM1/CDC14A/RFX3/PIH1D3/NME8/RFX2/TEKT2/IFT74/SNAP29/IFT27/KIAA0586/CCDC113/CLUAP1/RPGRIP1L/SPAG1/CCDC114/TTC26/CEP41/NEURL/B9D1/IFT20/C11orf63/EHD1/CEP164/KIAA1377/RFX4/RSPH4A/NME5/ARL6/IFT57/DNAH1/SSX2IP/DNAH7/CCDC176/IFT43/TTLL5/BBS9/DNAI1/B9D2/MKKS/CEP250/RAB3IP/TTBK2/LRRC6/FOXJ1/SPATA6/FOPNL/DZIP1/KIAA1009/AHI1/IFT172/MNS1/POC1B/CCDC40/AZI1/C1orf222/SPAG16/CCDC39/AKAP4/SCLT…	187	0.403585	1.54305	0.000120947	FUZ/MKS1/DNAH5/CC2D2A/HSPB11/SNX10/DYNLL1/IFT74/ABLIM1/PLA2G3/TTLL1/IFT27/ATP6V1D/CCDC113/CLUAP1/RPGRIP1L/CCDC114/CEP41/EHD1/CEP164/IFT57/DNAH7/IFT43/CEP89/OCRL/B9D2/BBS2/MKKS/CEP250/LRRC6/FOXJ1/LAMA5/KIF3A/RSG1/FNBP1L/IFT172/DYNC2LI1/ARL3/BBS7/CCDC40/CSNK1D/AZI1/TPGS1/TMEM138/CCNO/LRGUK/TMEM237/SPAG17/DRC1/C2orf62/ATP6V0D1/CCDC28B/STK36/INTU/HEATR2/TMEM67/TTC21A/TCTN2/ARMC4/RSPH9/SSNA1/BBS12/TME…
GO_FERTILIZATION	146	0.498667	2.69387	1.59607e-05	SLC22A16/ZPBP/YBX3/SPA17/OVGP1/FETUB/CATSPERG/ACR/REC8/SPAG1/ADAM2/SPAM1/AKAP3/STX2/ROPN1B/PCSK4/PLCD4/TNP1/TTLL5/SLIRP/EQTN/INSL6/TCP1/HVCN1/CRISP1/ATP8B3/PKDREJ/ATP1A4/CATSPERB/ADAM20/SYT6/ADAM30/CCT7/PLCZ1/ADAM21/SPATA22/SPACA3/MAEL/AKAP4/ZP1/TRIM36/SPEF2/CATSPER3/CAST/CLGN/SPACA7/NPM2/KLHL10/SMCP/DNALI1/MST1R/PRSS37/CCT2/CATSPER2/FUT10/GLIPR1L1/CATSPERD/CATSPER1/UMODL1/PVRL3/TNP2/TDRKH/IZUMO1…	144	0.262143	0.986328	0.529519	HOXA11/HEXB/SPA17/BAX/AAAS/ZP2/ADAM2/GNPDA1/PCSK4/CCT4/PLCD4/PARK7/KDM5B/CD46/TNP1/SLIRP/TCP1/HOXD9/HOXD10/KLK14/ATP1A4/CCT7/TARBP2/MFGE8/SPACA3/MAEL/UBAP2L/POMZP3/PRDM14/SYT8/ZP1/CCT5/CCT8/UBE2Q1/IGSF8/CCT3/DNALI1/CCT2/CATSPER2/CDK1/NLRP5/BCL2L1/GLIPR1L1/TDRD12/CATSPERD/CATSPER1/UMODL1/IZUMO1/WBP2NL/FOXL2/ZP3/HSPA1L/KCNU1/RAD21L1/HOXA10
GO_SPERMATID_DIFFERENTIATION	124	0.546154	2.87367	1.61859e-05	PAFAH1B1/TBPL1/PSME4/TRIP13/SPAG6/MAST2/RFX2/SLC26A3/SRPK1/REC8/GAPDHS/TTC26/FSCN3/GALNTL5/NEURL/4-Sep/DDX25/ACRBP/SLC26A8/PACRG/NME5/IQCG/PCSK4/CHD5/STK11/TNP1/SPACA1/TTLL5/SLIRP/INSL6/PRM2/MKKS/SMARCA4/CATSPERB/HOOK1/ODF2/ABHD2/ZMYND15/NUP210L/NPHP1/SPAG16/TMF1/HIST1H2BA/CATSPER3/CABYR/RSPH1/KLHL10/ADAD1/STRBP/CEP57/ING2/PDILT/CCDC63/IQCF1/AGFG1/CATSPERD/PRM1/CAPZA3/DPY19L2/TSSK6/SPEM1/PTCHD3/O…	124	0.237618	0.883674	0.730771	TBPL1/TRIP13/SPAG6/MAST2/BAX/PLA2G3/4-Sep/RNF8/IQCG/PCSK4/KDM3A/CHD5/STK11/TNP1/SPACA1/SLIRP/BBS2/PANK2/MKKS/TBC1D20/SMARCA4/RAN/TARBP2/TPGS1/NUP210L/NPHP1/CABYR/PYGO2/ING2/TSSK6/PLD6/OSBP2/CIB1/SLC26A6/SPANXB2
GO_SINGLE_FERTILIZATION	111	0.515876	2.66311	1.63779e-05	SLC22A16/ZPBP/SPA17/OVGP1/FETUB/CATSPERG/ACR/SPAG1/ADAM2/SPAM1/AKAP3/STX2/ROPN1B/PCSK4/PLCD4/TNP1/SLIRP/EQTN/TCP1/HVCN1/CRISP1/ATP8B3/PKDREJ/CATSPERB/ADAM20/SYT6/ADAM30/CCT7/PLCZ1/ADAM21/SPACA3/AKAP4/ZP1/TRIM36/CATSPER3/CAST/CLGN/SPACA7/NPM2/SMCP/DNALI1/MST1R/PRSS37/CCT2/CATSPER2/GLIPR1L1/CATSPERD/CATSPER1/UMODL1/TNP2/IZUMO1/WBP2NL/OR1D2/ZPBP2/CATSPER4/OR10J1/HSPA1L/KCNU1/SPESP1	109	0.278176	1.02301	0.449062	HOXA11/HEXB/SPA17/ZP2/ADAM2/GNPDA1/PCSK4/CCT4/PLCD4/PARK7/KDM5B/CD46/TNP1/SLIRP/TCP1/HOXD9/HOXD10/CCT7/TARBP2/MFGE8/SPACA3/UBAP2L/POMZP3/SYT8/ZP1/CCT5/CCT8/IGSF8/CCT3/DNALI1/CCT2/CATSPER2/CDK1/GLIPR1L1/CATSPERD/CATSPER1/UMODL1/IZUMO1/WBP2NL/FOXL2/ZP3/HSPA1L/KCNU1/HOXA10
GO_MICROTUBULE_BUNDLE_FORMATION	68	0.527278	2.4795	1.71177e-05	ZMYND10/PIH1D3/TEKT2/SPAG1/CCDC114/CCSER2/NEURL/C11orf63/RSPH4A/DNAH1/DNAH7/TTLL5/DNAI1/LRRC6/MAP1S/CLIP1/CDK5RAP2/CCDC40/C1orf222/SPAG16/CCDC39/SPEF2/DNAAF1/LRGUK/SPAG17/HYDIN/DRC1/TPPP3/RSPH1/PLK1/DNAAF3/ARMC4/TTLL6/DNAI2/TTC40/RSPH9/CCDC151	68	0.38855	1.35783	0.0511037	MARK4/DNAH5/CC2D2A/CAPN6/PLA2G3/TTLL1/CCDC114/KIF20A/DNAH7/BBS2/LRRC6/MAP1S/PSRC1/CCDC40/TPGS1/LRGUK/SPAG17/DRC1/HEATR2/PLK1/NCKAP5L/ARMC4/RSPH9/GAS2L1/CCDC151/DYX1C1
GO_CELL_CELL_RECOGNITION	59	0.559206	2.54958	1.73052e-05	ZPBP/SPA17/OVGP1/FETUB/CATSPERG/ACR/ADAM2/SPAM1/PCSK4/TCP1/HVCN1/CRISP1/ATP8B3/CATSPERB/ADAM20/ADAM30/CCT7/ADAM21/SPACA3/ZP1/CATSPER3/CLGN/PRSS37/CCT2/CATSPER2/FUT3/GLIPR1L1/CATSPERD/CATSPER1/IZUMO1/ZPBP2/CATSPER4/HSPA1L/KCNU1	59	0.322698	1.10737	0.314124	SPA17/ZP2/ADAM2/PCSK4/CCT4/TCP1/CCT7/SPACA3/UBAP2L/POMZP3/ZP1/CCT5/CCT8/CCT3/CCT2/CATSPER2/FUT3/GLIPR1L1/CATSPERD/CATSPER1/IZUMO1/ZP3/HSPA1L/KCNU1
GO_SPERM_MOTILITY	49	0.670461	2.93703	1.75024e-05	SLC22A16/PIH1D3/TEKT2/CACNA1I/GAPDHS/NEURL/SLC26A8/ROPN1B/DNAH1/TNP1/TTLL5/SLIRP/INSL6/DNAI1/TEKT3/LRRC6/ATP1A4/GAS8/CCDC40/TMF1/CCDC39/AKAP4/DDX4/CATSPER3/CELF3/SMCP/DPCD/CATSPER2/LDHC/ING2/PGK2/CATSPERD/CATSPER1/PRM3/SPEM1/CATSPER4	49	0.275681	0.921421	0.61377	DNAH5/ASUN/NME8/CACNA1I/GAPDHS/NEURL/TNP1/SLIRP/TEKT3/LRRC6/NPHP4/ATP1A4/GAS8/CCDC40/DDX4/CELF3/SMCP/DPCD/CATSPER2/ING2/PGK2/SLC9C1/CATSPERD/CATSPER1/SPEM1
GO_AXONEME_ASSEMBLY	44	0.6555	2.79826	1.7701e-05	ZMYND10/PIH1D3/TEKT2/SPAG1/CCDC114/NEURL/C11orf63/RSPH4A/DNAH1/DNAH7/TTLL5/DNAI1/LRRC6/CCDC40/C1orf222/SPAG16/CCDC39/SPEF2/DNAAF1/LRGUK/SPAG17/HYDIN/DRC1/RSPH1/DNAAF3/ARMC4/DNAI2/TTC40/RSPH9/CCDC151	44	0.487018	1.60018	0.00572477	DNAH5/CC2D2A/PLA2G3/TTLL1/CCDC114/DNAH7/BBS2/LRRC6/CCDC40/TPGS1/LRGUK/SPAG17/DRC1/HEATR2/ARMC4/RSPH9/CCDC151/DYX1C1
GO_SPERM_EGG_RECOGNITION	44	0.683728	2.91876	1.7701e-05	ZPBP/SPA17/OVGP1/FETUB/CATSPERG/ACR/ADAM2/SPAM1/PCSK4/TCP1/HVCN1/CRISP1/ATP8B3/CATSPERB/ADAM20/ADAM30/CCT7/ADAM21/SPACA3/ZP1/CATSPER3/CLGN/PRSS37/CCT2/CATSPER2/GLIPR1L1/CATSPERD/CATSPER1/IZUMO1/ZPBP2/CATSPER4/HSPA1L/KCNU1	44	0.416025	1.36692	0.0644842	SPA17/ZP2/ADAM2/PCSK4/CCT4/TCP1/CCT7/SPACA3/UBAP2L/POMZP3/ZP1/CCT5/CCT8/CCT3/CCT2/CATSPER2/GLIPR1L1/CATSPERD/CATSPER1/IZUMO1/ZP3/HSPA1L/KCNU1
GO_CILIUM_MOVEMENT	36	0.705802	2.86753	1.80057e-05	SPA17/RFX3/CCDC114/RSPH4A/NME5/DNAH1/DNAH7/DNAI1/LRRC6/CCDC40/ADCY10/SPAG16/CCDC39/ROPN1L/CABYR/DNAAF1/SPAG17/HYDIN/PCDP1/KIF27/DPCD/ARMC4/DNAI2/TTC40/RSPH9/C12orf55/CCDC151	36	0.588799	1.86885	6.82276e-05	DNAH5/OFD1/SPA17/TTLL1/CCDC114/DNAH7/LRRC6/CCDC40/CABYR/SPAG17/STK36/HEATR2/DPCD/ARMC4/RSPH9/CCDC151/DYX1C1
GO_BINDING_OF_SPERM_TO_ZONA_PELLUCIDA	32	0.642528	2.53635	1.81357e-05	ZPBP/SPA17/OVGP1/FETUB/ACR/ADAM2/SPAM1/PCSK4/TCP1/CRISP1/ATP8B3/ADAM20/ADAM30/CCT7/ADAM21/POMZP3/ZP1/CLGN/PRSS37/CCT2/GLIPR1L1/ZPBP2/HSPA1L	32	0.402512	1.25101	0.163736	SPA17/ADAM2/PCSK4/CCT4/TCP1/CCT7/UBAP2L/POMZP3/ZP1/CCT5/CCT8/CCT3/CCT2/GLIPR1L1/ZP3/HSPA1L
GO_AXONEMAL_DYNEIN_COMPLEX_ASSEMBLY	22	0.720454	2.56902	1.85991e-05	ZMYND10/PIH1D3/TEKT2/SPAG1/CCDC114/DNAH1/DNAH7/DNAI1/LRRC6/CCDC40/CCDC39/DNAAF1/DRC1/DNAAF2/DNAAF3/ARMC4/DNAI2/CCDC151/DYX1C1	22	0.564232	1.63012	0.00877108	DNAH5/CCDC114/DNAH7/LRRC6/CCDC40/DRC1/HEATR2/ARMC4/CCDC151/DYX1C1
GO_RESPONSE_TO_LEAD_ION	20	-0.689592	-2.46863	2.15722e-05	FECH/SPARC/DNMT3A/CAT/CDK4/APP/STAR/ALAD/QDPR/ANXA5/MECP2	20	-0.355708	-1.30863	0.114708	CAT/SLC6A1
GO_EPIDERMAL_GROWTH_FACTOR_RECEPTOR_SIGNALING_PATHWAY	55	-0.466011	-2.20037	2.35112e-05	PIK3C2A/NCK2/PAG1/PXN/KIF16B/ABL1/RASSF2/TGFB1/GAB1/HBEGF/EFEMP1/PTK2B/PIK3CA/SOX9/KRAS/IQGAP1/PIK3R1/EGFR/EPS8/ADAM17/SHC1/ARF4/PTK2/REPS2/BTC/GRB2/PTPN11/SRC/NRAS	55	-0.201922	-0.952714	0.569012	PIK3C2A/RPS6KA5/RASSF2/GAB1/EFEMP1/PTK2B/PIK3CA/PIK3R1/EGFR/REPS2/PTPN11/FES
GO_POSITIVE_REGULATION_OF_JUN_KINASE_ACTIVITY	63	-0.466696	-2.27423	2.38243e-05	DVL2/MAP4K5/ARHGEF5/EDN1/MAP3K4/MUL1/MLTK/MAP4K1/GAB1/SASH1/MDFI/EPHA4/PTK2B/PKN1/TAOK3/MDFIC/MAP3K7/DBNL/DAB2IP/RIPK1/TNFRSF11A/MAP3K6/MLK4/FGD2/RPS3/TIAM1/DVL3/VANGL2/FZD5/SYK/ZEB2/MAP3K2/MAP3K11/TLR6/FZD4/TRAF6/ERN1/PTPN1/MAP3K5/TLR9	63	-0.229819	-1.11758	0.220885	SPAG9/PTPLAD1/MLTK/CD40LG/GAB1/SASH1/EPHA4/PTK2B/TAOK3/TIAM1/FZD5/ZEB2/MAP3K2/TLR6/ERN1/FCER1A/MAP3K5
GO_RESPONSE_TO_TYPE_I_INTERFERON	66	-0.513703	-2.52753	2.39831e-05	SP100/IFI35/IP6K2/OAS1/SAMHD1/TYK2/OAS2/STAT1/IRF6/IFIT3/IFIT2/IFNA6/EGR1/IRF3/IFI6/IRF5/BST2/C19orf66/XAF1/RSAD2/RNASEL/IRF4/IRF8/IFITM3/IFNAR1/MX1/IFNAR2/ADAR/GBP2/IFI27/IRF2/TRIM56/STAT2/SHMT2/MX2/IFITM2/IRF7/IFIT1/IFITM1/ISG15/PSMB8/HLA-C/HLA-E/HLA-F/HLA-A/IRF9/IFNA13/HLA-B	64	0.178876	0.620315	0.970946	IFI35/IP6K2/TYK2/IFNA6/IRF3/IFI6/C19orf66/RNASEL/IFITM3/IFNA5/GBP2/IFNB1/SHMT2/MX2/IFITM2/IRF7/IFNA10/ISG15/IFNA1/PSMB8/HLA-C/HLA-E/HLA-G/HLA-F/HLA-A/HLA-B/IFNA4
GO_INTERFERON_GAMMA_MEDIATED_SIGNALING_PATHWAY	67	-0.461769	-2.2797	2.39952e-05	IFNGR1/CAMK2B/SP100/OAS1/ICAM1/HCK/MID1/OAS2/TRIM38/STAT1/TRIM62/GBP1/IRF6/TRIM25/MT2A/IRF3/IRF5/TRIM21/TRIM5/TRIM22/IRF4/PML/CAMK2D/CAMK2G/IFNGR2/GBP2/VCAM1/B2M/IRF2/TRIM8/CIITA/IRF7/HLA-DRB1/HLA-DQA1/HLA-DRA/HLA-C/HLA-E/HLA-F/HLA-A/IRF9/IFI30/HLA-DPB1/HLA-DPA1/TRIM26/HLA-B	67	0.190353	0.663961	0.94935	CD44/IFNGR1/CAMK2A/MID1/TRIM38/TRIM62/IRF3/PML/CAMK2G/FCGR1A/IFNGR2/PRKCD/TRIM8/IRF7/HLA-E/HLA-G/HLA-F/HLA-A/IFI30/HLA-B
GO_LYSOSOMAL_TRANSPORT	68	-0.483756	-2.39563	2.40483e-05	M6PR/VPS41/EHD3/ZFYVE16/NEDD4/RAB7A/GNPTG/HMGXB4/MGRN1/VPS18/DENND3/GNPTAB/ARSB/VAMP7/ATG14/ZFYVE20/AP3B1/SORT1/TGFBRAP1/GCC2/SCYL2/KIF13A/SORL1/SCARB2/NPC1/SNX27/SNAPIN/RHOB/VIPAS39/VPS11/HGSNAT/VPS39/RILP/MTM1/TRAK1/AP3M1/ANKFY1/GPRASP1/RAB12/VPS16/VPS52/PCDHGA3	68	0.274843	0.960469	0.55953	VPS41/USE1/TSG101/GNPTG/NAGPA/SNX16/AP3B1/SORT1/VPS33A/SNX27/SNAPIN/VPS11/STX8/VPS33B/HGS/VPS16
GO_CELLULAR_RESPONSE_TO_KETONE	71	-0.422659	-2.11305	2.41208e-05	FECH/KLF6/ATP2B1/GNB1/AKR1B1/DNMT3B/TFAP4/SFRP1/TGFB1/DCPS/FN1/ERRFI1/TNFSF4/ABCG2/KLF9/PTGER2/ELK1/KLF2/GNAI1/ASS1/SERPINF1/POSTN/ROCK2/ADCY3/AKT1/SRD5A1/MSN/STAR/FOXO1/ADAMTS1/AIFM1/FBXO32/PRKAA2/HNRNPK/UGT3A2/ADCY5/ADCY6/GAS6/P2RY4/SRC/AQP1/HMBS	71	-0.233625	-1.16173	0.154058	PTGER3/KLF6/EP300/FN1/ERRFI1/ARG1/ABCG2/KLF9/ASS1/PRKAA1/IL6/ADCY3/SRD5A1/FOXO1/ADAMTS1/ADCY1/PRKCE/GAS6/AQP1
GO_ENDOTHELIAL_CELL_DIFFERENTIATION	71	-0.465833	-2.3289	2.41208e-05	TNMD/RAPGEF3/ICAM1/EZR/NRP1/JAG1/TJP1/PTPRS/PTN/MET/PLOD3/ENG/RAPGEF1/RAPGEF2/ACVR2B/ACVR1/RAP1A/TJP2/RAP2C/ID1/RAP1B/MLLT4/LAMA5/CCM2/RDX/ACVRL1/SMAD4/MSN/NOTCH1/SCUBE1/HEY1/TMEM100/CTNNB1/RBPJ/CLIC4/S1PR1/HEG1/RAP2B/COL18A1/NR2F2/PDE2A/DLL1/BMPR2	71	-0.390798	-1.94329	0.000171939	TNMD/PPP1R16B/TJP1/MET/ENG/RAPGEF2/ARHGEF26/PROX1/TJP2/ID1/MLLT4/HEY2/SMAD4/NRG1/F11R/SOX17/S1PR1/HEG1/COL18A1/PDE2A/DLL1/NOTCH4
GO_FC_GAMMA_RECEPTOR_SIGNALING_PATHWAY	73	-0.458965	-2.30897	2.41932e-05	FGR/FYN/WAS/PIK3CB/NCKAP1/ELMO2/CDC42/ACTB/HSP90AB1/ABL1/MAPK1/FCGRT/PIK3R2/WASL/ARPC3/PIK3CA/WIPF3/PLD2/ARPC1B/RAC1/ABI1/ACTR2/MYO10/PIK3R1/DOCK1/ELMO1/FCER1G/ARPC5/SYK/CRK/PTK2/WIPF2/GRB2/SRC/FCGR3A/NCKIPSD/ARPC4/LYN	73	0.377576	1.33043	0.0610871	CDC42/ACTB/HSP90AB1/MAPK3/PIK3R2/LIMK1/ARPC3/WIPF3/ARPC1B/RAC1/ARPC5/ARPC2/PRKCD/PTK2/ACTG1/PLA2G6/SRC/ARPC4/BRK1
GO_VASCULAR_ENDOTHELIAL_GROWTH_FACTOR_RECEPTOR_SIGNALING_PATHWAY	73	-0.504082	-2.53594	2.41932e-05	FYN/FLT4/PIK3CB/CYBA/FOXC1/NCKAP1/ELMO2/RHOA/ROCK1/CDC42/NCK2/ACTB/PXN/NRP1/NCF4/PRKD2/PIK3R2/HSPB1/MAPK14/NCF2/NRP2/PGF/PTK2B/PIK3CA/NCKAP1L/KDR/SHC2/ROCK2/RAC1/ABI1/DAB2IP/ITGAV/PIK3R1/VEGFC/DOCK1/ELMO1/NCK1/CYBB/FIGF/CRK/AXL/PTK2/VEGFB/FOXC2/PAK2/ACTG1/PRKD1/MAPK12/SRC/BMPR2/PDCD6	72	0.286202	1.00697	0.47798	SH2D2A/BCAR1/FOXC1/RHOA/CDC42/ACTB/PXN/NCF4/PRKD2/PIK3R2/HSPB1/SHB/NCF2/PGF/SHC2/ROCK2/RAC1/MAPK13/WASF2/MAPKAPK2/FIGF/PTK2/ACTG1/MAPK12/SRC/PDCD6/BRK1
GO_INTEGRIN_MEDIATED_SIGNALING_PATHWAY	82	-0.455449	-2.35042	2.44858e-05	FGR/ITGA3/TYROBP/FERMT2/FBLN1/ITGA8/CEACAM1/ITGB5/ITGA6/ITGB8/NEDD9/ITGA4/PLEK/APOA1/CTGF/ITGB1BP1/PTK2B/PLP1/LAMA5/ZNF304/ITGB4/ANGPTL3/TEC/CCM2/ITGA11/ADAM10/ITGAV/SEMA7A/ADAM15/ITGA9/ITGB1/DOCK1/DAB2/ADAMTS1/FCER1G/ZYX/ITGB2/ITGA5/ITGA2/SYK/ADAM9/PTK2/ITGAM/PTPN11/PRKD1/SRC/LAT/ITGA1/NME1-NME2	82	-0.182179	-0.931101	0.646651	FERMT2/ITGA4/APOA1/PTK2B/ANGPTL3/ITGA10/ITGA9/DST/ADAMTS1/ITGAD/ITGA1/ITGB3
GO_POSITIVE_REGULATION_OF_OSSIFICATION	83	-0.397255	-2.05533	2.45248e-05	IGF1/GPM6B/ATP6AP1/MEF2C/GNAS/P2RX7/SUCO/JAG1/CD276/TGFB1/DLX5/BMPR1A/SMAD5/ACVR2B/ACVR1/PLA2G4A/TGFB3/MSX2/ACVR2A/BMP2/IL6ST/BMPR1B/CYR61/OSR1/SFRP2/GJA1/BMP6/IL6R/LMNA/DDR2/PKDCC/NIPBL/OSR2/CTHRC1/ILK/SMAD3/CTNNB1/NPNT/ADRB2/ID4/CEBPB/ANO6/FAM20C/SLC8A1/TOB2/PRKD1/IFITM1/PDLIM7/BMPR2/CLIC1	83	0.186534	0.667108	0.956049	ATP6AP1/SUCO/BMPR1A/BMP4/JUND/ATRAID/OSR1/LMNA/NPPC/OSR2/CTHRC1/NELL1/SMAD3/CTNNBIP1/PDLIM7/CLIC1
GO_TISSUE_REMODELING	86	-0.408021	-2.12653	2.46518e-05	CAPN1/BAK1/FOXC1/ATG5/FGF10/SEMA3C/RAB7A/MEF2C/NOX4/BAX/HIF1A/RASSF2/JAG1/ACP5/TGFB1/RAB3D/CAV1/LIPA/THBS4/ACVR2B/IL1A/IGFBP5/EPAS1/TGFB3/PTK2B/CCR2/DBH/RAC2/DLL4/TPH1/NOTCH2/ANXA1/MDM2/RAC1/ACVRL1/NOL3/EPHA2/CTSK/GJA1/MMP14/LRP5/CTHRC1/ATP7A/TPP1/AXL/CTNNB1/RBPJ/CSPG4/TRAF6/FOXC2/F2R/BGN/HMGB1/SRC/BMPR2/LGR4	86	-0.256318	-1.32443	0.0328681	SPP2/MEF2C/EFNA2/RASSF2/CAV1/LIPA/IGFBP5/EPAS1/ARG1/PTK2B/PLG/DBH/NOTCH2/HTR1B/MDM2/GPR55/IL6/RSPO3/GJA1/NOS3/AXL/ADRB2/F2R/HMGB1/BMPR2/LGR4
GO_ENDOTHELIUM_DEVELOPMENT	87	-0.467844	-2.44409	2.47158e-05	TNMD/RHOA/RAPGEF3/ICAM1/EZR/NRP1/STK4/JAG1/TJP1/PRKD2/PTPRS/PTN/MET/PLOD3/ENG/RAPGEF1/RAPGEF2/ACVR2B/ACVR1/RAP1A/TJP2/RAP2C/ID1/RAP1B/KDR/MLLT4/LAMA5/STARD13/CCM2/RDX/SLC40A1/ACVRL1/SMAD4/RHOB/MSN/NOTCH1/GJA1/SCUBE1/HEY1/TMEM100/CTNNB1/RBPJ/CLIC4/S1PR1/HEG1/CD34/FOXC2/RAP2B/COL18A1/NR2F2/PDE2A/GJA4/DLL1/BMPR2	87	-0.342142	-1.76947	0.000462535	TNMD/PPP1R16B/TJP1/MET/ENG/RAPGEF2/ARHGEF26/PROX1/TJP2/ID1/KDR/MLLT4/HEY2/SMAD4/NRG1/F11R/SOX17/S1PR1/HEG1/CD34/COL18A1/PDE2A/GJA4/DLL1/NOTCH4
GO_ACTIVATION_OF_CYSTEINE_TYPE_ENDOPEPTIDASE_ACTIVITY	94	-0.3954	-2.09662	2.50891e-05	BID/BAK1/MAPK9/CASP8/NGFR/PDCD2/BAX/MUL1/BCL2L13/TRADD/PYCARD/CTSH/TNFRSF10A/NOD1/SLC11A2/CDKN1B/PERP/HSPE1/F3/APAF1/TNFRSF10B/TNFSF10/NGF/CIDEB/ANP32B/RIPK1/MTCH1/CASP1/PML/HSPD1/SNCA/AIFM1/NLRP3/IFI16/CASP3/DLC1/CASP7/IFI27/NGFRAP1/SMAD3/NKX3-1/COL4A3/EIF2AK3/BOK/F2R/DIABLO/RPS27L/ASPH/GNB2L1/PDCD6	94	0.243294	0.882159	0.714076	BAD/BAK1/PDCD2/BAX/TRADD/PYCARD/CTSH/BBC3/DAP/IFT57/HSPE1/TRAF2/EGLN3/PPARG/CASP9/MTCH1/PML/PMAIP1/S100A8/HSPD1/CDKN2A/S100A9/VCP/NGFRAP1/SMAD3/FADD/ROBO1/PIDD/CCK/ASPH/GNB2L1/PDCD6
GO_NEGATIVE_REGULATION_OF_EXTRINSIC_APOPTOTIC_SIGNALING_PATHWAY	98	-0.38318	-2.05011	2.52099e-05	GCLC/CFLAR/CX3CL1/FYN/ZMYND11/IGF1/SNAI2/GCLM/CTNNA1/CASP8/FGF10/STRADB/GSTP1/CTTN/ICAM1/ITGA6/NRP1/HMOX1/TRADD/TNFRSF10A/SERPINE1/UNC5B/RPS6KB1/ACVR1/BIRC6/TNFAIP3/TNFRSF10B/TNFSF10/IFI6/LGALS3/RAF1/TMBIM1/RIPK1/YAP1/ITGAV/NOL3/AKT1/MCL1/PHIP/TCF7L2/SH3RF1/LMNA/PEA15/AR/BCL2/RELA/SIAH2/DAPK1/SRC/HTT	98	0.229264	0.834615	0.791921	CTTN/TRADD/IL1A/PARK7/NOL3/LMNA/FADD/BCL2L1/PELI3/SRC/HSPA1B/HSPA1A/GPX1
GO_REGULATION_OF_SMOOTH_MUSCLE_CELL_PROLIFERATION	99	-0.391519	-2.09805	2.52793e-05	CX3CL1/IGF1/MNAT1/CYBA/CALCRL/FGFR2/NOTCH3/EDN1/XRCC5/AKR1B1/COMT/HMOX1/PDGFB/HIF1A/NDRG4/NAMPT/CAV1/VIPR2/OGN/RPS6KB1/CDKN1B/HBEGF/NPR3/PDGFRB/STAT1/IGFBP5/ID2/TNFAIP3/TPM1/CAMK2D/SKP2/IGFBP3/TCF7L2/SHC1/IL6R/TGFBR2/ITGA2/GPER1/NDRG2/ILK/SERPINF2/CTNNB1/NPR1/PDGFD/S1PR1/C3AR1/TRIB1/TRAF6/JUN/IRAK1/APOD/ELANE/DDX39B/AGER/AIF1/ANG	99	-0.301578	-1.59221	0.000863807	CALCRL/FGFR2/PTGS2/ESR1/FLT1/NAMPT/CAV1/VIPR2/OGN/PPARGC1A/CDKN1B/HMGCR/TACR1/STAT1/IGFBP5/ID2/MFN2/NR4A3/IL6/TPM1/CDH13/CAMK2D/IL6R/TGFBR2/NPY5R/GPER1/NDRG2/ILK/SERPINF2/NPR1/PDGFD/S1PR1/TRIB1/STAT5B/ELANE/HES5/ANG
GO_CELLULAR_RESPONSE_TO_REACTIVE_OXYGEN_SPECIES	103	-0.397999	-2.14873	2.53852e-05	PDK2/PPP5C/DPEP1/GUCY1B3/KLF6/AKR1B1/PXN/ABL1/HIF1A/APEX1/PPIF/MPV17/NFE2L2/MTR/PRDX1/F3/TNFAIP3/PKD2/CDK2/KLF2/PDGFRA/ETS1/ANXA1/MDM2/IL18BP/CYP1B1/HNRNPD/TPM1/SOD1/RHOB/RPS3/FOXO1/PTPRK/IMPACT/PPARGC1B/AIFM1/FXN/ATP7A/PRDX3/STAT6/PRDX2/FOS/PDGFD/RELA/NET1/CCS/SPHK1/NQO1/SLC8A1/AKR1C3/SRC/MAP3K5/AGER/ZNF580/AQP1	103	0.250169	0.915161	0.661796	PPP5C/GLRX2/PAX2/DNM2/MT3/MPV17/STK25/PARK7/ADPRHL2/PRDX1/ROMO1/PRDX5/TRAF2/OSER1/CBX8/RPS3/MMP3/PRKCD/MAPK7/PRDX2/RELA/BNIP3/NQO1/SRC/ZNF580
GO_POSITIVE_REGULATION_OF_EPITHELIAL_CELL_MIGRATION	103	-0.371233	-2.00422	2.53852e-05	ITGA3/GPR124/FLT4/HDAC7/FGF10/FGFR1/EDN1/EPB41L4B/NRP1/PPM1F/HIF1A/SRPX2/CTSH/PRKD2/TGFB1/MET/HSPB1/PFN1/SASH1/MAPK14/HBEGF/SPARC/NRP2/ITGB1BP1/TEK/PTK2B/CCR2/GLIPR2/SOX9/AMOT/STAT5A/AAMP/KDR/CAPN7/ROCK2/ETS1/ENPP2/THBS1/ANXA3/FGF7/AKT1/RHOB/VEGFC/PRKCA/PPAP2B/TGFBR2/CLASP2/ITGA2/ADAM9/FOXC2/JUN/CCBE1/PRKD1/SRC/BMPR2/ZNF580/INSL3/PDCD6	103	-0.261292	-1.39031	0.00836172	GPR124/FLT4/HDAC6/EPB41L4B/ANGPT4/MET/SASH1/GPLD1/CCR6/SEMA5A/EPB41L5/TACR1/PROX1/TEK/PTK2B/RREB1/KDR/CAPN7/ETS1/AKT1/RHOB/PPAP2B/TGFBR2/AMOTL1/ATOH8/HAS2/PRKCE/CCBE1/ITGB3
GO_ESTABLISHMENT_OF_PROTEIN_LOCALIZATION_TO_ENDOPLASMIC_RETICULUM	104	-0.421884	-2.28073	2.54485e-05	SEC62/SEC63/SEC61A1/RPL18/RPS5/RAB10/RPL6/RPLP0/RPL3/CHMP4B/RPS16/RPS19/RPL18A/RPL34/RPS13/RPS12/RPL24/SSR3/RPS15/RAB3GAP1/RPL22/SPCS2/RAB3GAP2/RPL21/RPL5/RPL23/RPS4Y1/RPL36/RPL27/RPS15A/RPLP1/RPS24/SRP14/RPS2/RPS11/RPL13A/RPL11/RPS8/SRP9/RPS27A/RPS3A/RPL37/RPL10/RPS3/FAU/RPL30/ZFAND2B/RPL26/RPL9/RPS14/RPL27A/SRP68/RPSA/RPS9/RPS21/RPL4/RPLP2/RPS27/RPS17L/RPL35A/SRPR/RPS23/RPL14/RPL12/RPS4X/RPL23A…	104	0.694664	2.54288	1.03341e-05	RPS20/RPL26L1/SEC61A1/RPL18/RPL31/RPS5/RPL6/RPLP0/CHMP4B/RPS16/RPS19/RPL18A/RPL28/RPL19/RPL34/RPS13/RPL24/SPCS1/RPS15/RPL22/RPS25/SPCS2/RPL5/RPS10/RPL23/RPL36/RPL27/SEC61G/RPL35/RPS6/RPLP1/RPS24/SRP14/RPL3L/RPS2/RPS11/RPL13A/RPL11/RPS8/SRP9/RPS27A/RPL32/SRPRB/RPS3A/RPL37/RPL10/RPL7/RPL7A/RPS3/FAU/SRP19/RPL30/ZFAND2B/RPL8/RPL29/RPL9/RPS14/RPL27A/RPL13/RPSA/RPS9/RPS21/RPS7/RPL38/RPL4/RPL15/RPLP2/RP…
GO_TRANSITION_METAL_ION_HOMEOSTASIS	104	-0.408553	-2.20866	2.54485e-05	HFE/ATP2C1/NEO1/HYAL2/CYBRD1/SLC46A1/EIF2AK1/FTL/HEPH/SLC22A17/HMOX1/HIF1A/XIAP/CCDC22/SLC39A14/SFXN3/SLC11A2/SLC39A7/STEAP3/EPAS1/ABCG2/ACO1/ABCB7/NDFIP1/SCO1/IREB2/SLC31A1/MYC/SLC40A1/SLC39A8/SMAD4/APP/SLC30A5/SFXN2/STEAP2/SLC30A7/BDH2/SFXN1/FXN/ATP7A/B2M/SCARA5/PRNP	104	-0.263817	-1.40862	0.00587326	LTF/CP/TTC7A/HEPH/TF/SLC30A4/SLC39A14/HAMP/TFR2/HPX/STEAP3/EPAS1/ABCG2/ACO1/ATP7B/STEAP4/NDFIP1/IREB2/SLC31A2/SLC31A1/SLC39A8/SMAD4/SFXN5/BDH2/SFXN1/SCARA5/HFE2/SLC30A1/PRND/TMPRSS6
GO_PLATELET_DEGRANULATION	105	-0.401146	-2.17292	2.54582e-05	LAMP2/CD9/IGF1/VCL/ACTN1/APLP2/TIMP3/TIMP1/TGFB1/SERPINE1/RARRES2/CDC37L1/LGALS3BP/VWF/PHACTR2/SPARC/FN1/PLEK/QSOX1/APOA1/CLU/SRGN/F13A1/ABCC4/ISLR/INS-IGF2/ACTN4/CD36/CD63/STXBP1/TLN1/APP/ECM1/SERPING1/VEGFC/FCER1G/CYB5R1/CALM3/SYK/FIGF/TMX3/SERPINF2/VEGFB/A2M/GAS6/PROS1/F8/SERPINA3/FLNA/FAM3C/PDGFA/PSAP/CFD/CALM1/TMSB4X/SEPP1/LYN	105	-0.413695	-2.2112	0.000312891	HGF/SPP2/TF/APOH/TIMP3/SERPINA4/CDC37L1/VWF/KNG1/HRG/FN1/APOA1/CLU/A1BG/PLG/INS-IGF2/AHSG/SERPING1/ITIH3/ALB/CLEC3B/TMX3/SERPINF2/PCDH7/FGG/FGA/FGB/SELP/A2M/GAS6/PROS1/F8/SERPINA3/SERPINA1/F5/ORM2/ORM1/SEPP1/ITGB3
GO_AMINOGLYCAN_BIOSYNTHETIC_PROCESS	107	-0.407087	-2.21427	2.54602e-05	HS3ST1/ST3GAL1/DCN/B4GALT7/CHPF2/VCAN/GPC1/ST3GAL6/NDST1/B4GALT1/XYLT1/OGN/UGDH/ST3GAL4/DSE/UST/B3GAT2/PDGFRB/ABCC5/B4GALT4/FMOD/HS3ST2/CHST3/CHPF/SDC4/OMD/SLC35D2/CHSY1/CHST12/HS6ST1/GLCE/LUM/HSPG2/CHST7/GPC3/B3GAT3/EXT2/HS2ST1/HS3ST3A1/CHST9/B3GNT7/ST3GAL2/EXTL1/B4GALT5/B4GALT3/SDC2/CSGALNACT2/B3GNT2/HS6ST2/CHST11/DSEL/CSPG4/B3GNT1/CHST2/B3GALT6/B3GNT8/GPC5/EXT1/BGN/AGRN/PRELP/HEXA	107	-0.190214	-1.02043	0.40501	ST3GAL1/DCN/ST3GAL6/NDST1/B4GALT1/OGN/DSE/SDC1/SLC35D1/HS3ST2/CHST3/SDC4/HS3ST3B1/OMD/LUM/HSPG2/CHST7/CHST9/NDST3/B3GNT2/HAS2/DSEL/GPC5/CHST13/GPC6/PRELP
GO_CELLULAR_RESPONSE_TO_INTERFERON_GAMMA	107	-0.371527	-2.02085	2.54602e-05	CX3CL1/CCL26/IFNGR1/CAMK2B/SP100/EDN1/OAS1/ICAM1/HCK/MID1/CCL2/OAS2/GAPDH/TRIM38/STAT1/TRIM62/CD58/GBP1/IRF6/TRIM25/MT2A/IRF3/IRF5/ASS1/TRIM21/TRIM5/TRIM22/SYNCRIP/IRF4/PML/IRF8/RPL13A/CAMK2D/STAR/CAMK2G/GBP5/IFNGR2/GBP2/VCAM1/B2M/IRF2/TRIM8/CCL19/CIITA/IRF7/HLA-DRB1/DAPK1/HLA-DQA1/HLA-DRA/AIF1/HLA-C/HLA-E/HLA-F/HLA-A/IRF9/IFI30/HLA-DPB1/SLC26A6/HLA-DPA1/TRIM26/HLA-B	107	0.183465	0.673475	0.961477	CCL26/CD44/IFNGR1/CAMK2A/MID1/GAPDH/TRIM38/CD58/IRF3/EPRS/PML/RPL13A/XCL1/CAMK2G/FCGR1A/IFNGR2/PRKCD/DAPK3/LGALS9/TRIM8/IRF7/HLA-E/HLA-G/HLA-A/IFI30/SLC26A6/HLA-B/TDGF1
GO_RESPONSE_TO_HYDROGEN_PEROXIDE	107	-0.384295	-2.0903	2.54602e-05	PPP5C/KLF6/AKR1B1/ABL1/HMOX1/HIF1A/APEX1/STK24/PPP2CB/PPIF/COL1A1/CRYAB/PDGFRB/NFE2L2/PLA2G4A/F3/TNFAIP3/DUSP1/PTK2B/CAT/KLF2/KCNA5/MST4/ETS1/ANXA1/MDM2/IL18BP/CYP1B1/SOD1/RHOB/STAR/RPS3/FOXO1/IMPACT/AIFM1/PPP1R15B/SHC1/CASP3/FXN/PRDX3/STAT6/ADAM9/PDGFD/BCL2/RELA/NET1/SPHK1/JUN/SLC8A1/ADA/SRC/MAP3K5/AGER/ZNF580/AQP1	107	-0.199636	-1.07097	0.273585	KLF6/GNAO1/HDAC6/PPP2CB/SETX/SDC1/ARG1/NR4A3/DUSP1/PTK2B/CAT/PRKAA1/ETS1/MDM2/IL6/RHOB/FOXO1/IMPACT/FABP1/SLC8A1/MAP3K5/ZNF277/AQP1/HP
GO_REGULATION_OF_OSTEOBLAST_DIFFERENTIATION	109	-0.36504	-1.99203	2.55741e-05	IGF1/SNAI2/HDAC7/FGFR2/ATP6AP1/FGFR1/MEF2C/CHRD/SUCO/RASSF2/JAG1/CD276/SFRP1/BMPR1A/DDX5/GLI1/SMAD5/ACVR2B/ACVR1/IGFBP5/ID2/ID3/MSX2/ACVR2A/BMP2/CITED1/ID1/TRPM4/IL6ST/LIMD1/NOTCH1/GJA1/BMP6/FZD1/SKI/LMNA/LRP5/DDR2/HAND2/CTHRC1/SMAD3/CTNNB1/PTK2/ID4/CEBPB/FAM20C/TMEM64/PRKD1/IFITM1/PTCH1/PDLIM7/SMOC1/BMPR2/CLIC1	109	0.219415	0.806913	0.840052	SNAI2/HDAC7/HDAC4/ATP6AP1/TP63/SUCO/BMP7/CDK6/BMPR1A/SUFU/AREG/BMP4/CITED1/TWSG1/JUND/TRPM4/MEN1/ATRAID/LMNA/NPPC/CTHRC1/NELL1/SMAD3/AXIN2/PTK2/WNT10B/SOX11/FAM20C/CTNNBIP1/TMEM64/PDLIM7/CLIC1/TWIST2
GO_CELL_MATRIX_ADHESION	116	-0.389473	-2.14881	2.58826e-05	ITGA3/VCL/ARHGAP6/FERMT2/ITGA8/ITGB5/CTTN/EPDR1/TRIP6/SIGLEC1/PXN/ITGA6/TRPM7/ITGB8/ECM2/VTN/ITGA4/FN1/NID1/CTGF/ITGB1BP1/PTK2B/SGCE/HOXD3/LAMA5/TIMM10B/ITGB4/ANGPTL3/LYVE1/CD63/RAC1/ITGA11/ITGAV/FBLN5/ADAM15/ITGB1/PTPRK/TIAM1/ZYX/ITGB2/VCAM1/SNED1/ITGA2/JAM3/CTNNB1/ADAM9/BCL2/DAG1/CD34/BCAM/DDR1/EMP2/ITGA1	116	-0.280408	-1.52162	0.000392465	ARHGAP6/TESK2/FERMT2/NID2/TRPM7/SORBS1/VTN/TECTA/ITGA4/FN1/TNN/PTK2B/MKLN1/ANGPTL3/CCL21/ITGB7/FBLN5/ITGA10/ITGB1/PTPRK/BCL2L11/TIAM1/VCAM1/SNED1/DLC1/TNXB/FGG/FGA/FGB/CD34/ITGA1/ITGB3
GO_NUCLEAR_TRANSCRIBED_MRNA_CATABOLIC_PROCESS_NONSENSE_MEDIATED_DECAY	116	-0.371316	-2.04863	2.58826e-05	RPL18/RPS5/RPL6/RPLP0/RPL3/EIF3E/RPS16/RPS19/PPP2R1A/RPL18A/RPL34/RPS13/MAGOHB/RPS12/PPP2CA/RPL24/NCBP2/RPS15/RPL22/RPL21/RPL5/RPL23/RPS4Y1/RPL36/RPL27/CTIF/RPS15A/RPLP1/RPS24/PARN/RPS2/RPS11/RPL13A/RPL11/RPS8/RPS27A/RPS3A/RPL37/RPL10/RPS3/FAU/UHMK1/RPL30/SMG1/RPL26/MAGOH/RPL9/RPS14/RPL27A/SMG8/RPSA/WIBG/RPS9/EXOSC10/RPS21/DCP2/RPL4/RPLP2/RPS27/RPS17L/RPL35A/RPS23/RPL14/PNRC2/RPL12/RPS4X/RPL23A/R…	116	0.685125	2.53413	1.02613e-05	RPS20/RPL26L1/RPL18/PABPC1/RPL31/RPS5/RPL6/RPLP0/EIF3E/RPS16/RPS19/PPP2R1A/RPL18A/SMG9/RPL28/RPL19/CASC3/RPL34/RPS13/MAGOHB/RPS12/RPL24/NCBP2/RPS15/RPL22/SMG7/RPS25/RPL5/RPS10/UPF3B/RPL23/RPL36/RPL27/RPL35/RPS6/RPLP1/RPS24/PARN/RPL3L/RPS2/RPS11/RPL13A/RPL11/RPS8/RPS27A/RPL32/RPS3A/RPL37/RPL10/RPL7/RPL7A/RPS3/FAU/RPL30/RPL8/RPL26/RPL29/MAGOH/RPL9/RPS14/RPL27A/RPL13/RPSA/WIBG/RPS9/EXOSC10/RPS21/RPS…
GO_POSITIVE_REGULATION_OF_CHEMOTAXIS	117	-0.422795	-2.33668	2.59383e-05	CX3CL1/CD74/FGF10/FGFR1/NRP1/PPM1F/PDGFB/STX4/AKT2/PRKD2/TGFB1/MET/HSPB1/SERPINE1/RARRES2/CXCL12/C1QBP/CCL2/THBS4/PDGFRB/FN1/F3/PTK2B/CCR2/NCKAP1L/KDR/RAC2/SWAP70/RAC1/THBS1/ADAM10/SLIT2/PLA2G7/TIRAP/VEGFC/EDNRA/ADAM17/CXCL13/TIAM1/IL6R/CCR1/ITGA2/FIGF/STX3/SMAD3/IL8/PDGFD/S1PR1/C3AR1/SCG2/VEGFB/CMKLR1/ANO6/CALR/CAMK1D/GAS6/PRKD1/CSF1/NTF3/CXCR3/HMGB1/C5AR1/LPAR1/BMPR2/AIF1/ZNF580	117	-0.190146	-1.03481	0.366403	F7/CXCL2/MET/CXCL12/TRPV4/CCR6/SEMA5A/FN1/PTK2B/EDN3/TNFSF14/KDR/LBP/IL6/CCL21/ADAM10/NTRK3/CDH13/SLIT2/TIRAP/VEGFC/ADAM17/TIAM1/IL6R/CCR1/CXCL10/S1PR1/IL16/CMKLR1/ANO6/GAS6/NTF3/HMGB1/C5AR1/BMPR2
GO_INOSITOL_LIPID_MEDIATED_SIGNALING	122	-0.346894	-1.9323	2.60559e-05	FYN/PIK3C2A/IGF1/KITLG/RHOA/FGF10/FGFR1/PIK3C3/EDN1/TNRC6A/EXOC1/TYRO3/EZR/AGO1/GPR143/PIK3R2/RPS6KB1/C1QBP/GAB1/HBEGF/PDGFRB/PIK3CA/PLD2/PIK3C2B/NGF/PDGFRA/HTR2B/FGF7/AKT1/PIK3R1/EGFR/OGT/GSN/MOV10/KIT/NRG2/RICTOR/FRS2/NYAP1/IRS1/BTC/GRB2/ERBB4/PTPN11/CSF1R/IRS2/PDGFA	121	-0.186715	-1.01911	0.41174	FYN/PIK3C2A/PREX2/FGFR2/PLD1/TNRC6A/TNRC6B/HTR2A/PIK3CG/GAB1/PIK3CA/KL/NGF/PDGFRA/PIK3C2G/FGF7/ERBB2/AKT1/PIK3R1/EGFR/GSN/NRG1/TRAT1/FRS2/IRS1/CD28/PTPN11/IRS2/NF1
GO_OSTEOBLAST_DIFFERENTIATION	123	-0.362853	-2.02328	2.61138e-05	SOX8/UFL1/WWTR1/SNAI2/MYOC/VCAN/CBFB/GLI2/MEF2C/WNT11/CHRD/HNRNPC/SFRP1/FBL/DLX5/CCDC47/COL1A1/GLI1/ASF1A/SMAD5/RPS15/IGFBP5/HSPE1/FHL2/MEF2D/SPP1/MSX2/CAT/TWIST1/SNAI1/RRBP1/BMP2/SMO/LRRC17/MYBBP1A/FIGNL1/RRAS2/HSD17B4/SYNCRIP/GPNMB/ITGA11/DNAJC13/SEMA7A/CLTC/COL6A1/AKT1/RPS11/EPHA2/CYR61/SNRNP200/LIMD1/IGFBP3/RBMX/GJA1/BMP6/FZD1/CREB3L1/ADAR/LRP5/DDX21/SMAD3/PHB/TPM4/FASN/JUNB/RSL1D1/TMEM64/SOX…	123	0.283439	1.05338	0.384689	WWTR1/SNAI2/IBSP/MYOC/CBFB/HDAC4/PTHLH/HNRNPC/HIRA/ERH/FBL/GTPBP4/GLI1/ASF1A/RPS15/HSPE1/SPP1/TWIST1/BMP4/JUND/MYBBP1A/FIGNL1/MEN1/MMP13/SEMA7A/LEF1/RPS11/RBMX/RSPO2/HNRNPU/WNT3A/SMAD3/PHB/SHOX2/RSL1D1/TMEM64/SOX2/PCP4/WWOX/IARS/GNB2L1/TMSB4X/RDH14/BGLAP/CLEC5A
GO_PROTEIN_LOCALIZATION_TO_ENDOPLASMIC_RETICULUM	123	-0.392691	-2.18965	2.61138e-05	SEC62/SEC63/SEC61A1/RPL18/RPS5/RAB10/PPP1R15A/RPL6/RPLP0/KDELR3/RPL3/CHMP4B/VAPA/RPS16/RPS19/KDELR1/RPL18A/RPL34/RPS13/RPS12/RPL24/SSR3/RPS15/RAB3GAP1/RPL22/SPCS2/ANKRD13C/RAB3GAP2/SEC16B/RPL21/RPL5/RPL23/RPS4Y1/RPL36/RPL27/RPS15A/OS9/RPLP1/RPS24/SRP14/RPS2/RPS11/RPL13A/RPL11/RPS8/SRP9/RPS27A/RPS3A/RPL37/RPL10/RPS3/FAU/RPL30/ZFAND2B/RPL26/RPL9/RPS14/RPL27A/PDIA3/SRP68/RPSA/RPS9/RPS21/RPL4/SRP72/R…	123	0.668869	2.4858	1.02322e-05	RPS20/RPL26L1/SEC61A1/RPL18/RPL31/RPS5/PPP1R15A/RPL6/RPLP0/CHMP4B/VAPA/RPS16/RPS19/KDELR1/RPL18A/GRIK5/RPL28/RPL19/RPL34/RPS13/RPL24/SPCS1/RPS15/RPL22/RPS25/SPCS2/PEX16/RPL5/RPS10/RPL23/RPL36/RPL27/SEC61G/RPL35/RPS6/RPLP1/RPS24/SRP14/RPL3L/RPS2/RPS11/RPL13A/RPL11/RPS8/SRP9/RPS27A/RPL32/SRPRB/RPS3A/RPL37/RPL10/RPL7/RPL7A/RPS3/FAU/SRP19/RPL30/ZFAND2B/RPL8/RPL29/RPL9/RPS14/RPL27A/RPL13/RPSA/RPS9/RPS…
GO_CELL_JUNCTION_ASSEMBLY	126	-0.388149	-2.17416	2.62103e-05	CD9/VCL/CTNNA1/ARHGAP6/LAMA3/PKP2/HDAC7/VMP1/PKN2/RHOA/ACTN1/LIMS2/MPP5/FERMT2/FSCN1/ACTB/DLG1/TNS1/CTTN/WNT11/TRIP6/ITGA6/SMAD7/ARHGEF7/TJP1/LSR/CNTNAP1/FN1/STRN/PTK2B/PARD6B/VASP/AMOT/ACTN4/LAMA5/RAMP2/ITGB4/LAMC1/TLN1/PARD3/ITGB1/PTPRO/GJA1/PTPRK/THY1/PRKCA/FLCN/RHOC/ITGA5/FBLIM1/CLDN1/NFASC/PRKCI/ITGA2/DLC1/CTNNB1/LIMS1/BCL2/HEG1/CD151/PARD6G/PLEC/ZNF703/ACTG1/GJA4/FLNA	126	0.271804	1.01205	0.472022	CTNNA1/LAMA3/LAMC2/HDAC7/RHOA/ACTN1/ACTB/ACTN2/CTTN/ITGA6/LIM2/SRF/GNPAT/VASP/AMOT/FLNC/CRB3/LAMA5/ITGB4/LAMC1/TBCD/RAB13/PARD3/TAOK2/MPP7/DLG5/RHOC/FBLIM1/ITGA2/MICALL2/LIMS1/UGT8/CD151/PARD6G/PLEC/RCC2/ZNF703/ACTG1/PKP3/PIP5K1C/KRT14/FBF1/ARL2
GO_BRANCHING_MORPHOGENESIS_OF_AN_EPITHELIAL_TUBE	128	-0.34942	-1.96168	2.6295e-05	PLXND1/BAK1/FGFR2/FGF10/GLI2/DLG1/EDN1/B4GALT1/BAX/NRP1/STK4/CTSZ/CTSH/TGFB1/MET/ENG/ACVR1/TCF21/PKD2/PGF/GNA13/MSX2/SOX9/BMP2/CITED1/LAMA5/KRAS/TBX3/SPRY2/MYC/YAP1/PML/SMAD4/EPHA2/SLIT2/GPC3/NOTCH1/EDNRA/HHEX/MMP14/LRP5/TGFBR2/SPRY1/HHIP/ILK/NKX3-1/CTNNB1/CLIC4/BCL2/PPP1CA/DAG1/FOXC2/CSF1/WT1/PBX1/PTCH1/COL4A1/FAT4/SRC/DDR1/PHB2	128	0.218362	0.814133	0.842501	HOXA11/MKS1/BAK1/CELSR1/PAX2/BAX/NFATC4/BMP7/CTSH/EYA1/AREG/SRF/WNT6/KDM5B/PGF/BMP4/SOX9/PAX8/CITED1/SIX1/HOXD11/LAMA5/TBX3/FGF2/LEF1/EGF/PML/SFRP2/RSPO2/DLG5/RBM15/PITX2/BTRC/GBX2/GDNF/SEMA3E/PPP1CA/ETV4/CTNNBIP1/CSF1/SRC/FOXD1
GO_POSITIVE_REGULATION_OF_VASCULATURE_DEVELOPMENT	130	-0.367605	-2.06882	2.63276e-05	CX3CL1/TBXA2R/C6/HDAC7/HIPK2/RAPGEF3/ANGPT2/CMA1/HMOX1/PDGFB/HIF1A/SRPX2/CTSH/PRKD2/HSPB1/SERPINE1/C5/ENG/RAPGEF2/SASH1/IL1A/PDCL3/RAP1A/F3/PGF/TEK/EGR1/PTK2B/CCR2/TWIST1/PTGIS/RRAS/KDR/RAMP2/ZNF304/ANGPTL3/ETS1/GATA4/THBS1/CYP1B1/ANXA3/ACVRL1/MYOCD/GATA6/ECM1/RHOB/SFRP2/ADM/VEGFC/CYSLTR2/DDAH1/PRKCA/KIT/RUNX1/ITGB2/ITGA5/TGFBR2/GPER1/TMEM100/PRKCB/ANGPTL4/IL8/PDGFD/LRG1/C3AR1/VEGFB/CD34/SPHK1/FO…	130	-0.311737	-1.71881	0.000502008	TBXA2R/HGF/C6/HIPK2/PTGS2/RAPGEF3/CMA1/ANGPT4/PPP1R16B/FLT1/CCL24/C5/ENG/RAPGEF2/SASH1/SEMA5A/HYAL1/CTH/TEK/EGR1/PTK2B/PTGIS/C3/KDR/RAMP2/ANGPTL3/BTG1/ETS1/MYOCD/GATA6/RHOB/EPHA1/VEGFC/DDAH1/HIPK1/TGFBR2/ERAP1/GPER1/NOS3/PRKCB/TMIGD2/ANGPTL4/CX3CR1/LRG1/CD34/CCBE1/C5AR1/DLL1/AQP1
GO_MESENCHYMAL_CELL_DIFFERENTIATION	133	-0.344414	-1.94581	2.64033e-05	SOX8/SEMA3G/WWTR1/SNAI2/CUL7/KITLG/FOXC1/FGFR2/TGFBR3/LRP6/FGF10/SEMA3A/SEMA3C/FGFR1/EDN1/MEF2C/SEMA5B/WNT11/EFNB1/SEMA6A/SEMA4G/NRP1/MAPK1/HIF1A/JAG1/SFRP1/TGFB1/BMPR1A/CORO1C/HES1/ACVR1/LOXL3/STAT1/TCF21/MSX2/TWIST1/SOX9/BMP2/SMO/OLFM1/LAMA5/GSC/LOXL2/SEMA4F/HTR2B/EDNRB/FOXF2/SEMA6D/SEMA7A/SMAD4/SEMA6C/ADAM15/OSR1/NOTCH1/EDNRA/ERG/FRZB/MSX1/EOMES/HEYL/HAND2/HEY1/TMEM100/SEMA6B/CTNNB1/RBPJ/GDNF/…	132	0.160725	0.600646	0.99281	SEMA3F/WNT16/ISL1/WWTR1/SNAI2/KITLG/FOXC1/PAX2/EDN1/SEMA5B/EFNB1/TGFB2/NRP1/BMP7/FAM83D/MAPK3/TGFB1/BMPR1A/FOLR1/CORO1C/WNT5A/RTN4/TWIST1/BMP4/SOX9/LAMA5/TRIM28/GSC/SEMA4F/PAX3/HTR2B/WNT10A/FOXF2/SEMA7A/LEF1/SEMA6C/ADAM15/OSR1/HMGA2/MSX1/PITX2/HEY1/RBPJ/GBX2/GDNF/LIMS1/SEMA3E/SIX2/SOX11/ERBB4/ALX1/NOG/AMER1/S100A4/SEMA4A/HNRNPAB
GO_CELL_GROWTH	134	-0.335913	-1.9009	2.64068e-05	VCL/NOP58/SEC61A1/SEMA3A/SIRT6/EDN1/ABL1/NRP1/NDRG4/NUBP1/TGFB1/MTPN/OGN/PPP3CB/DDX5/ATP6V0E1/PLXNA1/FMOD/USP9X/SOX9/FLRT3/EIF2AK4/PLXNA3/MAP1B/DCLK1/POSTN/NOTCH2/EMP1/GATA4/ITGAV/SEMA7A/IQGAP1/MYOCD/APP/EMP3/SLIT2/CAMK2D/LAMTOR1/ITGB1/IMPACT/SORBS2/TIAM1/PRMT2/PDLIM5/TGFBR2/CDK5/ENOX2/KMT2D/SLC3A2/AR/ZEB2/ATP6V0E2/RASGRP4/BCL2/LAMB2/RARG/NUPR1/ULK1/NDN/EFNA5/SLC9A6	133	-0.202504	-1.12059	0.166221	TGFBR3/SPG11/COBL/OGN/EPB41L5/TNN/ADRA1A/EIF2AK4/NOTCH2/EMP1/EMX1/IL6/MYOCD/CAMK2D/IMPACT/SORBS2/TIAM1/PDLIM5/TGFBR2/IL7R/AR/ZEB2/RAPH1/SLIT3/ENTPD5/SGMS1/ITGB3
GO_POSITIVE_REGULATION_OF_STRESS_ACTIVATED_PROTEIN_KINASE_SIGNALING_CASCADE	135	-0.41763	-2.36627	2.64571e-05	DVL2/MAP4K5/FLT4/EIF2AK2/HIPK2/CDC42/EDN1/MUL1/MLTK/GADD45B/RASSF2/MID1/PYCARD/RIPK2/NOD1/GAB1/LTBR/TPD52L1/SASH1/MDFI/IL1A/EPHA4/GADD45A/CTGF/PTK2B/PKN1/NRK/BMP2/PRMT1/TNFRSF19/GADD45G/EDA2R/TAOK3/MDFIC/ANKRD6/MAP3K7/DBNL/DAB2IP/TLR4/RIPK1/SDCBP/CD27/MINK1/MAP3K6/MLK4/ARL6IP5/FGD2/RPS3/TIRAP/FZD7/TIAM1/TAOK1/DVL3/VANGL2/FZD5/SYK/NOD2/SERPINF2/SEMA4C/ZEB2/MAP3K2/MAP3K11/TLR6/FZD4/TRAF6/ERN1/HMGB1…	135	-0.18779	-1.04205	0.345404	SPAG9/FLT4/HIPK2/PTPLAD1/MLTK/GADD45B/RASSF2/GAB1/TRPV4/SASH1/EPHA4/GADD45A/CTGF/PTK2B/NRK/TAOK3/ANKRD6/TLR4/CCL21/TIRAP/TIAM1/GDF6/XDH/FZD5/TLR3/SERPINF2/ZEB2/MAP3K2/TLR6/ERN1/FCER1A/MAP3K5
GO_SPHINGOLIPID_METABOLIC_PROCESS	137	-0.388478	-2.20716	2.64802e-05	AGK/ARSD/ST3GAL1/NSMAF/HEXB/ST3GAL6/CTSA/ELOVL1/ST6GALNAC1/ALDH3A2/BAX/P2RX7/CERS4/SPTLC2/VAPA/STS/GLA/ASAH1/PPP2R1A/ITGB8/ST3GAL4/SERINC1/ALDH5A1/ARSB/ST8SIA4/PPP2CA/ST3GAL5/KDSR/VAPB/ORMDL1/CLN6/PPT1/ST6GALNAC4/CERS5/ARSG/CERS2/SUMF1/UGCG/SAMD8/ARSE/KIT/ST6GALNAC6/PPAP2B/PPM1L/ARSK/SERINC5/SPTSSA/PTPLA/SGPL1/GLB1/CERS6/SMPDL3A/GBA/ARSJ/CLN8/SPNS2/ST6GALNAC3/PRKD1/CLN3/GM2A/PSAP/NEU1/PTPLB/HEXA	137	0.302882	1.13526	0.224047	ALDH3B1/NSMAF/HEXB/CTSA/ELOVL1/BAX/ARSA/VAPA/ST8SIA5/GLA/PLA2G15/FA2H/PPP2R1A/ST3GAL4/PPP2CA/HTRA2/ST3GAL5/ST6GALNAC5/ORMDL2/A4GALT/ORMDL1/CLN6/PPT1/ALDH3B2/CSNK1G2/B4GALNT1/SMPD2/ST6GALNAC4/GLTP/CERS5/ARSG/PPAP2C/DEGS1/SUMF1/ST3GAL2/ARSE/SGPL1/SERINC2/GLB1/ARV1/UGT8/SPHK1/GBA/PSAPL1/ALOXE3/ALOX12B/ARSI/CLN3/GM2A/PSAP/NEU4/NEU1/ARSH/HEXA/CERS1/GLTPD1
GO_PLATELET_ACTIVATION	138	-0.348353	-1.98184	2.65083e-05	CX3CL1/CD9/FYN/VCL/LCP2/PIK3CB/RHOA/ACTN1/ACTB/GNB1/TYRO3/ITPR3/MAPK1/MYH9/MYL9/MYL12A/HSPB1/COL1A1/VWF/PLEK/STXBP3/GNA13/PIK3CA/ITPR2/RAC2/RAF1/PDGFRA/RAC1/STXBP1/TLN1/ARRB1/ARRB2/AKT1/RHOB/PIK3R1/GNA12/ITPR1/MERTK/PRKCA/GNAQ/FCER1G/CSRP1/PDPN/COL1A2/FZD6/SYK/AXL/P2RY1/C1GALT1C1/RHOG/PTPN11/RAP2B/GAS6/ACTG1/F8/BLOC1S4/PLSCR1/BLOC1S3/FLNA/SRC/LAT/CLIC1/LYN	138	0.210493	0.789453	0.88015	ENTPD2/RHOA/ACTB/GNB1/TYRO3/MAPK3/HSPB1/PRKCG/RAC1/DGKQ/GNA12/DGKZ/SLC7A11/WNT3A/PRKCD/YWHAZ/FZD6/FIBP/RHOG/ACTG1/ADRA2C/BLOC1S4/BLOC1S3/SRC/CLIC1
GO_RESPONSE_TO_TRANSFORMING_GROWTH_FACTOR_BETA	141	-0.346866	-1.98054	2.66638e-05	FYN/HIPK2/RHOA/HYAL2/TGFBR3/FERMT2/EDN1/RAPGEF3/MEF2C/ITGB5/NOX4/FKBP1A/PXN/BAMBI/TAB1/SMAD7/SFRP1/TGFB1/CAV1/ENG/BMPR1A/MTMR4/CCL2/COL1A1/SMAD5/USP9Y/ACVR1/FN1/IL1R1/APOA1/LTBP2/TGFB3/SMAD9/APAF1/FMOD/USP9X/SOX9/CITED1/ID1/NEDD8/GDF15/POSTN/COL4A2/MAP3K7/TGFBRAP1/SMAD6/ACVRL1/PML/FURIN/ZFHX3/ARRB2/SMAD4/PARP1/RPS27A/STAR/PARD3/ITGB1/PTPRK/ZFYVE9/SKI/ZYX/TGFBR2/HPGD/COL1A2/FBN1/SMAD3/FNTA/ADAM9/P…	141	-0.252845	-1.41079	0.00249377	FYN/HIPK2/TGFBR3/FERMT2/MEF2C/PPM1A/ENG/PPARGC1A/EPB41L5/FN1/APOA1/ARG1/ID1/SOX5/FURIN/SMAD4/CGN/PTPRK/KLF10/F11R/TGFBR2/CLEC3B/HPGD/FBN1/FOS/SMAD1/CDH5/PDE2A/SMURF1/CTD-2207O23.3
GO_RAS_PROTEIN_SIGNAL_TRANSDUCTION	142	-0.388712	-2.22199	2.66902e-05	NISCH/IGF1/ARHGAP6/USP28/NCKAP1/RFXANK/RHOA/ROCK1/RASGRP2/ARHGEF1/GNB1/RAPGEF3/MAPKAPK5/ARHGAP4/MYO9B/RAPGEF1/RAPGEF2/MAPK14/RTKN/DOK1/SOS1/RAP1A/RHOU/CTNNAL1/GNA13/CDK2/RAP2C/CDKN1A/RAP2A/RRAS/RHOJ/RAP1B/CDC42EP1/SHC2/ZNF304/KRAS/ROCK2/DBNL/SDCBP/ARHGAP29/ABI2/RB1/TP53/RIT1/RHOB/RALB/AGTR1/G3BP1/GNA12/DOK2/CDC42EP2/EPS8/EDNRA/RASGRP3/ELMO1/TIAM1/MRAS/RALGDS/SHC1/ARHGEF3/COL1A2/ARHGAP1/RHOG/EPS8L…	142	0.290098	1.0904	0.305171	RALA/NISCH/RFXANK/RHOA/RASSF1/CELSR1/ARHGEF1/GNB1/MAPKAPK5/ARHGAP4/MYO9B/SGSM3/LIMK1/BCL6/PARK7/RRAS/SHC2/TRIM28/EPS8L1/ROCK2/DBNL/SDCBP/KSR1/RIT1/GNA12/SHC3/MRAS/WASF2/SHC1/MAPKAPK2/RAB4A/CFL1/HRAS/ARHGAP1/RHOG/GRB2/GDI1/TAX1BP3/RGL2/BRK1
GO_CELLULAR_RESPONSE_TO_INSULIN_STIMULUS	145	-0.340612	-1.95546	2.67301e-05	PDK4/PDK2/PIK3C2A/IGF1/ATP6V1H/ATP6AP1/GSTP1/RAB10/HIF1A/SRSF5/AKT2/PIK3R2/NAMPT/CAV2/HDAC5/GAB1/TCIRG1/ATP6V0E1/KAT2B/ERRFI1/ATP6V0B/RHOQ/GPAM/PIK3CA/PPAT/INS-IGF2/ATP6V1E1/DENND4C/AKT1/PIK3R1/PHIP/OGT/STAR/EIF4EBP2/SOGA1/FOXO1/APPL1/USF1/SHC1/PRKCI/HNRNPK/RAB31/IRS1/INSR/PTPN2/FOXC2/GRB2/FOXO4/IRS2/RXRA/SRC/ENPP1/APRT/ATP6V1G2/VAMP2	144	0.229092	0.86197	0.780988	ATP6V0A1/ATP6V1H/BCAR1/ATP6AP1/ATP6V1D/TRIB3/PIK3R2/GSK3A/ATP6V0A4/HDAC5/TCIRG1/APOBEC1/ATP6V0E1/ATP6V0B/RHOQ/ATP6V1F/ATP6V1E1/PPARG/ATP6V1G1/CAPN10/RAB13/PARP1/ATP6V1C2/ATP6V0D2/VLDLR/ATP6V1G3/ATP6V1C1/USF1/ATP6V0D1/SHC1/SH2B2/SMARCC1/AP3S1/GRB2/ATP6V0C/EIF4EBP1/SRC/APRT/CPEB1/ATP6V1E2
GO_AMEBOIDAL_TYPE_CELL_MIGRATION	150	-0.341255	-1.96968	2.69063e-05	PLXND1/SEMA3G/GPR124/KITLG/SYNE2/PKN2/RHOA/FGF10/SEMA3A/SEMA3C/TNS1/SEMA5B/WNT11/EFNB1/SEMA6A/SEMA4G/NRP1/MYH9/HIF1A/FERMT1/ZFAND5/CORO1C/ARSB/ACVR1/ITGA4/STAT1/APOA1/PTK2B/PIK3CA/TWIST1/PKN1/GIPC1/NR4A1/EFNB2/ID1/AMOT/KDR/SMO/LAMA5/STARD13/LOXL2/HTR2B/EDNRB/SEMA6D/CYP1B1/SEMA7A/PML/SEMA6C/SLIT2/ITGB1/ARID5B/CXCL13/KIT/ITGB2/PKN3/LRP5/HAND2/SGPL1/ILK/SEMA6B/SEMA4C/PTK2/ZEB2/NRTN/SCG2/CORO1B/ERBB4…	149	0.16431	0.619657	0.990588	SEMA3F/ISL1/RHOA/SEMA5B/FAT2/EFNB1/FERMT1/FOLR1/CALCA/CORO1C/PPARD/SRF/VEGFA/ARSB/WNT5A/TWIST1/PKN1/GIPC1/AMOT/LAMA5/CAP1/SEMA4F/HTR2B/SEMA7A/FGF2/LEF1/PML/SEMA6C/RAB13/CER1/NODAL/WASF2/S100P/PITX2/SGPL1/MESP1/GBX2/GDNF/PTK2/ROBO1/SEMA3E/SCG2/CORO1B/KRT2/RIC8A/ERBB4/PRKX/PTP4A3/KRT16/NANOS1/TMEM201/SEMA4A/S100A2/EMP2/GPX1/TNFSF12/TDGF1
GO_REGULATION_OF_REACTIVE_OXYGEN_SPECIES_METABOLIC_PROCESS	150	-0.359068	-2.0725	2.69063e-05	MAPK9/CYBA/ATG5/ATP2B4/NGFR/EDN1/GSTP1/HSP90AB1/TSPO/HIF1A/GLA/ACP5/AKT2/TGFB1/CAV1/CRYAB/BIRC2/MAPK14/PDGFRB/NFE2L2/GADD45A/FOXO3/PKD2/CLU/PTK2B/ZNF205/PTGIS/SIRT5/CDKN1A/TRAP1/KLF2/TICAM1/RAC2/ACE2/ASS1/RGN/GCH1/CD36/RAC1/TLR4/RIPK1/FBLN5/DUOXA1/TP53/AKT1/AGTR1/EGFR/OGT/FOXO1/PID1/DDAH1/MPV17L/ITGB2/TGFBR2/SYK/SLC18A2/ARF4/STAT3/INSR/BCL2/CD34/GRB2/TLR5/AKR1C3/AIF1/VDAC1/PLIN5	150	-0.256568	-1.4424	0.00215672	NGFR/RAB27A/ESR1/HDAC6/JAK2/PON3/CAV1/AGXT2/GADD45A/FOXO3/CLU/PTK2B/PTGIS/SIRT5/ASS1/RGN/GCH1/IL6/TLR4/FBLN5/AKT1/AGTR1/EGFR/FOXO1/PID1/DDAH1/XDH/PINK1/TGFBR2/SLC18A2/INSR/CD34/F2/NOXO1/BCO2/NOS1AP/KLRK1/DHFR/HP
GO_REGULATION_OF_EXTRINSIC_APOPTOTIC_SIGNALING_PATHWAY	153	-0.339798	-1.96922	2.69731e-05	GCLC/CFLAR/CX3CL1/FYN/ZMYND11/BID/SNAI2/GCLM/CTNNA1/TRAF1/SP100/HYAL2/FGFR1/GSTP1/CTTN/BAX/ITGA6/NRP1/TIMP3/HMOX1/STK4/SRPX/TRADD/PYCARD/STX4/SFRP1/PPP2R1A/CAV1/RPS6KB1/LTBR/ACVR1/BIRC6/TNFRSF10B/IFI6/LGALS3/RAF1/ITM2C/TMBIM1/RIPK1/YAP1/ITGAV/PML/NOL3/AKT1/PHIP/TCF7L2/SH3RF1/LMNA/PEA15/AR/BCL2/PPP1CA/RELA/PAK2/SIAH2/DAPK1/SRC/TNFSF12	153	0.258767	0.977595	0.551657	TNFRSF12A/SNAI2/CTNNA1/HYAL2/CTTN/BAX/ITGA6/TRADD/PYCARD/STX4/STK3/PPP2R1A/LTBR/IL1A/HTRA2/PARK7/RBCK1/TRAF2/PSME3/ITM2C/PML/NOL3/DEDD2/LMNA/PEA15/MAPK7/DAPK3/FADD/RNF34/BCL2L1/PPP1CA/RELA/PELI3/PIDD/FAF1/SRC/HSPA1B/HSPA1A/GPX1/TNFSF12
GO_CELL_SUBSTRATE_ADHESION	158	-0.387676	-2.25876	2.72013e-05	ITGA3/VCL/ARHGAP6/VAMP3/ACTN1/FERMT2/ITGA8/ITGB5/CTTN/EPDR1/TRIP6/SIGLEC1/PXN/LAMB1/ITGA6/TRPM7/TYRO3/ABL1/ARHGEF7/CORO1A/ITGB8/ECM2/VTN/VWF/ITGA4/FN1/NID1/CTGF/ITGB1BP1/TEK/PTK2B/ID1/SGCE/MKLN1/HOXD3/LAMA5/TIMM10B/ITGB4/ANGPTL3/LYVE1/CD63/LAMC1/RAC1/ITGA11/SMAD6/ITGAV/FBLN5/ADAM15/ITGB1/PTPRK/MERTK/THY1/FZD7/TIAM1/ZYX/ITGB2/ITGA5/VCAM1/SNED1/ITGA2/DLC1/CDK5/JAM3/AKIP1/AXL/CTNNB1/ADAM9/EFNA1/ANTX…	158	-0.256925	-1.45672	0.00163532	ARHGAP6/TESK2/FERMT2/NID2/TRPM7/SORBS1/VTN/TECTA/VWF/EPB41L5/ITGA4/FN1/TEK/TNN/SORBS3/PTK2B/ID1/MKLN1/ANGPTL3/CCL21/ITGB7/FBLN5/ITGA10/EPHA1/ITGB1/PTPRK/BCL2L11/EPHB1/TIAM1/VCAM1/SNED1/DLC1/AXL/TNXB/FGG/FGA/FGB/CD34/GAS6/ITGA1/ITGB3
GO_PHAGOCYTOSIS	159	-0.40149	-2.34163	2.72175e-05	FGR/FYN/WAS/SLC11A1/MARCO/PIK3CB/NCKAP1/ELMO2/CDC42/ACTB/RAB7A/EIF2AK1/P2RX7/SCFD1/TYRO3/TREM2/HSP90AB1/ABL1/MAPK1/MYH9/SRPX/CORO1A/CEACAM4/PIK3R2/WASL/RAB34/CORO1C/ARPC3/CSNK1A1/RAB14/PIK3CA/ANXA11/WIPF3/NCKAP1L/LRP1/VAMP7/CD93/PLD2/ARPC1B/ANXA1/CD36/RAC1/ABI1/MYO7A/THBS1/ACTR2/ITGAV/ANXA3/RAB20/MFGE8/FCGR2A/PDIA6/MYO10/PIK3R1/MEGF10/GSN/DOCK1/MERTK/ELMO1/NCK1/XKR8/COLEC12/FCER1G/CDC42SE2/SPON2/…	159	0.25502	0.966012	0.579854	SLC11A1/JMJD6/CDC42/ACTB/EIF2AK1/TYRO3/HSP90AB1/MAPK3/PIK3R2/LIMK1/ARPC3/TUSC2/ANXA11/WIPF3/ARPC1B/RAC1/MFGE8/GULP1/COLEC12/SPON2/ARPC5/ARPC2/ADORA1/PRKCD/PTK2/ACTG1/PLA2G6/PIP5K1C/SRC/ARPC4/BRK1
GO_REGENERATION	159	-0.348133	-2.03043	2.72175e-05	CFLAR/IFRD1/HFE/IGF1/BAK1/CTNNA1/TGFBR3/FGF10/RAPGEF3/GSTP1/CAD/ANGPT2/TIMP3/NEFH/TSPO/PRMT5/SRSF5/CPQ/TGFB1/MTPN/CAV1/NRF1/CXCL12/CCL2/CCND1/GLI1/MAPK14/NCL/BCL9/RAP1A/MTR/APOA1/PGF/TEK/CHST3/CDK2/CDKN1A/PTPN12/PPAT/CALU/SOX15/APOE/RGN/NINJ1/MATN2/POSTN/CHL1/NOTCH2/NREP/ANXA1/CDK4/TEC/FPGS/ATIC/ANXA3/ADAM15/PRPS1/GSN/NOTCH1/ADM/GJA1/FZD7/SHC1/EIF4A1/SEPN1/TGFBR2/JAM3/NNMT/BCL2/LAMB2/CEBPB/ULK1/J…	159	-0.220123	-1.24887	0.0257689	HGF/FAS/F7/PRKCQ/TGFBR3/PTPN3/RAPGEF3/CPB2/APOH/JAK2/TIMP3/CAV1/CXCL12/ENO3/APOA5/LIFR/APOA1/NR4A3/TEK/FLT3/CHST3/CDKN1A/SOX15/RGN/MATN2/LARGE/NOTCH2/LCP1/BAAT/PDX1/IGFBP1/GSN/GJA1/PFKFB1/TGFBR2/KLKB1/JAM3/NNMT/ADRB2/TM4SF4/FGA/BCL2/GAS6/RTN4RL1/RXRA/EYS/SULF2/IGF2R/C5AR1/DHFR
GO_REGULATION_OF_JNK_CASCADE	159	-0.31976	-1.86495	2.72175e-05	DVL2/MAP4K5/ZMYND11/FLT4/MAPK9/HIPK2/CDC42/MAP4K4/EDN1/GSTP1/MUL1/MLTK/GADD45B/RASSF2/PYCARD/RIPK2/SFRP1/NOD1/FKTN/GAB1/HIPK3/LTBR/TPD52L1/SASH1/MDFI/IL1A/EPHA4/GADD45A/CTGF/PTK2B/PKN1/NRK/RAP2A/TNFRSF19/GADD45G/EDA2R/TAOK3/MDFIC/ANKRD6/MAP3K7/DBNL/DAB2IP/TLR4/RIPK1/SDCBP/CD27/IGF1R/MINK1/AKT1/MAP3K6/MLK4/FGD2/RPS3/TIRAP/PDCD4/SH3RF1/FZD7/TIAM1/TAOK1/DVL3/VANGL2/FZD5/GRIK2/SYK/NOD2/SERPINF2/ZEB2/…	159	-0.21083	-1.19615	0.0540316	SPAG9/FLT4/HIPK2/PTPLAD1/ITCH/MAGI3/PHLPP1/MLTK/GADD45B/RASSF2/CD40LG/AMBP/GAB1/TRPV4/SASH1/EPHA4/GADD45A/CTGF/PTK2B/NRK/TAOK3/ANKRD6/TLR4/CCL21/NCOR1/AKT1/DUSP10/TIRAP/EPHB1/TIAM1/FZD5/TLR3/SERPINF2/TNXB/ZEB2/MAP3K2/TLR6/ERN1/PER1/FCER1A/MAP3K5
GO_SECOND_MESSENGER_MEDIATED_SIGNALING	159	-0.332174	-1.93735	2.72175e-05	TBXA2R/BTK/ATP1A2/GUCY1B3/EDN1/ADCYAP1R1/RAPGEF3/RAPGEF4/ITPR3/GPR143/NCALD/DMPK/PPP2R1A/PPP3CB/RASD1/PPP1R9B/RAPGEF2/CAMKK2/PPP2CA/CXCR4/ITPR2/SOX9/KDR/ADCY4/HRC/CD36/HTR2B/EDNRB/ADCY3/PPP3CA/ATP1B1/AGTR1/CAMK2D/EGFR/NTRK2/EIF4EBP2/GSTO1/ITPR1/DDAH1/CLIC2/CALM3/PDE9A/ADCY9/VCAM1/GUCY1A3/NDUFS4/EIF2AK3/ADCY5/ADCY6/SPHK1/SLC8A1/NPY2R/BCAP31/PCLO/PDE2A/LRRK2/HRH1/ASPH/CALM1/DMD/GSTM2/LAT/PPP3R1/PLA…	159	-0.254365	-1.44314	0.00166251	TBXA2R/GUCY1B3/RAPGEF3/RAPGEF4/NFATC2/GCK/RAPGEF2/CAMKK2/GPR126/CASQ2/PTGFR/ITPR2/EDN3/KDR/ADCY4/EDNRB/ADCY3/PDX1/AGTR1/CAMK2D/EGFR/NTRK2/ITPR1/CACNA1C/AKAP6/DDAH1/RCAN1/CCR5/ADCY9/TPCN2/VCAM1/GUCY1A3/ADCY1/NOS3/AVPR1A/FPR1/NMUR1/RCAN2/SELP/ATP2A2/BHLHA15/SLC8A1/PDE2A/LRRK2/PLCG2/PLN/DMD
GO_VACUOLE_ORGANIZATION	162	-0.322384	-1.88629	2.72874e-05	VPS41/VTA1/GABARAPL2/HEXB/ATG5/RAB7A/PIK3C3/CHMP2B/SNX10/P2RX7/SRPX/CLN5/CORO1A/VPS18/DNM1/NAGLU/RAB34/RAB5B/GNPTAB/FIG4/ARSB/EXOC8/STX12/RAB14/RAB22A/VAMP7/NDP/ATG14/CLN6/PPT1/ZFYVE20/VPS4A/ACP2/TMEM165/STX6/TMEM127/KIAA1033/VPS36/STAM/MYO7A/DNAJC13/RAB20/MBTPS1/SNAPIN/ATG12/LAMTOR1/VIPAS39/EPG5/VPS11/MFSD8/ABCA1/PLEKHF1/TPP1/VPS39/ATG16L2/PDCD6IP/SNX33/IST1/CLN8/ATP6V0C/CLN3/LRRK2/ZKSCAN3/WDR45…	162	0.31732	1.20336	0.112271	VPS41/GABARAPL2/WIPI1/TSG101/MT3/HPS4/CHMP4B/NAGPA/RAB11A/DNM1/HPS1/RAB5B/TFEB/KIAA1324/C12orf44/NDP/CLN6/CHMP2A/CHMP1A/PPT1/VPS25/VPS4A/STX6/VPS33A/VPS37B/MAP1LC3B/WDR45B/MVB12A/SNAPIN/ARF1/LIX1/LAMTOR1/WIPI2/SNF8/ATP13A2/VPS11/VPS28/CHMP4C/PLEKHF1/TPP1/VPS37C/ATG4B/SNX33/ATG13/CHMP6/ATG9B/IST1/VPS33B/HGS/ATP6V0C/CLN3/WDR45/FAM109A/VPS16/CHMP4A
GO_DEFENSE_RESPONSE_TO_VIRUS	164	-0.385098	-2.25869	2.73351e-05	EIF2AK2/HYAL2/ABCC9/PTPRC/MAVS/OAS1/APOBEC3H/CD40/SAMHD1/TLR8/DNAJC3/PYCARD/BNIP3L/ZC3HAV1/DDX58/UNC93B1/OAS2/STAT1/GBP3/GBP1/IFIT3/IFIT2/GPAM/TRIM25/KCNJ8/IRF3/TICAM1/APOBEC3F/IRF5/EIF2AK4/ILF3/BST2/TRIM5/TRIM22/RSAD2/RNASEL/IL33/DDX60/IFI44L/PML/NLRC5/IFITM3/IFNAR1/POLR3A/IFIT5/CXADR/MX1/ADAR/ABCF3/POLR3K/NLRP3/IFI16/AIMP1/SERINC5/FAM111A/DDIT4/TRIM56/STAT2/BCL2/SLFN11/RELA/ELMOD2/APOBEC3B/DDX4…	160	0.183033	0.693607	0.967001	POLR3E/HYAL2/EXOSC5/OPRK1/AGBL5/POLR3H/PYCARD/UNC93B1/APOBEC1/POLR3G/IRF3/ILF3/POLR3F/RNASEL/PML/NLRC5/PMAIP1/IFITM3/IFNA5/POLR3A/TRIM11/SPON2/ABCF3/POLR3K/AIMP1/FADD/RELA/BNIP3/EXOSC4/ELMOD2/DDX41/IFITM2/IRF7/POLR3C/ISG15/CARD9/DMBT1/PCBP2/ATG7/MICA/IFNA4/LSM14A
GO_REGULATION_OF_EPITHELIAL_CELL_MIGRATION	165	-0.350352	-2.05749	2.73471e-05	ITGA3/DCN/GPR124/STRAP/FLT4/HDAC7/SP100/RHOA/PFN2/FGF10/SEMA3A/PTPN23/FGFR1/EDN1/ANGPT2/EPB41L4B/NRP1/PPM1F/HIF1A/SRPX2/CTSH/PRKD2/TGFB1/MET/HSPB1/PBLD/PFN1/HDAC5/CORO1C/SASH1/MAPK14/HBEGF/SPARC/ARSB/NRP2/ITGB1BP1/TEK/PTK2B/CCR2/GLIPR2/SOX9/AMOT/STAT5A/MACF1/AAMP/KDR/APOE/CAPN7/SERPINF1/STARD13/ROCK2/ETS1/CD63/DAB2IP/ENPP2/THBS1/ANXA3/ACVRL1/FGF7/AKT1/EPHA2/RHOB/PTPRG/SLIT2/NOTCH1/VEGFC/PRKCA/CXC…	165	-0.233193	-1.32773	0.00725295	DCN/FLT4/APOH/HDAC6/EPB41L4B/ANGPT4/MET/PBLD/SASH1/GPLD1/SEMA5A/HRG/EPB41L5/TACR1/TEK/PTK2B/RREB1/KDR/ETS1/PPAP2B/BMP10/AMOTL1/PRKCE/MCC/MMRN2/SYNJ2BP/ITGB3
GO_REGULATION_OF_PROTEIN_BINDING	167	-0.313055	-1.84152	2.74567e-05	PLXND1/HFE/HIPK2/ROCK1/CDC42/CRMP1/USP33/MEF2C/SMARCD3/BAX/ADD1/FKBP1A/BAMBI/HSP90AB1/ABL1/NRP1/MFNG/STK4/CCM2L/MAPRE1/STUB1/AES/CAV1/HDAC5/VTN/RAPGEF2/CAPRIN2/ITGA4/ITGB1BP1/IFIT2/BMP2/ID1/TICAM1/GNL3L/NES/CAMK1/DAB2IP/DERL1/SORL1/TDG/ARRB2/APP/ADAM15/SNAPIN/TCF7L2/TIRAP/DAB2/PLCL2/TIAM1/LDLRAP1/MITD1/ITGA2/CDK5/CTHRC1/HNRNPK/PCBD1/B2M/NKX3-1/HOPX/BCL2/PPP1CA/WFIKKN2/ANXA2/TMEM173/IFIT1/PPARA/LR…	167	0.325581	1.23698	0.0758804	KDM1A/BAK1/CDC42/SMARCD3/MAPRE3/BAX/ADD1/FKBP1A/BAMBI/HSP90AB1/NFATC4/MMP9/TRIB3/MAPRE1/MAPK3/STK3/AES/DVL1/GTPBP4/DKK1/HDAC5/PARK7/ITGB1BP1/BMP4/TRAF2/PIN1/RAN/PRMT7/MEN1/DERL1/SPAG8/FLOT1/LEF1/ADAM15/SNAPIN/WNT3A/SPPL3/MITD1/PRKCD/LRPAP1/ITGA2/CDK5/CTHRC1/PLK1/RFNG/PPP1CA/PACS1/CTNNBIP1/AURKB/ANXA2/RUVBL2/SRC/CSNK1E
GO_REGULATION_OF_CELL_SUBSTRATE_ADHESION	172	-0.32896	-1.94335	2.7651e-05	ITGA3/GPM6B/ARHGAP6/PIK3CB/SLK/ATXN3/ROCK1/CDC42/ST6GAL1/FBLN1/LRRC16A/PPM1F/LGALS1/ARHGEF7/SFRP1/PTN/SERPINE1/ECM2/SPOCK2/C1QBP/COL1A1/VTN/SMOC2/FN1/NID1/GBP1/APOA1/ITGB1BP1/TEK/PTK2B/SDC4/MACF1/KDR/RAC2/ACTN4/NINJ1/POSTN/ROCK2/CD36/RAC1/ACVRL1/MINK1/ADAM15/PHLDB2/PIK3R1/RASA1/CASK/NOTCH1/RSU1/HSD17B12/ITGB1/VEGFC/PTPRO/CCL28/SPOCK1/ABI3BP/FZD7/MMP14/ITGA5/FBLN2/CLASP2/DLC1/PTPLA/SMAD3/PTK2/PLEK…	172	-0.228705	-1.30891	0.00601202	EPHA3/ARHGAP6/ROCK1/ST6GAL1/CCDC80/JAK2/FOXF1/SFRP1/ECM2/KANK1/VTN/SMOC2/HRG/EPB41L5/FN1/NID1/GBP1/APOA1/TEK/PTK2B/PLG/PREX1/SDC4/RREB1/CCR7/MACF1/KDR/CCL25/CCL21/AP1AR/CDH13/PHLDB2/PIK3R1/RASA1/EPHA1/ITGB1/VEGFC/ABI3BP/ALOX15/FBLN2/DLC1/ILK/ONECUT1/HAS2/PRKCE/FGG/FGA/FGB/BCL2/NET1/FZD4/ACER2/NF1
GO_REGULATION_OF_OSSIFICATION	174	-0.363641	-2.1528	2.76556e-05	IGF1/SNAI2/GPM6B/HDAC7/FGFR2/ATP6AP1/FGFR1/MEF2C/TXLNG/P2RX7/CHRD/SUCO/HIF1A/RASSF2/JAG1/CD276/SFRP1/TGFB1/DLX5/BMPR1A/DDX5/GLI1/MGP/SMAD5/ACVR2B/ACVR1/IGFBP5/ID2/PLA2G4A/ID3/TGFB3/MSX2/PTK2B/ACVR2A/TWIST1/SRGN/SOX9/BMP2/CITED1/ID1/OMD/TPH1/TRPM4/CHSY1/IL6ST/LRP4/BMPR1B/ECM1/OSR1/LIMD1/NOTCH1/GJA1/BMP6/ANKH/FZD1/SKI/IL6R/LMNA/LRP5/DDR2/PKDCC/CCR1/INTU/HAND2/NIPBL/OSR2/CTHRC1/ILK/SMAD3/CTNNB1/RBPJ…	174	-0.182094	-1.04202	0.322981	LTF/HGF/FGFR2/MEF2C/P2RX7/RASSF2/ZBTB16/TACR1/ID2/PTK2B/ID1/OMD/KL/IL6ST/IL6/HEMGN/TOB1/LIMD1/AHSG/CCRN4L/ANKH/IL6R/DDR2/SMAD1/S1PR1/ANO6/TOB2/IFITM1/NBR1/ENPP1/SMOC1/SMURF1/RORB
GO_REGULATION_OF_CHEMOTAXIS	175	-0.398949	-2.36362	2.77031e-05	PLXND1/CX3CL1/SEMA3G/CD74/GPR124/FGF10/ST6GAL1/SEMA3A/SEMA3C/FGFR1/SEMA5B/ANGPT2/SEMA6A/SEMA4G/NRP1/PPM1F/PDGFB/USP14/STX4/AKT2/PRKD2/TGFB1/MET/HSPB1/SERPINE1/RARRES2/C5/CXCL12/C1QBP/CCL2/THBS4/PDGFRB/PLXNA1/FN1/F3/PTK2B/CCR2/CXCR4/NCKAP1L/EFNB2/KDR/RAC2/PLXNA3/MPP1/SWAP70/PDGFRA/SEMA4F/PLXNC1/RAC1/THBS1/ADAM10/SEMA6D/SEMA7A/SEMA6C/SLIT2/PLA2G7/NOTCH1/TIRAP/VEGFC/PTPRO/EDNRA/ADAM17/CXCL13/TIAM1/N…	175	-0.2012	-1.15279	0.0957775	SEMA3G/GPR124/F7/ST6GAL1/CXCL2/SEMA4G/MET/C5/CXCL12/WNT3/TRPV4/CCR6/SEMA5A/HRG/FN1/PTK2B/EDN3/EFNB2/TNFSF14/CCR7/KDR/LBP/PDGFRA/PLXNC1/IL6/CCL21/ADAM10/SEMA6D/NTRK3/CDH13/SLIT2/TIRAP/VEGFC/ADAM17/SEMA3D/TIAM1/IL6R/CCR1/JAM3/CXCL10/S1PR1/IL16/CMKLR1/ANO6/GAS6/NTF3/HMGB1/C5AR1/ELANE/BMPR2/KLRK1/KLRK1/PLXNA4
GO_POSITIVE_REGULATION_OF_I_KAPPAB_KINASE_NF_KAPPAB_SIGNALING	176	-0.36992	-2.19384	2.77131e-05	CASP10/CFLAR/FYN/PPP5C/ATP2C1/BIRC3/TRAF3IP2/CASP8/TNFRSF1A/RHOA/MID2/TRAF5/TRIP6/FKBP1A/MAVS/MUL1/ABL1/LGALS1/HMOX1/CD40/VAPA/CCDC22/PIM2/TRADD/UBE2I/RIPK2/IKBKB/ZC3HAV1/NOD1/BIRC2/LTBR/GOLT1B/TRIM38/TFG/IL1A/IL18R1/TRIM62/WLS/TRIM32/TNFRSF10B/TRIM25/TNFSF10/IRF3/TICAM1/TNFRSF19/APOL3/SLC44A2/BST2/EDA2R/NDFIP1/CC2D1A/TRIM5/TRIM22/ANKRD17/CD36/MAP3K7/HTR2B/TLR4/RIPK1/TLR2/CASP1/CD27/PELI2/SECTM1/…	176	0.280197	1.06773	0.340922	PPP5C/TRAF3IP2/RHOA/TRAF5/FKBP1A/TMEM101/LGALS1/VAPA/CCDC22/TRADD/UBE2I/RIPK2/EEF1D/LTBR/IL1A/WLS/GPR89A/RBCK1/IRF3/TRAF2/TNFRSF19/CC2D1A/RPS27A/UBC/RHOC/SLC35B2/SHISA5/TERF2IP/FADD/TNIP2/TRIM8/CANT1/RELA/UBE2N/SHARPIN/CARD9/S100A13/S100A4/MIB2/DDRGK1/NUP62/UBA52
GO_MEMBRANE_LIPID_METABOLIC_PROCESS	180	-0.339359	-2.01822	2.79712e-05	AGK/ARSD/ST3GAL1/NSMAF/HEXB/ST3GAL6/CTSA/ELOVL1/ST6GALNAC1/ALDH3A2/BAX/P2RX7/CERS4/SPTLC2/VAPA/STS/GLA/ASAH1/PPP2R1A/ITGB8/ST3GAL4/SERINC1/ALDH5A1/ARSB/ST8SIA4/PPP2CA/ST3GAL5/KDSR/B4GALT4/VAPB/ORMDL1/CLN6/PPT1/KDELC1/ST6GALNAC4/CERS5/ARSG/PIGK/CERS2/SUMF1/UGCG/GBGT1/SAMD8/ARSE/KIT/ST6GALNAC6/PGAP3/PPAP2B/POGLUT1/PPM1L/ARSK/SERINC5/SPTSSA/PTPLA/SGPL1/GLB1/CERS6/SMPDL3A/PIGG/GBA/KDELC2/ARSJ/CLN8/SP…	180	0.286659	1.09376	0.283391	ALDH3B1/PIGQ/PLAUR/NSMAF/HEXB/CTSA/ELOVL1/BAX/ARSA/PIGU/VAPA/ST8SIA5/GLA/PLA2G15/FA2H/PPP2R1A/ST3GAL4/PPP2CA/HTRA2/ST3GAL5/ST6GALNAC5/ORMDL2/A4GALT/ORMDL1/CLN6/PPT1/ALDH3B2/CSNK1G2/B4GALNT1/SMPD2/PIGC/ST6GALNAC4/DPM2/GLTP/CERS5/ARSG/PPAP2C/DEGS1/SUMF1/GBGT1/PIGF/GAL3ST2/ST3GAL2/ARSE/PIGX/SGPL1/SERINC2/GLB1/ARV1/UGT8/GBA/PSAPL1/DPM3/ALOXE3/ALOX12B/ARSI/CLN3/GM2A/PSAP/GPAA1/NEU4/NEU1/ARSH/HEXA/CERS…
GO_CELL_JUNCTION_ORGANIZATION	182	-0.349079	-2.0796	2.79877e-05	CD9/SNAI2/VCL/CTNNA1/ARHGAP6/LAMA3/PKP2/HDAC7/CDH3/VMP1/PKN2/RHOA/CDC42/ACTN1/LIMS2/MPP5/FERMT2/FSCN1/ACTB/DLG1/TNS1/CTTN/WNT11/TRIP6/ITGA6/SMAD7/ARHGEF7/TJP1/TGFB1/LSR/CNTNAP1/PVRL1/PERP/CDH6/FN1/STRN/PTK2B/PARD6B/VASP/AMOT/PVRL2/MLLT4/ACTN4/LAMA5/RAMP2/ITGB4/NUMB/LAMC1/RAC1/CCM2/TLN1/CDH24/CDH11/NLGN4X/PARD3/ITGB1/PTPRO/GJA1/PTPRK/THY1/PRKCA/CXADR/FLCN/RHOC/ITGA5/FBLIM1/CLDN1/NFASC/PRKCI/ITGA2/…	182	0.222365	0.849043	0.823955	SNAI2/CTNNA1/LAMA3/LAMC2/HDAC7/CDH3/RHOA/CDC42/ACTN1/ACTB/ACTN2/CTTN/ITGA6/CSK/NUMBL/LIM2/SRF/GNPAT/VASP/AMOT/FLNC/CRB3/LAMA5/ITGB4/LAMC1/RAC1/TBCD/PVRL4/RAB13/PARD3/TAOK2/MPP7/DLG5/RHOC/FBLIM1/ITGA2/MICALL2/SMAD3/LIMS1/NLGN2/UGT8/CD151/PARD6G/PLEC/RCC2/ZNF703/ACTG1/PKP3/CLDN6/PIP5K1C/KRT14/FBF1/SRC/ARL2
GO_TRANSMEMBRANE_RECEPTOR_PROTEIN_SERINE_THREONINE_KINASE_SIGNALING_PATHWAY	186	-0.348189	-2.08086	2.81619e-05	HFE/VIM/ZFYVE16/LTBP1/HIPK2/RHOA/TGFBR3/UBE2D1/FERMT2/ITGB5/FKBP1A/PXN/LTBP4/CHRD/BAMBI/TAB1/SMAD7/CHRDL1/STUB1/TGFB1/DLX5/ENG/C10orf54/BMPR1A/MTMR4/CCL2/MAPK14/SUB1/LNPEP/SMAD5/USP9Y/ACVR2B/ACVR1/SPTBN1/APOA1/TGIF2/LTBP2/TGFB3/MSX2/SMAD9/EGR1/ACVR2A/FMOD/INHBA/ACVR1C/INHA/USP9X/BMP2/CITED1/ID1/NEDD8/GDF15/LRP4/MAP3K7/GDF11/ACVR1B/TGFBRAP1/SMAD6/BMPR1B/INHBE/ACVRL1/PML/FURIN/TGFB1I1/ARRB2/SMAD4/P…	186	0.184613	0.705628	0.967683	RHOA/UBE2D1/FKBP1A/BAMBI/MAPK3/ETV2/BMPR1A/DUSP22/SUB1/BMP4/CITED1/TWSG1/NEDD8/GDF15/UBE2M/LEF1/PML/PARP1/RPS27A/PARD3/DUSP15/UBC/FOXH1/MSX1/SMAD3/BMP1/ADAM9/PTK2/RGMB/ZCCHC12/SMAD2/EID2/NKX2-5/SRC/POU5F1/UBA52/CERS1
GO_MESENCHYME_DEVELOPMENT	188	-0.317647	-1.90113	2.81905e-05	SEMA3G/WWTR1/SNAI2/CUL7/KITLG/FOXC1/FGFR2/NUP133/TGFBR3/NEDD4/LRP6/FGF10/SEMA3A/SEMA3C/FGFR1/EDN1/MEF2C/SEMA5B/WNT11/EFNB1/SEMA6A/SEMA4G/NRP1/MAPK1/HIF1A/JAG1/SFRP1/TGFB1/ENG/BMPR1A/ACTA2/CORO1C/PDGFRB/HES1/ACVR1/LOXL3/STAT1/TCF21/PKD2/MSX2/TBX2/DPPA4/TWIST1/SOX9/BMP2/SIX1/SMO/OLFM1/LAMA5/GSC/LOXL2/SEMA4F/MDM2/HTR2B/EDNRB/GATA4/FOXF2/YAP1/SEMA6D/SEMA7A/SMAD4/SEMA6C/ADAM15/OSR1/SFRP2/NOTCH1/EDNRA/…	187	0.171449	0.655514	0.986706	SEMA3F/WNT16/WWTR1/SNAI2/FOXC1/ERBB3/NUP133/PAX2/TBX5/EFNB1/DLL3/TGFB2/SIX4/BMP7/FAM83D/MAPK3/TGFB1/BMPR1A/FOLR1/CORO1C/WNT5A/TBX2/TWIST1/BMP4/SOX9/SIX1/LAMA5/TRIM28/GSC/SEMA4F/PAX3/HTR2B/FOXF2/YAP1/SEMA7A/LEF1/SEMA6C/ADAM15/ACTA1/OSR1/SFRP2/HMGA2/WNT3A/NODAL/FOXH1/ACTG2/MSX1/PITX2/HEY1/MESP1/SMAD3/RBPJ/GBX2/GDNF/LIMS1/SEMA3E/SIX2/SMAD2/SOX11/DAND5/ALX1/NKX2-5/S100A4/HNRNPAB/FOXD1
GO_MYELOID_CELL_DIFFERENTIATION	189	-0.307592	-1.84229	2.82318e-05	CASP10/KMT2E/ARID4A/CASP8/HIPK2/SPI1/CBFB/CDC42/ACTN1/TFRC/OSTM1/MEF2C/NFE2L1/KAT6A/EIF2AK1/SNX10/ADD1/PIR/MYH9/NKAP/ACP5/TGFB1/RPS19/DNASE2/SH3PXD2A/SLC11A2/LTBR/MAPK14/SMAD5/ID2/EPAS1/INHBA/NCKAP1L/INHA/GLO1/THRA/KLF2/CDKN1C/TSPAN2/ABI1/IRF4/RB1/PML/EPHA2/PARP1/MEIS1/SLC25A38/GPC3/TIRAP/FLI1/HHEX/KIT/RUNX1/G6PD/GAB3/ADAR/NBEAL2/ZNF385A/BCL6B/TGFBR2/IFI16/CASP3/SFXN1/RPS14/PRDX3/CTNNB1/RBPJ/TET2…	189	0.248993	0.95264	0.618044	KDM1A/CBFB/JMJD6/CDC42/ACTN1/EIF2AK1/SNX10/ADD1/PIR/CEBPE/THOC5/ACIN1/MMP9/NKAP/ERCC2/RPS19/KLF1/DNASE2/ETV2/LTBR/SRF/BCL6/FOXP1/BMP4/TNFSF9/CDKN1C/EPO/ATPIF1/PPARG/RPS6/LEF1/VPS33A/PML/DYRK3/PARP1/CDKN2B/OCSTAMP/BATF/WASF2/RUNX1/PKNOX1/G6PD/ZNF385A/FLVCR1/IL31RA/RPS14/BATF2/RBPJ/ANXA2/VPS33B/CSF1/CIB1/SRC
GO_RESPONSE_TO_REACTIVE_OXYGEN_SPECIES	189	-0.397818	-2.3827	2.82318e-05	PDK2/PPP5C/DPEP1/BAK1/CYBA/GUCY1B3/KLF6/HYAL2/ALDH3A2/EDN1/GSTP1/AKR1B1/PXN/ABL1/HMOX1/TXN2/HIF1A/APEX1/STK24/GSR/PPP2CB/PPIF/COL1A1/CRYAB/PDGFRB/MPV17/FN1/IL1R1/NFE2L2/GPX7/PLA2G4A/MTR/PRDX1/F3/PRDX6/TNFAIP3/PKD2/DUSP1/PTK2B/CAT/CDK2/KLF2/KCNA5/MST4/PDGFRA/ETS1/ANXA1/MDM2/EGLN1/TXN/IL18BP/CYP1B1/HNRNPD/TPM1/SOD1/RHOB/STAR/RPS3/FOXO1/PTPRK/IMPACT/PPARGC1B/AIFM1/PPP1R15B/SHC1/GPX8/CASP3/FXN/CYBB/A…	189	0.200653	0.767692	0.926916	BAD/PPP5C/GLRX2/BAK1/PTPRN/HYAL2/PAX2/DNM2/NOX4/MT3/PXN/APEX1/AREG/CRYAB/MPV17/STK25/PARK7/ADPRHL2/PRDX1/GJA3/BMP4/ROMO1/PRDX5/TRAF2/CYP2E1/OSER1/EGLN1/TXN/APTX/HNRNPD/CBX8/S100A7/RPS3/MMP3/SHC1/PRKCD/NUDT2/KCNC2/MAPK7/PRDX2/ADAM9/RELA/OLR1/PLK3/DDIT3/GPX2/SPHK1/BNIP3/NQO1/TXNRD2/HBA2/AKR1C3/HDAC2/ADA/SRC/ERO1L/TXNRD1/ZNF580/GPX1
GO_REGULATION_OF_STRESS_ACTIVATED_PROTEIN_KINASE_SIGNALING_CASCADE	197	-0.308659	-1.86231	2.83334e-05	DVL2/MAP4K5/ZMYND11/FLT4/MAPK9/EIF2AK2/HIPK2/CDC42/MAP4K4/DLG1/EDN1/GSTP1/MUL1/MLTK/EZR/GADD45B/MAPK1/RASSF2/MID1/PYCARD/RIPK2/SFRP1/NOD1/FKTN/GAB1/HIPK3/LTBR/TPD52L1/SASH1/MDFI/IL1A/EPHA4/GADD45A/PRDX1/CTGF/PTK2B/PKN1/NRK/RAP2A/BMP2/PRMT1/TNFRSF19/GADD45G/EDA2R/TAOK3/MDFIC/ANKRD6/MAP3K7/DBNL/DAB2IP/TLR4/MYC/RIPK1/SDCBP/CD27/IGF1R/MINK1/AKT1/MAP3K6/MLK4/ARL6IP5/FGD2/RPS3/TIRAP/PDCD4/FOXO1/SH3RF1/…	197	-0.189594	-1.10026	0.171131	SPAG9/HGF/FLT4/HIPK2/PTPLAD1/ITCH/MAGI3/PHLPP1/MLTK/GADD45B/RASSF2/CD40LG/AMBP/GAB1/TRPV4/SASH1/EPHA4/GADD45A/CTGF/PTK2B/NRK/TAOK3/ANKRD6/TLR4/CCL21/NCOR1/AKT1/DUSP10/TIRAP/FOXO1/EPHB1/TIAM1/GDF6/XDH/FZD5/TLR3/SERPINF2/TNXB/ZEB2/MAP3K2/TLR6/ERN1/PER1/FCER1A/NBR1/MAP3K5
GO_SULFUR_COMPOUND_BIOSYNTHETIC_PROCESS	199	-0.363837	-2.19824	2.84293e-05	GCLC/AGK/GGCT/MGST1/ST3GAL1/DCN/ELOVL5/GCLM/CHPF2/MRI1/MAT2B/VCAN/ST3GAL6/ELOVL1/ACSL4/NDST1/GSTP1/MGST2/B4GALT1/DLD/SCD/MTAP/GGT5/GGT1/MTHFD1/GSS/MLYCD/XYLT1/GCDH/OGN/ST3GAL4/EIF2B1/DSE/UST/MTR/AKR1A1/ACOT2/B4GALT4/FMOD/CHST3/ACOT9/AMD1/ACSL3/CHPF/OMD/CDO1/SLC35D2/GGT7/ACSS2/PPT1/PDHA1/CHSY1/BHMT2/CNDP2/GSTM5/CHST12/HS6ST1/GLCE/PAPSS1/LUM/CSAD/ESD/MGST3/ENOPH1/CHST7/GSTO1/HSD17B12/APIP/B3GAT3/DL…	199	-0.219219	-1.2756	0.0139319	GCLC/ST3GAL1/DCN/MPC1/HAGH/ST3GAL6/NDST1/ACACB/B4GALT1/DLD/GGT5/GSTZ1/MTHFD1/MLYCD/GCDH/OGN/DSE/SLC35D1/CTH/ACOT2/HS3ST3B1/OMD/CDO1/BHMT2/ESD/SLC26A1/BHMT/CHST7/MAT1A/ACSL1/CHST9/CBS/NDST3/MAT2A/B3GNT2/ELOVL6/DSEL/ACOT12/ACOT4/CHST13/ACOT1/PRELP/ELOVL2/PAPSS2/PTPLB/GSTA1/GSTA2
GO_POSITIVE_REGULATION_OF_MAP_KINASE_ACTIVITY	203	-0.314006	-1.90258	2.85559e-05	DVL2/TENM1/MAP4K5/CD74/MAP2K3/KITLG/ARHGEF5/PIK3CB/FGF10/PAK3/FGFR1/EDN1/NOX4/MAPKAPK5/P2RX7/ERP29/MUL1/MLTK/MAPK1/TAB1/CD40/RIPK2/MAP4K1/TGFB1/NOD1/C5/GAB1/CD81/TPD52L1/SASH1/MAPK14/MDFI/GHR/PDGFRB/EPHA4/TGFB3/PTK2B/CXCR4/PKN1/BMP2/SHC2/KRAS/TAOK3/MDFIC/MAP3K7/HTR2B/DBNL/DAB2IP/TLR4/RIPK1/ARRB1/THBS1/PDE5A/DUSP6/SOD1/MAP3K6/PROK1/MLK4/RPS27A/C1QTNF2/FGD2/EGFR/RPS3/ADAM8/TIAM1/KIT/TAB3/SHC1/DVL3/…	203	-0.160044	-0.938028	0.7088	SPAG9/HGF/PTPLAD1/P2RX7/HTR2A/FLT1/PIK3CG/C5/GAB1/SASH1/GHR/EPHA4/AVPI1/PTK2B/FLT3/PRKAA1/TAOK3/TLR4/ERBB2/EGFR/TIAM1/FZD5/FRS2/ZEB2/INSR/TLR6/ERN1/PTPN11/FCER1A/NTF3/LRRK2/MAP3K5/ITGA1
GO_RESPONSE_TO_INSULIN	203	-0.311429	-1.88697	2.85559e-05	PDK4/PDK2/PIK3C2A/IGF1/ATP6V1H/ATP6AP1/GSTP1/RAB10/UPRT/HIF1A/SRSF5/AKT2/PIK3R2/NAMPT/CAV2/RPS6KB1/HDAC5/GAB1/TCIRG1/ATP6V0E1/KAT2B/SCAP/SOS1/STXBP3/ERRFI1/ATP6V0B/RHOQ/GPAM/CAT/FABP3/PIK3CA/CDK2/ACVR1C/INSIG2/CITED1/PPAT/INS-IGF2/SLC27A1/ATP6V1E1/SORT1/ATP6V1G1/DENND4C/KHK/AKT1/SRD5A1/PIK3R1/PHIP/OGT/STAR/EIF4EBP2/SOGA1/FOXO1/ATP6V1C1/APPL1/USF1/AGRP/SHC1/PRKCI/HNRNPK/INPPL1/RAB31/IRS1/INSR/ATP6…	202	0.205561	0.789209	0.912508	ABCC8/ATP6V0A1/ATP6V1H/BCAR1/PTPRN/PKM/GAL/ATP6AP1/OPRK1/ATP6V1D/TRIB3/PIK3R2/GSK3A/ATP6V0A4/HDAC5/TCIRG1/APOBEC1/ATP6V0E1/ATP6V0B/RHOQ/INSIG2/CITED1/ATP6V1F/AANAT/SESN2/ATP6V1E1/PPARG/SORT1/ATP6V1G1/GGH/CAPN10/RAB13/PARP1/ATP6V1C2/ATP6V0D2/VLDLR/ADM/ATP6V1G3/ATP6V1C1/USF1/ATP6V0D1/SHC1/SH2B2/INPPL1/RELA/SMARCC1/AP3S1/GRB2/ATP6V0C/EIF4EBP1/SRC/APRT/CPEB1/ATP6V1E2
GO_ORGANIC_ACID_CATABOLIC_PROCESS	204	-0.297581	-1.80427	2.85951e-05	CROT/AASS/ACAA1/BCAT1/OAT/ALDH3A2/HSD17B10/MCCC1/BCKDHB/ACOX3/DLD/XYLB/SLC25A17/LPIN2/ABCD1/RENBP/QPRT/BCKDK/FAH/ECH1/SULT2A1/BCAT2/GCDH/HIBADH/CPT1A/ALDH5A1/EHHADH/ACADL/GLS/PCYOX1/SCP2/HMGCL/AKR1A1/ABCD3/DLST/ALDH6A1/MCEE/GOT2/ASL/IDUA/ECHS1/PPAT/DTD2/CDO1/MCCC2/ENOSF1/HSD17B4/GLS2/MTHFS/DBT/HADHB/ETFA/THNSL2/ABHD10/ALDH1L1/PCYOX1L/MUT/CYP39A1/IDNK/AUH/GLUD1/HNMT/ACAD8/QDPR/DDAH1/CPT2/ALDH4A1/C…	204	-0.588038	-3.43958	0.00162866	PON1/CROT/AASS/OTC/ACAA1/ACAT1/MCCC1/BCKDHB/HAL/DLD/CRAT/CYP26A1/PRODH/GSTZ1/HAO1/LPIN2/FAH/GCDH/PON3/PHYH/ASPA/AADAT/CPT1A/DAO/ALDH5A1/AGXT2/EHHADH/HGD/PCCB/KYNU/PCYOX1/SCP2/CTH/KMO/ACADM/ABCD3/ARG1/DLST/ALDH6A1/GOT1/AKR1D1/ACADS/MCEE/GOT2/ASL/IVD/CDO1/MCCC2/SDS/GLS2/MTHFS/DBT/HADHB/HADH/AMDHD1/SORD/SLC27A2/HDC/ETFA/MUT/HNMT/ACAD8/MMAA/TDO2/ACMSD/DDAH1/CPT2/UROC1/CBS/FTCD/ACOX1/HAAO/ALDH7A1/CRYL…
GO_RECEPTOR_MEDIATED_ENDOCYTOSIS	210	-0.297894	-1.81394	2.87985e-05	M6PR/CD9/STAB1/MARCO/SNX1/GRN/MSR1/CALCRL/NEDD4/LRP6/TFRC/PICALM/SCARF1/OPHN1/CTTN/EZR/MAPK1/PACSIN2/APOL1/CAV2/CAV1/AP1S1/DNM1/LGALS3BP/VTN/CD81/ENDOU/GHR/SPARC/ITGA4/SNX17/LOXL3/COLEC11/APOA1/LRP1/LDLR/LRP3/PPT1/RAMP2/RAMP1/LOXL2/CD36/HTR2B/SCYL2/DBNL/PGBD1/ARRB1/SORL1/FNBP1L/LOXL4/STON2/CLTC/ARRB2/TINAGL1/SYT2/RAB5A/ILDR1/SNCA/GPR107/ADM/ITGB1/DAB2/PLA2R1/FCHO2/LRP8/LDLRAP1/COLEC12/FCER1G/ITGB…	210	-0.204578	-1.2032	0.030303	MSR1/PTGER3/CALCRL/NEDD4/LRP6/CLTCL1/CD5L/SCARF1/APOB/CETP/APOL1/CAV2/CAV1/TFR2/AMBP/VTN/HPX/CD5/ENDOU/GHR/PIKFYVE/ITGA4/PRG4/APOA1/RAMP3/MASP1/ACKR4/LDLR/IGJ/HTR1B/STAB2/SCYL2/ARRB1/SORL1/ACKR3/ACKR2/ITGB1/ENPP3/FCHO2/SYNJ1/ASGR2/TGFBR2/ALB/TMPRSS5/SCARA5/LMBRD1/ADRB2/CD14/SYT12/SAA1/CD163/TMPRSS2/IGF2R/ENPP1/CLEC9A/DLL1/CFI/ITSN1/HP
GO_REGULATION_OF_CYSTEINE_TYPE_ENDOPEPTIDASE_ACTIVITY	212	-0.299487	-1.82647	2.88068e-05	PLAUR/DPEP1/BID/BIRC3/BAK1/MAPK9/HERPUD1/CASP8/NGFR/PDCD2/KIAA0141/REST/BAX/MUL1/TFAP4/BCL2L13/PPM1F/XIAP/TRADD/PYCARD/CTSH/TNFRSF10A/AKT2/CARD8/NOD1/CRYAB/BIRC2/SLC11A2/CDKN1B/PERP/DAP/HSPE1/DHCR24/PARK7/F3/RPS6KA1/CTGF/APAF1/TNFRSF10B/TNFSF10/ACVR1C/IFI6/POR/RAF1/NGF/MICAL1/MDM2/CIDEB/ANP32B/MYC/RIPK1/MTCH1/ARRB1/CASP1/THBS1/CD27/PML/NOL3/ARRB2/AKT1/CYR61/WNT9A/HSPD1/ARL6IP5/SNCA/SFRP2/TNFAIP8/…	212	0.275596	1.06064	0.347559	BAD/PLAUR/CD44/BAK1/PDCD2/TP63/NLE1/PAX2/BAX/MT3/IGBP1/BIRC5/TFAP4/PPM1F/MMP9/BIRC7/CSNK2A1/TRADD/PYCARD/CTSH/PIH1D1/PDCD5/GPI/BBC3/DNAJB6/YWHAE/CRYAB/DAP/IFT57/HTRA2/HSPE1/PARK7/PRDX5/BCL2L12/IFI6/TRAF2/CDKN2D/EGLN3/PPARG/CASP9/LAMTOR5/MICAL1/MTCH1/LEF1/PML/NOL3/PMAIP1/S100A8/HSPD1/ARL6IP5/CDKN2A/RPS3/WNT3A/S100A9/VCP/NGFRAP1/SMAD3/FADD/LGALS9/ROBO1/RNF34/TRIAP1/SFN/PIDD/SOX2/BCAP31/NDUFA13/CCK/…
GO_CELLULAR_MODIFIED_AMINO_ACID_METABOLIC_PROCESS	214	-0.304352	-1.85888	2.88659e-05	GCLC/GGCT/MGST1/DPEP1/GCLM/SARS/MRI1/MAT2B/ALDH18A1/MTHFD2/SLC46A1/PLOD1/GSTP1/MGST2/DNMT3B/DHPS/GGT5/GGT1/MTHFD1/GSS/CPQ/GDAP1/GSR/ETHE1/AADAT/SEPSECS/SERINC1/ALDH5A1/VNN1/VNN2/GHR/PCYOX1/ICMT/PLA2G4A/DNMT3A/MTHFD1L/PDZD11/SARDH/AMD1/PLA2G12A/GLO1/GOT2/STAT5A/PLA2G5/GAMT/SLC27A1/ASS1/SLC6A8/GGT7/CKMT2/GCH1/BHMT2/PEMT/CNDP2/GSTM5/EGLN1/MTHFS/FPGS/CCBL2/ATIC/IDH1/SOD1/ALDH1L1/PCYOX1L/MUT/GSTO1/API…	214	-0.289288	-1.69884	0.00195695	GCLC/IYD/CPS1/OTC/HAGH/FOLH1/VNN3/PRODH/GSTZ1/MTHFD1/AADAT/SEPSECS/LPCAT3/SERINC1/ALDH5A1/VNN1/CLIC5/GHR/KYNU/PCYOX1/CTH/KMO/SARDH/PLA2G12A/GNMT/GOT2/ASS1/GCH1/BHMT2/PEMT/GGACT/MTHFS/BHMT/MUT/MAT1A/TDO2/DDAH1/CBS/FTCD/SERINC5/ALDH7A1/GATM/MBOAT1/SHMT1/PIPOX/IDO2/OCLN/DHFR/GSTA1/GSTA2
GO_REGULATED_EXOCYTOSIS	220	-0.291074	-1.78528	2.90225e-05	LAMP2/VPS41/CD9/IGF1/VCL/VAMP3/CADPS2/APLP2/P2RX7/RAPGEF4/TIMP3/TRIM9/TIMP1/SYTL4/CORO1A/STX4/BLOC1S6/TGFB1/SERPINE1/RARRES2/CDC37L1/RAB11FIP2/PPP3CB/LGALS3BP/VWF/PHACTR2/SPARC/FN1/PLEK/QSOX1/STXBP3/APOA1/CLU/SRGN/VAMP7/ABCC4/ISLR/INS-IGF2/ACTN4/SNAP25/SYT11/CD36/CD63/STX11/STXBP1/TLN1/SYTL2/ANXA3/APP/SNAPIN/SYT2/SYTL5/SERPING1/RAB11FIP1/STEAP2/KIT/FCER1G/CYB5R1/CALM3/CDK5/SYK/FIGF/TMX3/STX3/SERP…	220	-0.248768	-1.46466	0.00214133	SYT7/HGF/RAB27A/SPP2/P2RX7/RAPGEF4/TF/APOH/TIMP3/SERPINA4/SYT17/BLOC1S6/PIK3CG/CDC37L1/VWF/STX2/KNG1/HRG/FN1/APOA1/NR4A3/CLU/A1BG/PLG/INS-IGF2/SYT11/STX11/SYTL2/AHSG/CRHBP/SERPING1/RAB11FIP1/SYNJ1/ITIH3/ALB/CLEC3B/TMX3/SERPINF2/PCDH7/TMED10/SYT9/FGG/FGA/FGB/SELP/A2M/GAS6/PROS1/F8/CHP1/SERPINA3/SERPINA1/F5/ORM2/ORM1/SEPP1/ITGB3
GO_REGULATION_OF_NUCLEOCYTOPLASMIC_TRANSPORT	220	-0.285698	-1.75231	2.90225e-05	IGF1/WWTR1/SNAI2/PPP1R12A/SP100/RHOA/HYAL2/NEDD4/FBXW11/SRI/RAPGEF3/XPO1/TRIP6/MAVS/AAAS/BAMBI/HSP90AB1/NFKBIA/PSMD10/CCDC22/EMD/NUTF2/TGFB1/PIK3R2/KANK1/DDX58/PPP3CB/BMPR1A/PBLD/SUPT6H/PTPN5/MAPK14/MDFI/OGG1/IL18R1/PRDX1/PKD2/MXI1/CDKN1A/SOX4/THRA/DYRK2/SMO/CAMK1/CD36/MDFIC/MDM2/TXN/DAB2IP/TLR4/ANP32B/TLR2/NUP54/PPP3CA/CD27/NOL3/MBTPS1/TP53/SMAD4/PARP1/PIK3R1/EGFR/TCF7L2/IL18/PTPN14/UHMK1/DAB2/B…	219	0.269897	1.04046	0.396664	AKAP8L/ZC3H3/SNAI2/RANBP3/RHOA/HYAL2/KEAP1/C1QTNF3/AAAS/BAMBI/HSP90AB1/PSMD10/CCDC22/EMD/NUTF2/NFKBIB/PIK3R2/CREB3/PPP3CB/BMPR1A/ZNF259/OGG1/NCBP2/PARK7/PRDX1/KHDRBS1/SOX4/BMP4/RBCK1/TRIM28/TXN/NOL3/PARP1/RGS20/WNT3A/RBPMS/CABP1/SPPL3/TONSL/PRKCD/CDK5/MAPK7/SMAD3/AXIN2/SFN/FAM89B/DMAP1/PARP10/FAF1/PPP1CC/NFKBIL1/POU5F1/NUP62
GO_REGULATION_OF_CELLULAR_RESPONSE_TO_GROWTH_FACTOR_STIMULUS	227	-0.348969	-2.15108	2.91333e-05	ITGA3/DCN/GPR124/LTBP1/DKK3/GPC1/HIPK2/NEO1/PPP2R5B/NEDD4/FGF10/FSTL3/FGFR1/ITGA8/LTBP4/CHRD/BAMBI/ABL1/HIF1A/SMAD7/CHRDL1/XIAP/STUB1/SFRP1/PRKD2/TGFB1/CAV2/CAV1/ENG/C10orf54/PBLD/MTMR4/VTN/SNX25/BCL9/MSX2/ACVR2A/GIPC1/PMEPA1/CITED1/RASL11B/SNX6/TMEM204/NREP/CD63/SPRY2/GATA4/DAB2IP/SDCBP/SMAD6/MYOF/ACVRL1/PCSK6/FURIN/TGFB1I1/MYOCD/GATA6/SMAD4/PRDM16/ARNT/SLIT2/CASK/NOTCH1/ADAM17/HHEX/DAB2/FLCN/NP…	227	-0.166625	-0.987942	0.543689	DCN/HIPK2/FGFR2/TGFBR3/NEDD4/PPM1A/DOK5/FLT1/CAV2/ENG/PBLD/VTN/HRG/TMEM204/PCSK6/FURIN/MYOCD/TOB1/GATA6/SMAD4/FBN3/ARNT/XDH/TGFBR2/FBN1/LDLRAD4/ONECUT1/MMRN2/CCBE1/TMPRSS6/ADAMTSL2/DLL1/SMURF1/DMD/ITGB3
GO_REGULATION_OF_I_KAPPAB_KINASE_NF_KAPPAB_SIGNALING	228	-0.323536	-1.99602	2.91562e-05	CASP10/CFLAR/FYN/PPP5C/ZMYND11/ATP2C1/BIRC3/TRAF3IP2/CASP8/TNFRSF1A/RHOA/BCL3/RORA/FBXW11/MID2/TRAF5/GSTP1/TRIP6/FKBP1A/MAVS/MUL1/ABL1/LGALS1/HMOX1/NFKBIA/CD40/VAPA/PSMD10/CCDC22/PIM2/TRADD/UBE2I/PYCARD/RIPK2/IKBKB/ZC3HAV1/NOD1/HSPB1/BIRC2/LTBR/GOLT1B/TRIM38/TFG/IL1A/STAT1/IL1RL1/IL18R1/TRIM62/WLS/PRDX1/TNFAIP3/TNFRSF10B/TRIM25/TNFSF10/IRF3/TICAM1/TNFRSF19/APOL3/SLC44A2/BST2/EDA2R/NDFIP1/TRIM5/TR…	228	0.271026	1.04696	0.378308	PPP5C/TRAF3IP2/RHOA/C1QTNF3/TRAF5/FKBP1A/TMEM101/LGALS1/VAPA/PSMD10/CCDC22/TRADD/UBE2I/PYCARD/RIPK2/EEF1D/NFKBIB/HSPB1/LTBR/IL1A/WLS/GPR89A/PRDX1/RBCK1/IRF3/TRAF2/TNFRSF19/CC2D1A/NOL3/RPS27A/UBC/RHOC/SLC35B2/SQSTM1/SHISA5/C9orf89/TERF2IP/FADD/TNIP2/TRIM8/CANT1/RELA/UBE2N/SHARPIN/FAF1/CARD9/S100A13/S100A4/MIB2/DDRGK1/NUP62/CPNE1/UBA52
GO_REGULATION_OF_VASCULATURE_DEVELOPMENT	229	-0.347112	-2.1416	2.92757e-05	TNMD/KRIT1/PLXND1/CX3CL1/TNFRSF12A/TBXA2R/STAB1/DCN/GPR124/C6/FOXC1/HDAC7/HIPK2/TIE1/SP100/RHOA/ROCK1/RAPGEF3/PPP1R15A/ANGPT2/CMA1/HMOX1/PDGFB/HIF1A/SRPX2/CTSH/SFRP1/PRKD2/PTN/TSPAN12/HSPB1/SERPINE1/C5/ENG/CCL2/HDAC5/RAPGEF2/SASH1/SPARC/THBS4/IL1A/STAT1/PDCL3/RAP1A/F3/TNFAIP3/ITGB1BP1/PGF/TEK/EGR1/PTK2B/NPPB/CCR2/TWIST1/PTGIS/ID1/AMOT/RRAS/KDR/DLL4/RAMP2/ZNF304/SERPINF1/ANGPTL3/STARD13/ROCK2/COL4…	229	-0.272634	-1.61597	0.00254453	TNMD/TBXA2R/DCN/HGF/GPR124/C6/HIPK2/TIE1/ROCK1/PTGS2/RAPGEF3/APOH/CMA1/ANGPT4/PPP1R16B/FLT1/RGCC/TSPAN12/CCL24/C5/ENG/RAPGEF2/SASH1/SEMA5A/HRG/HYAL1/CTH/TEK/EGR1/PTK2B/PTGIS/C3/ID1/KDR/RAMP2/ANGPTL3/BTG1/ETS1/BAI3/HEY2/IL6/MYOCD/GATA6/ERBB2/RHOB/EPHA1/VEGFC/PDE3B/DDAH1/XDH/HIPK1/TGFBR2/ERAP1/GPER1/NOS3/PRKCB/TMIGD2/ANGPTL4/CX3CR1/COL4A3/CXCL10/ADRB2/NPR1/LRG1/MMRN2/CD34/CCBE1/THBS2/NF1/C5AR1/DLL1…
GO_RESPONSE_TO_ENDOPLASMIC_RETICULUM_STRESS	232	-0.292807	-1.81038	2.9341e-05	SEC62/MBTPS2/UFL1/ERP44/SEC63/BAK1/CUL7/HERPUD1/EIF2AK2/USP13/SEC61A1/PDIA5/ATXN3/PPP2R5B/NCK2/SEL1L/PPP1R15A/BAX/ADD1/EDEM2/AARS/KDELR3/FOXRED2/PSMC6/TRIB3/HM13/SRPX/DNAJC3/STUB1/PPP2CB/PIK3R2/FKBP14/CCDC47/CCL2/TMEM33/WFS1/CCND1/FAF2/THBS4/STC2/AUP1/NFE2L2/ATF6/UFM1/APAF1/TNFRSF10B/TARDBP/TRIM25/VAPB/SSR1/ATF4/EIF2AK4/UBE4B/EDEM1/UBQLN1/OS9/FAM129A/TOR1A/DAB2IP/DERL1/TLN1/RNF121/THBS1/PREB/PARP…	231	0.340248	1.31519	0.0135816	EXTL3/PSMC4/BAK1/SEC61A1/PPP2R5B/UFD1L/WIPI1/ASNS/DERL2/C19orf10/DNAJC10/PPP1R15A/BAX/PSMC5/ADD1/EDEM2/DNAJB11/AARS/FOXRED2/ARFGAP1/TRIB3/HM13/BBC3/PIK3R2/GSK3A/FKBP14/AGR2/TBL2/CREB3/CDK5RAP3/WFS1/STC2/SELK/AUP1/ZBTB17/TARDBP/KLHDC3/TRAF2/SDF2L1/ATF4/SEC61G/ERN2/DNAJB2/DERL1/FLOT1/PREB/PML/UFC1/HDGF/CREB3L4/SRPRB/EIF2B5/SERP2/CXXC1/TATDN2/ATP6V0D1/UBE2J2/SHC1/LMNA/ANKZF1/TMEM67/VCP/PSMC3/TPP1/YI…
GO_RESPONSE_TO_TOXIC_SUBSTANCE	234	-0.294224	-1.82126	2.9404e-05	MGST1/MAPK9/EIF2AK2/FECH/HYAL2/MAOB/SLC1A3/CPOX/MEF2C/GSTP1/RAB10/MGST2/PPP1R15A/BAX/DNMT3B/SLC7A8/SCFD1/PTGS1/MAPK1/HIF1A/IKBKB/GSR/PPP2CB/SCN1B/PON2/AHR/PTGR1/RPS6KB1/BLMH/DHX15/CDKN1B/HSPA9/PDGFRB/PLA2G4A/PRDX1/PRDX6/2-Mar/DNMT3A/KDM3B/EPHX2/CAT/FAM213A/CDK2/CDKN1A/GRIA3/UROD/ASS1/AOC3/ETS1/CDK4/MDM2/XPA/BPHL/TP53/MGST3/EPHX1/SRD5A1/OGT/STAR/ALAD/GSTO1/CLIC2/AIFM1/SHC1/CYGB/GUCY1A3/GPX8/ATP7A/…	235	-0.194195	-1.1561	0.0552486	PON1/IYD/CPS1/FAS/CDH1/MAOB/MEF2C/HDAC6/JAK2/EP300/GSTZ1/SLC30A4/PPP2CB/PON3/PTGR1/CDKN1B/SDC1/2-Mar/ARG1/EPHX2/EPX/CAT/ID1/ASS1/AOC3/DDC/ETS1/MDM2/IL6/BPHL/TTPA/SRD5A1/ALAD/GLYAT/SLC6A1/PINK1/BDH1/FABP1/ALB/GUCY1A3/NOS3/SLC18A2/ABTB2/SCN9A/FOS/SLC23A1/1-Mar/TXNRD3/MBP/APOM/INMT/HP
GO_RESPONSE_TO_VIRUS	243	-0.326967	-2.03456	2.9693e-05	FGR/IFNGR1/EIF2AK2/HYAL2/BCL3/ABCC9/GLI2/MEF2C/PTPRC/MAVS/OAS1/IRAK3/APOBEC3H/CD40/SAMHD1/TLR8/PIM2/DNAJC3/PYCARD/IKBKB/BNIP3L/ZC3HAV1/HSPB1/AP1S1/PSMA2/DDX58/CXCL12/ACTA2/UNC93B1/OAS2/MAPK14/STAT1/IVNS1ABP/GBP3/GBP1/TNFSF4/NPC2/IFIT3/IFIT2/GPAM/CLU/TRIM25/KCNJ8/CXCR4/IRF3/TICAM1/APOBEC3F/IRF5/EIF2AK4/ILF3/BST2/TRIM5/TRIM22/DCLK1/TPT1/RSAD2/RPS15A/RNASEL/IL33/CREBZF/DDX60/IFI44L/IFI44/PML/NLRC5/I…	239	0.242574	0.9391	0.665044	BAD/IFNGR1/POLR3E/HYAL2/ENO1/EXOSC5/DDX1/OPRK1/AGBL5/POLR3H/PYCARD/CCDC130/URI1/HNRNPUL1/CDK6/HSPB1/AP1S1/UNC93B1/APOBEC1/POLR3G/IVNS1ABP/STMN1/NPC2/BATF3/GTF2F1/IRF3/ILF3/POLR3F/LAMTOR5/RPS15A/RNASEL/HMGA1/PML/NLRC5/SPACA3/PMAIP1/IFITM3/XCL1/XPR1/IFNA5/POLR3A/HMGA2/CCT5/TRIM11/IFNGR2/SPON2/ABCF3/POLR3K/AIMP1/FADD/IL12A/LGALS9/BCL2L1/CFL1/RELA/BANF1/BNIP3/EXOSC4/ELMOD2/PRKRA/DDX41/IFITM2/IRF7/POL…
GO_VACUOLAR_TRANSPORT	245	-0.352609	-2.19624	2.9715e-05	M6PR/VPS41/VTA1/EHD3/WAS/EHD2/SNX1/ZFYVE16/VAMP3/MON2/EVI5/VPS35/NEDD4/PICALM/LMAN1/RAB7A/PIK3C3/CHMP2B/RAB10/SNX5/KIF16B/RAB11FIP3/GNPTG/FAM21A/HMGXB4/MGRN1/CORO1A/EHD4/VPS18/BLOC1S6/STX10/TBC1D17/AP1S1/RAB5C/VPS29/RAB5B/GNPTAB/RAB35/ARSB/SNX4/SNX17/RAB7L1/RAB14/ARL1/RAB9B/RAB9A/STX16/VAMP7/RAB17/ATG14/VPS13C/SNX6/ZFYVE20/NDFIP1/VPS4A/AP3B1/DCLK1/SORT1/CD63/BLOC1S1/STX6/TGFBRAP1/GCC2/SCYL2/KIAA1…	245	0.354691	1.37466	0.00336038	VPS41/VAMP3/USE1/AP3D1/VPS35/RNF126/TSG101/SNX5/GNPTG/FAM21A/MICALL1/TOM1/SGSM3/ARFRP1/CHMP4B/NAGPA/RAB11A/SNX16/STX10/TBC1D17/ANKRD27/SNX8/YKT6/RAB5C/EHD1/RAB5B/SNX17/RAB7L1/ARL1/VPS26A/RAB9A/RAB38/CHMP2A/CHMP1A/VPS25/VPS4A/AP3B1/SORT1/CD63/BLOC1S1/STX6/VPS33A/VPS37B/SNX27/RAB13/SNAPIN/RPS27A/RAB41/UBC/VTI1A/RAB6B/SNF8/VPS11/VPS28/SQSTM1/DPY30/CHMP4C/KIAA0196/VPS37C/TBC1D10B/STX8/FAM21C/SNX33/UB…
GO_LEUKOCYTE_MIGRATION	246	-0.317006	-1.97507	2.97965e-05	ITGA3/CX3CL1/FYN/CD74/ARHGEF5/PIK3CB/CD84/ROCK1/CDC42/EDN1/CEACAM1/B4GALT1/ICAM1/ITGA6/ANGPT2/SLC7A8/SLC16A8/PDGFB/MYH9/PROCR/CORO1A/SLC7A5/RPS19/PIK3R2/MAG/CAV1/CCL2/COL1A1/GOLPH3/ITGA4/GRB14/FN1/SOS1/CD58/CSF3R/TEK/CCR2/PIK3CA/CXCR4/NCKAP1L/DBH/PODXL/ATP1B2/TRPM4/LGALS3/KRAS/ANXA1/EDNRB/RAC1/MYO1G/ITGAV/ITGAX/ATP1B1/ITGA9/PIK3R1/MSN/DOK2/ESAM/ITGB1/PTPRO/EPS8/ADAM8/MERTK/CXADR/JAM2/CXCL13/KIT/F…	246	-0.200398	-1.19917	0.0131579	FYN/SLC7A9/CD84/ROCK1/TBX21/CEACAM1/APOB/B4GALT1/GP6/ANGPT4/FLT1/MAG/PIK3CG/CAV1/CCL24/DOCK8/CCR6/ITGA4/FN1/PROC/CD48/TEK/EPX/PIK3CA/DBH/PREX1/EDN3/CCR7/PODXL/ATP1B2/LBP/CCL25/EDNRB/IL6/CCL21/ITGB7/ITGA9/PIK3R1/HIST1H2BA/ESAM/ITGB1/EPS8/GPR15/ANGPT1/JAM2/F11R/IL6R/CCR5/VCAM1/IL17RC/CCR1/FOLR2/JAM3/CX3CR1/CXCL10/S1PR1/IL16/SAA1/CD34/SELP/YES1/ANO6/THBD/PTPN11/F2/GAS6/PROS1/PDE4B/HMGB1/C5AR1/SPN/EL…
GO_OSSIFICATION	247	-0.3524	-2.19656	2.98427e-05	SOX8/UFL1/IGF1/WWTR1/SNAI2/MYOC/VCAN/GPM6B/FOXC1/FGFR2/RHOA/CBFB/FSTL3/GLI2/MEF2C/WNT11/MMP2/GNAS/CHRD/HNRNPC/SUCO/RASSF2/CHRDL1/PHEX/ACP5/IMPAD1/SFRP1/FBL/TGFB1/DLX5/PTN/ASPN/MINPP1/CCDC47/COL1A1/GLI1/MGP/ASF1A/PEX7/SPARC/SMAD5/RPS15/IGFBP5/HSPE1/FHL2/MEF2D/CTGF/SPP1/TGFB3/MSX2/TEK/CAT/TWIST1/SNAI1/SOX9/RRBP1/BMP2/THRA/SMO/LRRC17/INS-IGF2/MYBBP1A/FIGNL1/RRAS2/HSD17B4/SORT1/OSTF1/SYNCRIP/GPNMB/IT…	247	0.230751	0.894712	0.771008	SNAI2/IBSP/RHOA/CBFB/PTHLH/SUCO/ERH/MMP9/PHEX/IMPAD1/ERCC2/FBL/KAZALD1/FBXL15/GTPBP4/CYP27B1/ASF1A/RPS15/HSPE1/SPP1/BMP4/TWSG1/JUND/MYBBP1A/SORT1/MMP13/SEMA7A/LEF1/RPS11/RSPO2/DMP1/HNRNPU/WNT3A/NPPC/CTHRC1/INPPL1/SMAD3/PHB/BMP1/AXIN2/THBS3/RSL1D1/RPL38/TMEM64/PCP4/CSF1/ZBTB40/PDLIM7/RIPPLY2/GNB2L1/PAM16/RDH14/BGLAP
GO_REGULATION_OF_AUTOPHAGY	248	-0.341931	-2.13295	2.9857e-05	DCN/CAPN1/ATP6V1H/PIK3CB/USP36/ATG5/USP13/VMP1/U2AF2/CTSA/KDM4A/VPS35/NEDD4/RAB7A/USP33/MID2/RRAGB/CTTN/SNX5/EXOC1/SCFD1/ABL1/ZDHHC8/TSPO/SPTLC2/HIF1A/SLC17A9/MTMR8/PIM2/USP10/BNIP3L/SNRNP70/PIK3R2/MET/NOD1/HSPB1/KAT2A/ATP6V0E1/WDR75/TMEM59/QSOX1/LEPR/EXOC8/ATP6V0B/RAB3GAP2/ATG14/KDR/EIF2AK4/VPS13C/SNX6/SH3BP4/ATP6V1E1/TRIM21/TRIM22/UBQLN1/HTR2B/GATA4/ATP6V1G1/CASP1/RAB20/TRIM65/AKT1/CTSK/RALB/RA…	247	0.363248	1.40845	0.00143427	RRAGD/ATP6V0A1/PHF23/ATP6V1H/U2AF2/CTSA/SIRT2/VPS35/CSNK2A2/CTTN/MT3/SNX5/TSPO/ATP6V1D/EEF1A2/CHMP4B/MAPK3/RIPK2/SNRNP70/PIK3R2/GSK3A/HSPB1/RPL28/KAT2A/GAPDH/TFEB/DAP/ATP6V0E1/HTRA2/WDR75/PARK7/ZBTB17/RRAGC/ATP6V0B/STK11/VPS26A/CAPNS1/ATP6V1E1/DRAM1/ATP6V1G1/MAP1LC3B/TRIM65/ABL2/HAX1/ATP6V1C2/ATP6V0D2/LRSAM1/POLR3A/FBXL2/UCHL1/ATP6V1C1/RRAGA/DRAM2/ATP13A2/UBQLN4/SQSTM1/PRKAA2/CDK5/DAPK3/FEZ2/TRIM…
GO_LEUKOCYTE_CELL_CELL_ADHESION	253	-0.305091	-1.90813	2.99733e-05	CYP26B1/CD4/FYN/WAS/SLC11A1/CD74/FAS/BTN3A1/RC3H2/ATG5/CASP8/ROCK1/BCL3/RORA/NEDD4/NCK2/STK10/TBX21/DLG1/APBB1IP/PTPRC/BAX/FKBP1A/P2RX7/ICAM1/CD209/EZR/ABL1/PATZ1/MYH9/NKAP/BMX/ELF4/CD276/RIPK2/RELB/CLEC4M/EBI3/TGFB1/LFNG/TNFSF8/PPP3CB/CCND3/SRF/GOLPH3/PRLR/ITGA4/IL18R1/RPL22/LEPR/TNFSF4/FKBP1B/IFNA6/TNFSF18/EGR1/LY9/PREX1/SOX4/CCR7/BCL11B/RAC2/EIF2AK4/DLL4/RIPK3/RSAD2/DOCK2/ANXA1/NT5E/RC3H1/IL6/…	251	-0.174339	-1.0467	0.28169	CD4/FYN/FAS/FOXP3/RC3H2/ROCK1/RORA/NEDD4/RAB27A/TBX21/PTPRC/P2RX7/BMX/CD40LG/CLEC4M/LILRB1/PIK3CG/GLI3/TNFSF8/DOCK8/ITK/ITGA4/IL18R1/LEPR/EGR1/PREX1/TNFSF14/CCR7/EIF2AK4/RSAD2/DOCK2/NT5E/LCP1/IL6/CCL21/ITGB7/IFNAR1/RORC/ITPKB/ITGB1/ADAM17/CD1D/CD1C/ICOSLG/CD3G/C1orf177/VCAM1/SLAMF6/FZD5/EOMES/IL7R/BCL2/CTPS1/CLEC7A/THEMIS/SP3/SELP/LIG4/CD28/SATB1/CADM1/ZFP36L1/HMGB1/SPN/KIF13B/MAFB/IFNA17
GO_CELLULAR_RESPONSE_TO_EXTERNAL_STIMULUS	255	-0.302604	-1.89549	3.00048e-05	PDK4/PDK2/HFE/ATP1A2/GABARAPL2/CYBA/EIF2AK2/ATG5/HDAC7/CASP8/CNN2/MAP2K4/TNFRSF1A/ATP2B1/USP33/PIK3C3/CADPS2/RRAGB/GSTP1/NCOA1/PPP1R15A/P2RX7/ICAM1/ITGA6/COMT/MAP3K1/DEPDC5/HMOX1/TXN2/HIF1A/CD40/ADNP/TLR8/WDR59/SFRP1/GSDMD/TNFRSF10A/MAG/USF2/MTPN/PTN/CAV1/PPP1R9B/COL1A1/NFKB1/LTBR/NFE2L2/GADD45A/SLC2A1/TNFRSF10B/KCNJ2/CDKN1A/SOX9/ATG14/ATF4/EIF2AK4/INS-IGF2/MYBBP1A/POSTN/WNT2B/SLC38A2/DSC2/MDM2/R…	255	0.19813	0.769287	0.948233	BAD/GLRX2/RRAGD/BAK1/GABARAPL2/HDAC7/CNN2/SIRT2/ASNS/RRAGB/SEH1L/PPP1R15A/ITGA6/MAPK3/NPRL3/GSDMD/USF2/NUDT1/TBL2/PPP1R9B/FOLR1/LTBR/SRF/DAP/NPRL2/KIAA1324/RRAGC/SLC2A1/DNAJC15/BMP4/FOXA2/WDR24/ATF4/MYOD1/HABP4/CHMP1A/PPARG/MYBBP1A/GLUL/RAC1/CTSV/MAP1LC3B/UCN2/SLC39A4/VLDLR/CDKN2B/CHEK1/BAG3/RRAGA/USF1/PRKAA2/NUAK2/ITGA2/AQP2/FADD/ADORA2B/BNIP3/GBA/UCN3/UPP1/GAS2L1/AKR1C3/ATG7/EHMT2/SIPA1/BGLAP
GO_NEGATIVE_REGULATION_OF_LOCOMOTION	257	-0.34282	-2.14947	3.00661e-05	SEMA3G/NISCH/DCN/WAS/DPEP1/STRAP/VCL/CTNNA1/PKP2/TIE1/SP100/RHOA/HYAL2/PFN2/ST6GAL1/SEMA3A/SEMA3C/PTPN23/FBLN1/MID2/SEMA5B/WNT11/ARHGAP4/CHRD/SEMA6A/SEMA4G/NRP1/HMOX1/APEX1/EPPIN/SMAD7/TIMP1/STK24/NDRG4/SFRP1/TGFB1/PTN/WASL/SERPINE1/C5/ENG/KANK1/CXCL12/PBLD/CCL2/HDAC5/CORO1C/ARHGDIB/ARRDC3/DPYSL3/IGFBP5/ITGB1BP1/ARAP3/TRIM25/LRP1/ACVR1C/RAP2C/RAP2A/RRAS/BST2/PLXNA3/RGN/TRIM5/SERPINF1/STARD13/CD63…	257	-0.198903	-1.19092	0.0117188	KRIT1/SEMA3G/DCN/PKP2/TIE1/ST6GAL1/OSBPL8/APOH/SEMA4G/ANGPT4/STK24/RGCC/SFRP1/WASL/C5/ENG/KANK1/CXCL12/PBLD/WNT3/PPARGC1A/BMP5/SEMA5A/HRG/IGFBP5/RECK/ACVR1C/RGN/CCL25/TRIM5/IL33/CCL21/SEMA6D/AP1AR/TPM1/ABHD2/FCN3/CERS2/RHOB/PHLDB2/SLIT2/EPHA1/GSN/NOTCH1/PTPRK/SEMA3D/NRG1/BMP10/DLC1/TP53INP1/ILK/C16orf45/CX3CR1/STAT3/LDLRAD4/MCC/BCL2/MMRN2/TRIB1/PODN/IFITM1/HMGB1/NF1/ELANE/FAM115A/PLXNB3/TRIM10/SY…
GO_AGING	262	-0.309991	-1.94966	3.01878e-05	CX3CL1/DCN/ERCC1/IGF1/SEC63/TNFRSF1B/BAK1/TIMP2/CTNNA1/HYAL2/ATP2B1/TFRC/HSD17B10/NFKB2/EDN1/KAT6A/NOX4/PPP1R15A/BAX/MAPKAPK5/ICAM1/DLD/PTGS1/TIMP3/TSPO/APEX1/GSS/TIMP1/TGFB1/CAV1/SERPINE1/ENG/ZMIZ1/RPS6KB1/CCL2/CRYAB/CTSC/MAPK14/SOD2/OGG1/SCAP/IGFBP2/ID2/PLA2G4A/PRDM2/F3/CNR1/CTGF/DNMT3A/APAF1/CLU/TBX2/CAT/LRP1/CDKN1A/CDKN1C/ASS1/RGN/SERPINF1/ARNTL/LOXL2/TBX3/EDNRB/NR5A1/CTSV/PML/ULK3/POLG/FURIN…	262	0.198298	0.770839	0.948841	ERCC1/GLRX2/BAK1/CTNNA1/HYAL2/MNT/MBD3/PAX2/NFKB2/PPP1R15A/BAX/MADCAM1/TSPO/GSS/ERCC2/BBC3/ALDH3A1/CRYAB/CTSC/OGG1/TBX2/ROMO1/CDKN1C/JUND/TERF2/CTSV/HMGA1/SLC6A3/EIF2B5/NDUFS6/ADM/CHEK1/NSMCE2/SHC1/TPRA1/PRKCD/LIMS1/RELA/HRAS/DDIT3/CALR/NQO1/NPM1/KRT16/H2AFX/LONP1/ADA/RAD54B/NUP62/MIF/BGLAP
GO_ESTABLISHMENT_OF_PROTEIN_LOCALIZATION_TO_MEMBRANE	262	-0.29015	-1.82488	3.01878e-05	SEC62/EHD3/BID/SEC63/TSPAN17/VAMP3/PKP2/SEC61A1/RPL18/TNFRSF1A/ROCK1/REEP1/MPP5/ACTN2/RAB10/TMED2/BAX/RPL6/RPLP0/EZR/PALM/RPL3/ARFRP1/UBL4A/BMF/IKBKB/RPS16/RPS19/RPL18A/TSPAN14/RAB34/RPL34/KRT18/RPS12/GOLPH3/SSR3/SPTBN1/ICMT/RPL22/VAMP4/RAB3GAP2/RPL21/VAMP7/SSR1/BBS2/RPL23/MACF1/RPS4Y1/RPL36/LAMA5/RPL27/FLOT2/ROCK2/RPS15A/GCC2/RTP4/KIF13A/SDCBP/RDX/RPLP1/NUP54/SRP14/RPS2/NPC1/RPS11/RPL13A/RPS8/AT…	262	0.509534	1.9807	1.00233e-05	RPS20/RPL26L1/TSPAN17/VAMP3/SEC61A1/RPL18/RPL31/NSF/SLC12A1/ACTN2/RPS5/BAX/TESC/RPL6/RPLP0/TSPAN15/MICALL1/TOMM22/SAMM50/TIMM9/ARFRP1/CHMP4B/UBL4A/RAB11A/RPS16/BBC3/RPS19/RPL18A/RPL28/TSPAN14/RPL19/RPL34/RPS13/KRT18/RPS12/RPL24/RPS15/RPL22/RPS25/PEX16/RPL5/RPS10/BBS2/RPL23/RPL36/LAMA5/RPL27/REEP2/FLOT2/ROCK2/TIMM10/RPL35/RPS6/FLOT1/SDCBP/RPLP1/RPS24/SRP14/RPL3L/RPS2/RPS11/RPL13A/RPL11/RPS8/RAB13/…
GO_ORGANIC_ACID_BIOSYNTHETIC_PROCESS	261	-0.318881	-2.0039	3.02179e-05	ACSM3/DCN/ELOVL5/ALOX5/CD74/MRI1/MSMO1/TBXAS1/ALDH18A1/BCAT1/OAT/MTHFD2/ELOVL1/MGLL/NAALAD2/EDN1/SLC1A3/PLOD1/CAD/MGST2/PTGS1/MTAP/GGT5/GGT1/MTHFD1/MLYCD/BCAT2/PTGDS/UGDH/SC5D/EIF2B1/DSE/UST/QKI/RBP1/GLS/PECR/SCP2/PLA2G4A/MTR/AKR1A1/ABCD3/ALDH8A1/MTHFD1L/PLP1/PTGIS/GOT2/ASL/PLA2G5/CDO1/GAMT/ASS1/RGN/GGT7/ACSS2/PRKAB2/GCH1/BHMT2/ALOX5AP/HSD17B4/FADS2/PSAT1/GLS2/CYP27A1/CHST12/MTHFS/FPGS/ATIC/ASNSD…	261	-0.343891	-2.0632	0.00423729	DCN/CPS1/OTC/ABCB11/MGLL/ACACB/SLC27A5/FOLH1/UPB1/MTHFD1/PRKAG2/ASPA/SC5D/QKI/AGXT2/KYNU/SCP2/SLC35D1/CTH/KMO/ACADM/ABCD3/ALDH8A1/GOT1/AKR1D1/GOT2/ASL/ALDH1A2/BBOX1/CDO1/ASS1/RGN/PRKAB2/GCH1/PRKAA1/BHMT2/SDS/PNPLA8/GLS2/SUCLA2/MTHFS/BAAT/SLC27A2/ALDH9A1/CBR4/BHMT/ACMSD/CBS/ALOX15/HAAO/ASPG/GPT/CYP7A1/ACOX2/UGP2/FAXDC2/ELOVL6/DSEL/PAH/GATM/AGXT/SHMT1/FCER1A/CYP8B1/ABAT/AGMO/DPYD/ELOVL2/PTPLB/DHFR
GO_CELLULAR_RESPONSE_TO_PEPTIDE	270	-0.314847	-1.98798	3.04386e-05	PDK4/PRKAR2B/PDK2/FYN/PIK3C2A/IGF1/ATP6V1H/ATP6AP1/GNB1/EDN1/GSTP1/RAB10/AKR1B1/PXN/MAPK1/HIF1A/SRSF5/APEX1/AKT2/PIK3R2/NAMPT/CAV2/CAV1/NOD1/HDAC5/NFKB1/GAB1/KLF3/TCIRG1/GHR/PRLR/ATP6V0E1/KAT2B/GNB4/ERRFI1/ATP6V0B/RHOQ/GPAM/SOCS2/PIK3CA/STAT5A/GNG11/POR/PPAT/ADCY4/INS-IGF2/ASS1/ATP6V1E1/MDM2/DENND4C/ADCY3/CYP11A1/AKT1/PRKACB/AGTR1/SRD5A1/PIK3R1/PHIP/OGT/STAR/EIF4EBP2/SOGA1/FOXO1/FZD1/APPL1/USF1/S…	269	-0.206696	-1.24383	0.00483092	PDK4/PDK2/FYN/PIK3C2A/CPS1/KLF6/SORBS1/JAK2/CA2/NAMPT/CAV2/GCK/GAB1/KLF3/GPLD1/GHR/KAT2B/IL1RL1/ERRFI1/PIK3R3/ARG1/NR4A3/GOT1/SOCS2/AKAP1/NR4A1/ID1/GNG11/POR/ADCY4/INS-IGF2/ASS1/KL/HMGCS2/ALDOB/DENND4C/ADCY3/PKLR/AGTR1/SRD5A1/PIK3R1/CRHBP/FOXO1/PDE3B/NR4A2/KLF10/ADCY9/KLF15/ADCY1/FBN1/IRS1/INSR/IRS2/RXRA/ENPP1/GCGR
GO_ACTIVATION_OF_PROTEIN_KINASE_ACTIVITY	275	-0.276718	-1.75223	3.05381e-05	PRKAR2B/MAP4K5/SLC11A1/CD74/MAP2K3/PIK3CB/EIF2AK2/FGF10/MARK2/MAP3K13/DLG1/PAK3/STRADB/WNT11/MAPKAPK5/P2RX7/ERP29/MUL1/MLTK/MAP3K1/ABL1/GADD45B/MAPK1/CARD10/TAB1/ADNP/RIPK2/TNFRSF10A/MAP4K1/NOD1/C5/RAPGEF1/MAP3K8/GAB1/CD81/MAPK14/MDFI/GHR/PRLR/GNAI2/ACVR2B/RAP1A/GADD45A/ITGB1BP1/TGFB3/TNFRSF10B/PTK2B/PIK3CA/CXCR4/PKN1/NCKAP1L/NRK/BMP2/RIPK3/ADCY4/FGF13/SHC2/GADD45G/TRAF7/RAF1/NGF/KIDINS220/MDFIC/…	275	-0.143634	-0.864069	0.967568	SPAG9/HGF/PTPLAD1/STRADB/P2RX7/OSBPL8/JAK2/GADD45B/ANGPT4/FLT1/RGCC/PRKAG2/C5/GAB1/GHR/GADD45A/AVPI1/PTK2B/NRK/ADCY4/PRKAA1/TLR4/TOM1L1/EGFR/NRG1/ADCY9/TGFBR2/TLR3/ADCY1/FRS2/MAP3K2/INSR/TLR6/ERN1/PTPN11/FCER1A/F2R/GAS6/NTF3/ZFP91/LRRK2/MAP3K5/ITGA1/ANG/ITGB3
GO_REGULATION_OF_SMALL_GTPASE_MEDIATED_SIGNAL_TRANSDUCTION	276	-0.295309	-1.87048	3.06129e-05	ITGA3/RHOBTB2/IGF1/RALBP1/FAM13B/ARHGAP31/MYOC/TIMP2/TRIO/ARAP2/ARHGAP6/KITLG/ARHGEF5/GDI2/NGFR/CDON/NGEF/RHOA/FGF10/CDC42/ARHGAP10/ARHGEF10L/ARHGEF1/OPHN1/GMIP/ARHGAP4/MYO9B/CYTH4/MCF2/FGD1/ARHGEF7/ARHGEF10/RASAL3/SYDE1/PIK3R2/RASA4/KANK1/RAPGEF1/DNMBP/TNFAIP1/ARHGEF17/RASAL1/ARHGDIB/ARHGEF26/SOS1/RHOU/APOA1/RHOQ/PLEKHG1/ARAP3/OCRL/STAMBP/PSD4/TRIP10/AMOT/MCF2L/RHOJ/PLEKHG3/RHOT1/RAC2/ARHGEF6/ST…	276	-0.185642	-1.11806	0.0756757	ALS2/ARHGAP31/PREX2/ARAP2/ARHGAP6/NGFR/ARHGEF10L/SYDE2/SOS2/RAPGEF1/TNFAIP1/APOC3/ARHGEF26/MFN2/APOA1/PLEKHG1/IQSEC3/ADRA1A/DEPDC7/PREX1/ARFGEF2/PSD4/MCF2L/RHOJ/PLEKHG3/ARHGEF6/STARD8/RAF1/NOTCH2/GPR55/SPRY2/RDX/ARHGAP20/ARHGAP29/FGD4/ITPKB/RHOB/CAMK2D/RASA1/FGD2/ITGB1/FGD5/PSD3/TIAM1/NRG1/ARHGAP35/KALRN/VAV2/FBXO8/TAGAP/DLC1/ABCA1/FBP1/ARF6/CDH2/AKAP13/A2M/F2R/SPATA13/ARHGAP30/RALGAPA2/ARHGEF12/…
GO_VESICLE_ORGANIZATION	278	-0.294625	-1.86756	3.07295e-05	VPS41/VTA1/PIK3C2A/SNX1/ZFYVE16/VAMP3/GNAI3/PICALM/LMAN1/RAB7A/STX7/CHMP2B/CD59/SNX10/TMED2/SNX5/P2RX7/SCFD1/CNIH1/SEC23A/CTSZ/VAPA/GPR143/SRPX/SYTL4/ZDHHC15/CORO1A/STX4/BLOC1S6/STX10/BET1/CAV2/CAV1/WASL/SEC23IP/RAB34/CTSC/FBXO5/GOLPH3/SEC24A/SNX4/RAB7L1/VAMP4/STX12/RAB14/SRGN/VAPB/STX16/VAMP7/SNX6/PVRL2/ZFYVE20/VPS4A/SNAP25/SYT11/AP3B1/STX11/DYSF/STX6/SERPINE2/TGFBRAP1/STXBP1/KIF13A/MYO7A/SYTL2/…	278	0.296426	1.1551	0.124545	SNX11/AP2B1/VPS41/TRAPPC6A/SYT13/TBPL1/AP2S1/DTNBP1/VAMP3/TRAPPC3/PTPRN/AP3D1/SNAP91/AP1M1/NSF/TSG101/CD59/SNX10/SNX5/PLA2G3/CHMP4B/VAPA/SYP/STX4/STX10/RAB3A/STX1A/SNX8/YKT6/AREG/CTSC/FOLR1/COL7A1/KLHL12/RAB7L1/SPACA1/RAB32/SEC22A/RAB38/TBC1D20/UNC13A/CALY/CHMP2A/CHMP1A/VPS4A/AP3B1/SORT1/BLOC1S1/STX6/FNBP1L/PREB/VPS37B/CSNK1D/MVB12A/SYT14/SNAPIN/SNAP47/ARF1/CNIH3/SNX12/LRSAM1/SYT8/VTI1A/VPS8/SEC1…
GO_REGULATION_OF_LIPID_METABOLIC_PROCESS	277	-0.277783	-1.75977	3.07352e-05	FGR/PDK4/PDK2/SNAI2/NSMAF/DKK3/MAPK9/TNFRSF1A/GPR116/RORA/CDC42/DLD/PIK3IP1/TSPO/SPTLC2/LONP2/VAC14/MLYCD/LMF1/STUB1/AKT2/TGFB1/PIK3R2/LSR/CAV1/RARRES2/NFKB1/CPT1A/CD81/H2AFY/PDGFRB/SCAP/ID2/SCP2/PLA2G4A/APOA1/CNR1/NPC2/GPAM/TEK/PTK2B/EPHX2/FABP3/BMP2/THRA/ATG14/POR/ORMDL1/APOC1/SLC27A1/RGN/PRKAB2/PDHA1/ANGPTL3/PDGFRA/ANXA1/NT5E/HTR2B/RAC1/DAB2IP/NR5A1/IDH1/METTL20/DHH/RB1/CRTC3/SIK1/AKT1/RORC/AG…	279	-0.28739	-1.73478	0.00564972	PDK4/PDK2/ABHD5/DGAT2/TNFRSF1A/GPR116/RORA/ACACB/APOB/DLD/APOH/ESR1/SORBS1/SEC14L2/HNF4A/HTR2A/FLT1/LONP2/MLYCD/RBL2/PIK3CG/PRKAG2/ERLIN1/PPARGC1A/CPT1A/APOA5/APOC3/CREBL2/BMP5/CCNC/GPLD1/AADAC/ID2/SCP2/PIK3R3/PROX1/APOA1/NR4A3/TEK/PTK2B/EPHX2/FLT3/C3/POR/LDLR/RGN/PRKAB2/PRKAA1/ANGPTL3/PDGFRA/NT5E/CCL21/METTL20/DHH/RORC/AGTR1/PIK3R1/ERLIN2/THRSP/PDE3B/VAV2/FABP1/AVPR1A/CYP7A1/IRS1/ADRB2/HSD17B13/…
GO_POSITIVE_REGULATION_OF_CELL_ACTIVATION	283	-0.282181	-1.79336	3.07939e-05	FGR/CD4/BTK/FYN/IGF1/CD74/PRDM1/FGF10/CDC42/NCK2/GLI2/UNG/IL4R/PAK3/MEF2C/PTPRC/CD59/FLT3LG/EFNB1/DHPS/LGALS1/CD40/NKAP/ATP11C/TNFSF13B/CORO1A/PYCARD/STX4/CD276/BLOC1S6/RIPK2/EBI3/TGFB1/JAK3/CAV1/MAP3K8/CCL2/CD81/CD83/VNN1/HES1/SNX4/IGFBP2/IL1RL1/PLEK/CD46/TNFSF4/RPS6KA1/CTGF/GPAM/CCR2/PIK3CA/SASH3/NCKAP1L/VAMP7/CDKN1A/EFNB2/TICAM1/SOX15/INS-IGF2/PVRL2/LILRB2/FLOT2/AP3B1/IL6ST/ANXA1/MAP3K7/TESPA1…	282	-0.146799	-0.886925	0.944444	CD38/CD4/FYN/FOXP3/PRDM1/PRKCQ/TBX21/IL4R/MEF2C/PTPRC/CAPN3/JAK2/NFATC2/ATP11C/CD40LG/BLOC1S6/LILRB1/CAV1/GLI3/EFNB3/ZBTB16/CD5/VNN1/SNX4/TACR1/IL1RL1/CTGF/NR4A3/PIK3CA/NCKAP1L/CDKN1A/EFNB2/TNFSF14/CCR7/SOX15/INS-IGF2/LBP/LILRB2/RARA/IL6ST/ANXA1/IL6/TLR4/IL33/CCL21/AKT1/ITPKB/PIK3R1/TIRAP/CD226/ADK/CD1D/TNFRSF13C/ICOSLG/CD3G/C1orf177/VCAM1/TGFBR2/AXL/TMIGD2/IL7R/INPP5D/BCL2/RASGRP1/STAT5B/SELP/YE…
GO_POSITIVE_REGULATION_OF_PROTEIN_SERINE_THREONINE_KINASE_ACTIVITY	282	-0.289292	-1.83774	3.07967e-05	DVL2/TENM1/MAP4K5/CD74/MAP2K3/KITLG/ARHGEF5/PIK3CB/ATP2B4/RHOA/FGF10/PAK3/FGFR1/EDN1/CCNT2/MAPKAPK5/P2RX7/ERP29/MUL1/MLTK/HSP90AB1/GADD45B/MAPK1/CARD10/TAB1/CD40/STK4/PSMD10/RIPK2/TNFRSF10A/TGFB1/NOD1/C5/GAB1/RAPGEF2/CCND1/CD81/CDKN1B/TPD52L1/SASH1/MAPK14/MDFI/CCND3/GHR/PPP2CA/PDGFRB/EPHA4/GADD45A/PKD2/CCND2/TNFRSF10B/PTK2B/CXCR4/PKN1/BMP2/SHC2/INS-IGF2/GADD45G/SLC27A1/TRAF7/KRAS/CAMK1/PSRC1/TAOK…	282	0.173322	0.675744	0.991687	DVL2/RHOA/MAP2K7/MAPRE3/HSP90AB1/TELO2/BIRC7/PSMD10/MAPK3/RIPK2/STK3/PIH1D1/CCNY/MAP2K6/TPD52L1/CCND3/STK11/PKN1/MAP2K2/SHC2/MAP3K10/CHI3L1/PSRC1/DBNL/ATRAID/CARD14/RPS27A/RPS3/UBC/GHRL/CALM3/SHC1/PEA15/MAPKAPK2/SPDYA/DIRAS2/NELL1/MAP4K2/ADORA2B/CDK5R2/HRAS/CDK5R1/MAGED1/ADRA2C/CIB1/SRC/DAXX/CCNL2/UBA52/MIF/TDGF1
GO_REGULATION_OF_EPITHELIAL_CELL_PROLIFERATION	282	-0.283405	-1.80035	3.07967e-05	TNMD/KRIT1/CCL26/IGF1/SNAI2/STRAP/FLT4/CYBA/CDH3/FGFR2/TGFBR3/FGF10/CDC42/LIMS2/DLG1/CPB2/MEF2C/B4GALT1/BAX/LAMB1/TGM1/TINF2/EPB41L4B/NRP1/PDGFB/HIF1A/SFRP1/PRKD2/TGFB1/DLX5/PTN/CAV2/CAV1/ENG/CXCL12/BMPR1A/PBLD/CCL2/CCND1/GLI1/CDKN1B/SPARC/THBS4/HES1/STAT1/PDCL3/ERRFI1/F3/A4GNT/NRP2/TNFAIP3/KLF9/PGF/TEK/TWIST1/NR4A1/SRSF6/EFNB2/SOX9/BMP2/ID1/NR1D1/STAT5A/SIX1/KDR/SMO/DLL4/CDKN1C/APOE/RGN/ZNF304/S…	281	0.178154	0.694513	0.98768	DLX6/SNAI2/CDH3/CDC42/C19orf10/PAX2/BAX/IFT74/SIX4/PRKD2/CDK6/BMPR1A/ODAM/IFT57/PDCL3/WDR77/KDM5B/STK11/PGF/BMP4/SIX1/CDKN1C/ATPIF1/GLUL/LAMC1/CTSV/IFT172/VASH2/OSR1/REG3G/EAF2/CASK/WNT3A/GHRL/PYGO2/AIMP1/PEX2/OSR2/STOX1/SMAD3/LIMS1/REG3A/HRAS/SFN/ETV4/DEAF1/MAGED1/CCR3/ZNF703/SCN5A/ZNF580/GPX1/NME1/TNFSF12/NME1-NME2/PDCD6
GO_POSITIVE_REGULATION_OF_RESPONSE_TO_EXTERNAL_STIMULUS	284	-0.298411	-1.8971	3.08537e-05	CX3CL1/DCN/CD74/CYBA/PUM2/IL17RB/ATG5/TNFRSF1A/HYAL2/FGF10/SCARF1/FGFR1/CPB2/CXCL2/NRP1/PPM1F/PDGFB/SPTLC2/HIF1A/STX4/RIPK2/BNIP3L/AKT2/PRKD2/TGFB1/RPS19/ZC3HAV1/MET/NOD1/HSPB1/SERPINE1/RARRES2/CXCL12/C1QBP/CCL2/SASH1/LY86/THBS4/PDGFRB/SNX4/FN1/IL1RL1/PARK7/PLA2G4A/F3/TNFSF4/CNR1/RAB3GAP2/PTK2B/CCR2/NCKAP1L/VAMP7/IL17B/KDR/RAC2/ANKRD17/SWAP70/IL6ST/PUM1/ETS1/RAC1/TLR4/IL33/TLR2/DDX60/THBS1/ADAM10…	284	-0.203515	-1.23324	0.0184049	DCN/PTGER3/F7/TNFRSF1A/PTGS2/SCARF1/CPB2/CXCL2/APOH/JAK2/PIK3CG/MET/CCL24/CXCL12/TRPV4/SASH1/EPM2A/CCR6/SEMA5A/HRG/SNX4/FN1/IL1RL1/PTK2B/PLG/EDN3/C3/TNFSF14/KDR/LBP/F12/ANKRD17/CD180/IL6ST/CLOCK/ETS1/IL6/TLR4/IL33/CCL21/DDX60/ADAM10/NTRK3/CDH13/AGTR1/SLIT2/TIRAP/VEGFC/ADAM17/TIAM1/PINK1/IL6R/IL17RC/CCR1/NPY5R/TLR3/KLKB1/NDEL1/SERPINF2/CXCL10/ADRB2/FABP4/S1PR1/IL16/TLR10/CMKLR1/ANO6/CD28/THBD/FCER…
GO_APOPTOTIC_SIGNALING_PATHWAY	285	-0.284015	-1.80645	3.0931e-05	CASP10/PDK2/GGCT/BTK/BID/TNFRSF1B/BAK1/USP28/KITLG/MAPK9/CASP8/NGFR/HIPK2/EYA2/TNFRSF1A/BCL3/KIAA0141/PPP1R15A/BAX/P2RX7/ABL1/PPM1F/HMOX1/CD40/TRIB3/STK24/TRADD/PYCARD/BMF/NBN/TNFRSF10A/BNIP3L/TGFB1/CAV1/DDX5/TMEM109/KRT18/SOD2/PERP/DAP/IL1A/FOXO3/APAF1/CLU/TNFRSF10B/TNFSF10/INHBA/SRGN/PTGIS/CDKN1A/IFI6/SGPP1/RHOT1/DYRK2/TICAM1/ATF4/RIPK3/BCL2L2/PARP2/UBE4B/EDA2R/RAF1/MYBBP1A/DAP3/LGALS12/SORT1/N…	283	0.289664	1.12948	0.1678	BAD/TNFRSF12A/GGCT/BAK1/TNFRSF9/TP63/DNAJC10/PPP1R15A/BAX/DNM1L/CDIP1/MKNK2/PPM1F/NFATC4/TRIB3/TRADD/PYCARD/TIMM50/BBC3/TFPT/GSK3A/TMEM109/KRT18/DAP/ZNF346/SELK/IL1A/HTRA2/STK25/STK11/CD70/IFI6/TRAF2/ATF4/UBE4B/RRP8/MYBBP1A/DAP3/CASP9/LGALS12/DPF2/SORT1/P2RX4/PML/NOL3/RHOT2/PMAIP1/MAEL/ARL6IP5/TNFRSF21/ZNF385D/BAG3/PDK1/LY96/TNFRSF14/DEDD/DEDD2/TM2D1/ADORA1/PRKCD/SHISA5/FASTK/ZMAT4/MELK/SGPL1/NGF…
GO_ANGIOGENESIS	290	-0.328054	-2.0917	3.10414e-05	PLXND1/THSD7A/CX3CL1/ADIPOR2/GPR124/TYMP/BAK1/FLT4/PIK3CB/CALCRL/TIE1/SPI1/FGFR2/RORA/FGF10/CDC42/NOTCH3/MCAM/FGFR1/EDN1/RAPGEF3/CEACAM1/B4GALT1/BAX/MMP2/ANGPT2/NRP1/HMOX1/MYH9/HIF1A/STK4/POFUT1/JAG1/SRPX2/PRKD2/CAV1/TSPAN12/SERPINE1/MEOX2/ENG/UNC5B/CCL2/ELK3/MAPK14/PDGFRB/NCL/ACVR1/FN1/PDCL3/EPAS1/LEPR/NRP2/CTGF/TCF21/ITGB1BP1/PGF/GNA13/TEK/TGFBI/PTK2B/PIK3CA/MMP19/NR4A1/HIF3A/EFNB2/ID1/PTPRB/AA…	289	-0.24349	-1.4805	0.00628931	KRIT1/THSD7A/ADIPOR2/GPR124/FLT4/CALCRL/TIE1/FGFR2/RORA/PTGS2/RAPGEF3/CEACAM1/B4GALT1/ANGPT4/POFUT1/KLF5/FLT1/PIK3CG/CAV1/TSPAN12/MEOX2/ENG/ELK3/GPLD1/SEMA5A/HRG/FN1/EPAS1/LEPR/NRP2/CTGF/TCF21/GNA13/HOXB3/TEK/PTK2B/PIK3CA/NR4A1/EFNB2/ID1/PTPRB/KDR/ANGPTL6/RAMP2/ANGPTL3/PDGFRA/ETS1/STAB2/ENPEP/CDH13/HSPG2/RHOB/ACKR3/SLIT2/RSPO3/EPHA1/NOTCH1/ITGB1/VEGFC/PDE3B/NUS1/ROBO4/ANGPT1/EPHB1/VAV2/LRP5/TAL1/…
GO_FATTY_ACID_METABOLIC_PROCESS	288	-0.288521	-1.83701	3.10994e-05	ACSM3/PRKAR2B/CROT/ADIPOR2/ELOVL5/ALOX5/DPEP1/CD74/MSMO1/TBXAS1/ACAA1/ELOVL1/TNFRSF1A/ACSL4/ALDH3A2/MGLL/EDN1/MGST2/ACOX3/DLD/PTGS1/SCD/GGT5/GGT1/SLC25A17/LPIN2/ABCD1/PLA2G15/MLYCD/ABCC1/ECH1/PLA2G4C/GCDH/PTGR1/PTGDS/PHYH/LIPA/SC5D/CPT1A/MAPK14/ALDH5A1/QKI/GHR/EHHADH/ACADL/PECR/SCP2/PLA2G4A/ACADM/ABCD3/ACOT2/GPAM/EPHX2/ECHDC2/FABP3/PLP1/ACSL3/PTGIS/MCEE/STAT5A/PLA2G5/ECHS1/POR/IVD/SLC27A1/GGT7/AC…	289	-0.387953	-2.35888	0.00628931	CROT/ADIPOR2/ABHD5/ACAA1/ACSM2B/MGLL/PTPLAD1/ACACB/SLC27A5/DLD/CRAT/CYP2D6/HAO1/LPIN2/GCDH/PRKAG2/PHYH/CYP2C18/PPARGC1A/SC5D/CPT1A/ALDH5A1/QKI/GHR/EHHADH/PCCB/SCP2/HAO2/ACADM/ABCD3/ACOT2/EPHX2/ECHDC2/ACADS/MCEE/C3/ECHS1/POR/IVD/PRKAB2/PRKAA1/ANGPTL3/CYP2J2/PNPLA8/BAAT/HADHB/CYP2C9/CYP2C8/HADH/SLC27A2/ETFA/SLC27A3/CBR4/CYP4V2/MUT/ACAD8/MMAA/ACSL1/CPT2/ACOX1/ALOX15/RPP14/HPGD/CRYL1/CYP2C19/ACAA2/AC…
GO_VIRAL_LIFE_CYCLE	288	-0.296091	-1.88521	3.10994e-05	VTA1/CD4/PTBP1/NEDD4L/ATG5/RPL18/HYAL2/NUP133/TFRC/RAB7A/CCNT2/ITGB5/XPO1/CHMP2B/SEH1L/ATG16L1/RPL6/RPLP0/ICAM1/TYRO3/AAAS/HSP90AB1/PCSK5/EIF3L/RPL3/HTATSF1/VPS18/CLEC4M/RPS16/RPS19/RPL18A/USF2/CAV2/CAV1/CCL2/RPL34/DDX6/PVRL1/CD81/RPS12/KPNA1/RPL22/CD46/NUP43/ZNF639/CXCR4/RPL21/RPL5/WWP1/DEK/EFNB2/THOC2/RPL23/TBC1D20/EIF2AK4/RPS4Y1/LDLR/PVRL2/APOE/ACE2/RPL36/RPL27/THOC6/VPS4A/RPS15A/DERL1/RPLP1/S…	288	0.491052	1.91603	1.0015e-05	RPS20/PTBP1/RPL26L1/THOC3/SERPINB3/RPL18/HYAL2/NUP133/RPL31/TSG101/NUP37/THOC1/RPS5/SEH1L/RPL6/RPLP0/TYRO3/AAAS/HSP90AB1/SMARCB1/THOC5/RPL3/EIF3D/RAE1/CHMP4B/NUP93/RPS16/SLC1A5/RPS19/RPL18A/USF2/EIF3B/RPL28/RPL19/RPL34/RPS13/RPS12/RPL24/ITGB6/RPS15/RPL22/RPS25/NUP43/RPL5/RPS10/RPL23/TBC1D20/RPL36/CHMP2A/EIF3G/CHMP1A/RPL27/THOC6/RAN/VPS4A/LAMTOR5/RPS15A/RPL35/DERL1/RPS6/RPLP1/RPS24/SSB/VPS37B/RPL3…
GO_MEIOTIC_CELL_CYCLE	181	0.320294	1.7869	3.1109e-05	RAD51/MSH4/STAG3/SIRT2/TRIP13/MOV10L1/RBM7/FKBP6/DUSP13/RAD54L/ZW10/AURKA/REC8/AURKC/RAD51C/SLC26A8/NEK2/TEX14/KIF18A/CKS2/KLHDC3/PIWIL1/HSPA2/TUBG1/PSMC3IP/CCNA1/TEX15/SPIRE1/ESPL1/SMC2/SLC2A8/TUBGCP4/BRDT/MNS1/SPATA22/DMRTC2/MAEL/HORMAD1/STRA8/MKI67/BOLL/DDX4/BCL2L11/BUB3/FBXO43/RSPH1/CCDC155/SYCE2/SGOL2/SPDYA/PTTG1/OSGIN2/PLK1/C15orf43/MEI1/C11orf85/ING2/ZNF318/SYCE1/MOS/C11orf80/APITD1/ERCC4/…	182	0.286129	1.09251	0.285374	NCAPD2/MRE11A/RAD51/SIRT2/TRIP13/FKBP6/DUSP13/RAD54L/DAZL/MSH2/CDC25B/NBN/AURKC/PPP2R1A/RAD51C/PRKAR1A/RAD1/PPP2CA/NEK2/KIF18A/CKS2/KLHDC3/EREG/TUBGCP6/SGOL1/TUBGCP2/TUBG1/PSMC3IP/CCNA1/NUMA1/BRDT/LEPREL4/MAEL/TERF1/BOLL/DDX4/BUB3/FMN2/FBXO43/CCDC155/SGOL2/SPDYA/PRDM9/PTTG1/RAD21/KIAA0196/PLK1/ING2/STRA13/MOS/C11orf80/TDRD12/EXO1/APITD1/CNTD1/RNF212/EXD1/ZFP42/PLD6/TEX19/WBP2NL/C15orf60/PIWIL3/HS…
GO_UROGENITAL_SYSTEM_DEVELOPMENT	294	-0.289052	-1.84606	3.11993e-05	ITGA3/DCN/WWTR1/SEC63/RRM2B/PTCD2/FOXC1/FGFR2/HYAL2/FGF10/FSTL3/GLI2/NOTCH3/DLG1/FGFR1/ITGA8/COL4A4/MEF2C/AKR1B1/WNT11/BAX/ITGA6/PCSK5/NRP1/JAG1/SMAD7/SFRP1/TGFB1/ACTA2/LZTS2/WFS1/TENC1/PRLR/SMAD5/PDGFRB/NPHP3/MPV17/STAT1/ID2/EPHA4/NID1/ID3/APH1A/TCF21/PKD2/PGF/SMAD9/KCNJ8/CAT/SDC4/EFNB2/SOX9/BMP2/CITED1/THRA/PPAT/PODXL/SMO/LAMA5/ASS1/RGN/SERPINF1/ITGB4/HRSP12/LRP4/PDGFRA/ANXA1/GDF11/MYC/SMAD6/EN…	294	-0.19083	-1.16284	0.0222222	DCN/SEC63/FGFR2/ACAT1/COL4A4/MEF2C/ESR1/SALL1/CA2/ZBTB16/SIM1/UBE3A/ID2/SDC1/EPHA4/PROX1/TCF21/EGR1/KCNJ8/CAT/SDC4/EFNB2/PODXL/ALDH1A2/FOXA1/ASS1/RGN/HRSP12/HMGCS2/HNF1A/RBP4/ENPEP/MYOCD/SMAD4/ALDH9A1/REN/AGTR1/SRD5A1/BCL2L11/ADAMTS1/MYO1E/WNT9B/TIPARP/KLF15/SOX17/FBN1/FRS2/DCHS1/FEM1B/COL4A3/AR/TMED10/SMAD1/HAS2/CD34/RXRA/LRRK2/FAT4/HES5/DLL1/LGR4
GO_EXTRACELLULAR_STRUCTURE_ORGANIZATION	297	-0.368203	-2.35441	3.12422e-05	ITGA3/DCN/CAPN1/B4GALT7/TIMP2/TLL1/VCAN/GPM6B/ELN/LAMC3/LAMA3/FOXC1/NFKB2/FBLN1/ITGA8/COL4A4/ITGB5/B4GALT1/ADAMTS2/MMP2/FKBP1A/ICAM1/LAMB1/ITGA6/HSP90AB1/CST3/LAMA1/TIMP1/MMP15/CRISPLD2/TGFB1/ITGB8/SERPINE1/PLOD3/ECM2/ENG/SPOCK2/ICAM2/COL1A1/VTN/VWF/SMOC2/LAMA4/SPARC/MPV17/ITGA4/FN1/EXOC8/NID1/CTGF/SPP1/LTBP2/TGFBI/FMOD/MMP19/SOX9/KDR/RIPK3/COL5A1/LAMA5/RAMP2/MATN3/ITGB4/POSTN/MYH11/LOXL2/COL4A2/…	297	-0.174309	-1.06077	0.24	DCN/TLL1/CDH1/LAMC3/ICAM3/COL4A4/B4GALT1/NID2/CRISPLD2/HPN/ENG/VTN/VWF/SMOC2/ITGA4/FN1/TNR/TTR/CTGF/PLG/KDR/MYH11/CTSL/ADAM10/LUM/ITGB7/FBLN5/FURIN/HSPG2/ITGA10/DPT/ADAMTSL4/ITGA9/ITGB1/ABI3BP/JAM2/ITGAD/MYO1E/F11R/ADAMTS4/VCAM1/DDR2/CTSS/KLKB1/FBN1/MFAP4/SERPINF2/TNXB/COL4A3/HAS2/FGG/FGA/FGB/A2M/COL18A1/GAS6/FLRT2/OLFML2A/TMPRSS6/THSD4/COL14A1/NOXO1/LAMA2/ADAMTSL2/ITGA1/ITGB3
GO_HEMOSTASIS	297	-0.321638	-2.05666	3.12422e-05	TFPI/PRKAR2B/CX3CL1/CD9/FYN/PLAUR/EHD3/WAS/EHD2/VCL/LCP2/PIK3CB/RHOA/CDC42/ACTN1/LMAN1/ACTB/FBLN1/GNB1/LRRC16A/CD59/DOCK9/P2RX7/RCOR1/PABPC4/TYRO3/ITPR3/MAPK1/HPS4/MYH9/ITPK1/PROCR/CD40/MYL9/MYL12A/BLOC1S6/PLAT/HSPB1/C1QBP/COL1A1/HPS5/VWF/GGCX/PLEK/STXBP3/HDAC1/F3/GNA13/PIK3CA/ITPR2/F13A1/F10/AVPR2/RAC2/DOCK6/GATA5/ZFYVE20/RAF1/AP3B1/PDGFRA/CD36/SERPINE2/RAC1/GATA4/STXBP1/TLN1/ARRB1/ANXA7/GATA6/A…	295	-0.269266	-1.64097	0.00714286	FYN/PRKCH/F7/RAB27A/LMAN1/CPB2/DOCK9/F11/P2RX7/APOH/JAK2/SERPIND1/ITPK1/HNF4A/F9/CD40LG/BLOC1S6/TFPI2/PIK3CG/DOCK8/P2RX3/HPS5/VWF/SH2B3/KNG1/HRG/GGCX/PROC/MFN2/SERPINC1/AKAP1/PIK3CA/PLG/ITPR2/C3/PROZ/AVPR2/F12/RAF1/PDGFRA/IL6/SERPINA10/GATA6/AKT1/F13B/RHOB/PIK3R1/AK3/SERPING1/ITPR1/FLI1/GNA14/GNAQ/VAV2/KLKB1/CLEC1B/PRKCB/AXL/P2RY12/ZFPM2/PRKCE/FGG/FGA/FGB/JMJD1C/A2M/ANO6/THBD/GP5/PTPN11/F2/F2R/GA…
GO_REGULATION_OF_MAP_KINASE_ACTIVITY	313	-0.301571	-1.94064	3.17783e-05	DVL2/TENM1/MAP4K5/CD74/MAP2K3/KITLG/ARHGEF5/PIK3CB/EIF2AK2/HYAL2/FGF10/TRIB2/MAP3K13/PAK3/FGFR1/EDN1/GSTP1/NOX4/MAPKAPK5/P2RX7/ERP29/IRAK3/MUL1/MLTK/MAP3K1/GADD45B/MAPK1/PDGFB/TAB1/CD40/TRIB3/RIPK2/SFRP1/MAP4K1/TGFB1/PPP2R1A/CAV1/NOD1/C5/RAPGEF1/MAP3K8/GAB1/HIPK3/CD81/PTPN5/DUSP16/TPD52L1/SASH1/MAPK14/MDFI/GHR/PPP2CA/PDGFRB/GNAI2/EPHA4/RAP1A/GADD45A/RGS2/TGFB3/DUSP1/PTK2B/CXCR4/LAX1/PKN1/NRK/BMP2…	313	0.188756	0.738986	0.977381	DVL2/DTNBP1/SERPINB3/HYAL2/TRIB2/TSG101/MAP2K7/BIRC7/TRIB3/MAPK3/CSK/RIPK2/PPP2R1A/MAP3K8/CDK5RAP3/MAP2K6/TPD52L1/STK38/DUSP22/KISS1R/LAMTOR2/MAPK8IP1/PKN1/PLCG1/BMP4/MAP2K2/TRAF2/SHC2/MAP3K10/GPS2/DBNL/RPS27A/RPS3/TAOK2/UBC/UCHL1/GHRL/SNF8/SHC1/PEA15/MAPKAPK2/ADORA1/PRKCD/DIRAS2/MAPK7/DUSP18/MAP4K2/RGS14/GPS1/ADORA2B/LPAR3/HRAS/GBA/MAGED1/ADRA2C/HGS/SRC/DAXX/NUP62/UBA52/MIF/TDGF1
GO_RESPONSE_TO_MOLECULE_OF_BACTERIAL_ORIGIN	316	-0.288709	-1.86111	3.18016e-05	TBXA2R/MGST1/DCN/IGF1/SLC11A1/TNFRSF1B/MAPK9/EIF2AK2/CASP8/NGFR/TNFRSF1A/OTUD5/MAOB/FGF10/NFKB2/EDN1/MEF2C/GSTP1/MGST2/P2RX7/ICAM1/IRAK3/COMT/TREM2/ABL1/MAPK1/TSPO/HIF1A/NFKBIA/CD40/ACP5/PYCARD/RIPK2/IKBKB/TNFRSF10A/TGFB1/SERPINE1/NRF1/RPS6KB1/HDAC5/NFKB1/IL10RA/LTBR/MAPK14/SPARC/PLSCR4/NCL/FN1/PLA2G4A/F3/TNFSF4/CNR1/TNFAIP3/TNFRSF10B/KCNJ8/PTGER2/CITED1/NR1D1/IRF3/TICAM1/IRF5/ASS1/LILRB2/GCH1/CD…	315	-0.174277	-1.07706	0.154639	TBXA2R/FMO1/DCN/NR1H4/CPS1/FAS/TNFRSF1B/PTGER3/NGFR/TNFRSF1A/MAOB/SCARB1/PTGS2/CXCL2/MEF2C/APOB/P2RX7/IRAK3/JAK2/NFKBIA/LILRB1/NFKB1/PPARGC1A/PLSCR4/FN1/ARG1/TNFRSF10B/KCNJ8/PTGFR/SLPI/PTGER2/CCR7/LBP/ASS1/LILRB2/GCH1/CD180/HMGCS2/CMPK2/EDNRB/IL6/TLR4/IRF8/IFNAR1/AKT1/DUSP10/REN/ALAD/TIRAP/CCRN4L/ADAM17/CCR5/VCAM1/FZD5/NOS3/ABCA1/PRDX3/AXL/CX3CR1/CXCL10/FOS/CD14/PRKCE/JUNB/TRIB1/TLR1/TLR6/SELP/PA…
GO_TUBE_MORPHOGENESIS	320	-0.271168	-1.75014	3.19193e-05	PLXND1/DVL2/SDCCAG8/FGFR2/RHOA/LRP6/FGF10/GLI2/DLG1/EDN1/MEF2C/WNT11/B4GALT1/TMED2/BAX/NRP1/HIF1A/MTHFD1/STK4/SALL4/CTSZ/NDRG4/FZD3/SFRP1/PRKD2/TGFB1/MET/ENG/PFN1/KAT2A/GLI1/NPHP3/ACVR2B/ACVR1/ID2/EPHA4/TCF21/PKD2/ITGB1BP1/PGF/GNA13/MSX2/MTHFD1L/APAF1/TBX2/SDC4/SOX4/EFNB2/SOX9/VASP/BMP2/CITED1/PODXL/SMO/LAMA5/STARD13/KRAS/PDGFRA/TBX3/SPRY2/SETDB2/CCM2/GATA4/HLX/DAB2IP/MYC/YAP1/SEC24B/ACVRL1/PML/G…	319	0.220593	0.864149	0.855271	DVL2/HOXA11/RALA/FUZ/MKS1/BAK1/CC2D2A/SDCCAG8/RHOA/TP63/CELSR1/PAX2/TULP3/TCF7/BAX/NFATC4/IFT52/BMP7/CTSH/FZD3/EYA1/STK3/PRKD2/AGR2/DVL1/SUFU/PFN1/KAT2A/AREG/FOLR1/GLI1/SRF/IFT57/WNT6/KDM5B/ITGB1BP1/PGF/MTHFD1L/TBX2/TWIST1/SOX4/BMP4/SOX9/PAX8/VASP/MKKS/CITED1/SIX1/HOXD11/HOXD13/LAMA5/TBX3/STRA6/IFT172/LBX1/FGF2/BBS7/LEF1/EGF/LGR5/PML/CCDC40/LMO4/OSR1/SFRP2/RSPO2/ADM/ST14/DLG5/WNT3A/FOXH1/DVL3/RBM…
GO_COFACTOR_METABOLIC_PROCESS	330	-0.270732	-1.75268	3.23656e-05	CROT/AGK/AASS/ELOVL5/MDH1/COX15/ALAS1/MRI1/MAT2B/H6PD/ME1/MTHFD2/ELOVL1/FECH/ACSL4/MOCOS/SLC46A1/MCCC1/PGM1/CPOX/NFE2L1/AKR1B1/EIF2AK1/BLVRB/DLD/FMO2/HSCB/HMOX1/TSPO/MTHFD1/PGK1/MLYCD/NUBP1/QPRT/GCDH/NAMPT/BLVRA/PNPO/ALDOC/SLC11A2/LDHB/TMEM14C/VNN1/NUDT12/PFKFB4/SPR/HMGCL/ACOT2/DLST/GPAM/PANK3/MTHFD1L/PDZD11/SLC25A16/ACOT9/SARDH/AMD1/MCEE/MOCS1/UROD/PPCS/GAMT/ACSS2/PPT1/PDHA1/MCCC2/GCH1/COQ3/PCBD…	330	-0.267772	-1.66215	0.0138889	CROT/AASS/ALAS1/DERA/MPC1/DGAT2/ACACB/MCCC1/PGM1/FOLH1/DLD/VNN3/FMO2/MTHFD1/HNF4A/GCDH/NAMPT/GCK/AMBP/PNPO/ENO3/AADAT/HPX/VNN1/NUDT12/NNT/PCCB/KYNU/KMO/ACOT2/DLST/PANK3/SARDH/MCEE/GNMT/MCCC2/GCH1/PCBD2/BHMT2/PEMT/HSD17B4/RFK/SUCLA2/MTHFS/ALDOB/BAAT/PKLR/CBR4/BHMT/ALAD/GLYAT/MAT1A/ACSL1/TDO2/PANK1/PFKFB1/FTCD/HAAO/SUCLG1/PDSS2/FAM96A/GPD1/ELOVL6/GPHN/PAH/SUCLG2/ACOT12/PCCA/SHMT1/ACOT4/DHFRL1/PIPOX…
GO_RESPONSE_TO_METAL_ION	330	-0.323987	-2.09744	3.23656e-05	SLC25A13/HFE/PPP5C/DPEP1/MNAT1/NEDD4L/MAPK9/CASP8/FECH/MEF2A/RASGRP2/MAOB/NEDD4/FSTL3/CYBRD1/TFRC/EDN1/CPOX/MEF2C/GSTP1/SLC25A24/CPNE3/BAX/P2RX7/ICAM1/ITPR3/HMOX1/TSPO/HIF1A/GSS/ACP5/NDRG1/RASA4/CAV1/PPIF/HSD17B1/NFKB1/CCND1/SLC11A2/CDKN1B/CUTA/SPARC/OGG1/IL1A/FN1/IGFBP2/ID2/SLC25A12/PLA2G4A/ECE1/KMT2A/ABCG2/ALG2/DNMT3A/GPAM/DUSP1/CLU/PTK2B/CAT/ANXA11/ACO1/ATF1/CDK2/SLC25A23/UROD/ATF4/ASS1/SERPIN…	330	-0.269576	-1.67335	0.0138889	SLC25A13/CPS1/OTC/CDH1/CP/MEF2A/MEF2C/P2RX7/TF/CPNE6/SLC30A4/CA2/HAMP/TFR2/PPARGC1A/CDKN1B/GPLD1/FN1/ID2/ARG1/CASQ2/DUSP1/CLU/PTK2B/CAT/ACO1/ATP7B/C3/FOSB/ASS1/HMGCS2/NT5E/ALDOB/KHK/SORD/CAMK2D/CRHBP/ALAD/SLC6A1/BDH1/ALOX15/VCAM1/HAAO/ALB/ADCY1/FBP1/AQP3/CYB5A/FABP4/CD14/INSR/FGG/FGA/FGB/LIG4/ABAT/LRRK2/PLN/TAT/LCAT
GO_REGULATION_OF_CELL_MORPHOGENESIS_INVOLVED_IN_DIFFERENTIATION	333	-0.268703	-1.74192	3.24097e-05	SARM1/PLXND1/RUFY3/WWTR1/PHLDB1/CUL7/MAPK9/NGFR/NGEF/RHOA/NEDD4/CDC42/MARK2/ST6GAL1/SEMA3A/SEMA3C/ARHGEF1/PAK3/FBLN1/LRRC16A/SSH1/CTTN/ARHGAP4/SEMA6A/DPYSL2/SEMA4G/BAMBI/ABL1/NRP1/SMAD7/PQBP1/ARHGEF7/SFRP1/TGFB1/MAG/OGN/CXCL12/PBLD/C1QBP/COL1A1/RAPGEF2/CAPRIN2/UST/PPP2CA/PLXNA1/TTL/FN1/STAT1/EPHA4/TRIM62/GBP1/APOA1/SGK1/SPP1/ITGB1BP1/FMOD/GLIPR2/VAMP7/RAP2A/BMP2/CITED1/ID1/MACF1/YWHAH/FGF13/ACTN4…	333	0.187057	0.733897	0.981926	SEMA3F/TNFRSF12A/IFRD1/FUZ/WWTR1/MYOC/FSTL4/SERPINB3/RHOA/CDC42/PAX2/ARHGEF1/DNM2/CHRNA3/CTTN/MT3/ARHGAP4/NRCAM/BAMBI/NFATC4/PQBP1/METRN/FBXO31/RAB11A/ANKRD27/NUMBL/LIMK1/C1QBP/CORO1C/SRF/PPP2CA/PLXNA1/TTL/STK25/MAD2L2/STK11/SPP1/ITGB1BP1/TWIST1/PAX8/FOXA2/CITED1/MAP2K2/LIF/CHN1/ELL3/FGF13/ACTN4/PLXNA3/EPHB2/LRP4/SEMA4F/RAC1/SDCBP/ITPKA/SEMA7A/LEF1/ARHGDIA/BARHL2/CRABP2/SEMA6C/SFRP2/DAB2/WNT3A/LR…
GO_ORGANONITROGEN_COMPOUND_CATABOLIC_PROCESS	339	-0.280755	-1.82386	3.2636e-05	AASS/IDS/DCN/HEXB/BCAT1/GPC1/OAT/HYAL2/MAOB/SLC44A1/HSD17B10/MCCC1/BCKDHB/BLVRB/DLD/COMT/PRTFDC1/MTAP/GGT1/HMOX1/APOBEC3H/SAMHD1/GLA/MLYCD/QPRT/BCKDK/FAH/CPQ/TGFB1/BCAT2/GCDH/HIBADH/BLVRA/OGN/XPNPEP1/NAGLU/AADAT/ALDH5A1/NUDT12/ARSB/LNPEP/OGG1/ACADL/GLS/PCYOX1/CTBS/ECE1/HMGCL/DLST/ALDH6A1/CAT/FMOD/NT5C3A/SMUG1/SARDH/SDC4/GOT2/NT5C/ITPA/ASL/OMD/IDUA/PPAT/TST/APOBEC3F/DUT/DTD2/CDO1/SAT1/ACE2/PPT1/MC…	339	-0.401446	-2.48812	0.0144928	UPP2/AASS/DCN/DERA/OTC/PDE8A/ACAT1/MCCC1/BCKDHB/HAL/DLD/UPB1/PRODH/CYP2D6/GSTZ1/FAH/GCDH/CYP3A5/OGN/AMBP/ASPA/NAGLU/AADAT/DAO/ALDH5A1/PDE10A/AGXT2/HGD/SDC1/KYNU/PCYOX1/CTH/KMO/CTBS/ARG1/GDA/DLST/ALDH6A1/GOT1/CPN1/CAT/SARDH/DBH/SDC4/GOT2/ASL/OMD/IVD/CDO1/DMGDH/GGACT/SDS/PNPLA8/NT5E/GLS2/MTHFS/DBT/ENPEP/AMDHD1/HDC/HSPG2/BHMT/DPYS/HNMT/ACAD8/TDO2/PDE3B/ACMSD/DDAH1/XDH/UROC1/CBS/FTCD/PGLYRP2/HAAO/ALD…
GO_LYMPHOCYTE_ACTIVATION	340	-0.269116	-1.74866	3.26531e-05	CYP26B1/CD4/BTK/FYN/ERCC1/WAS/SLC11A1/CD74/FAS/SLAMF7/BTN3A1/BAK1/RC3H2/ATG5/CASP8/SPI1/KLF6/CBFB/BCL3/RORA/NEDD4/NCK2/TCF3/TBX21/DLG1/TPD52/APBB1IP/MEF2C/PTPRC/BAX/FKBP1A/P2RX7/ICAM1/FLT3LG/TYRO3/MSH2/ABL1/MFNG/LGALS1/PATZ1/MYH9/EP300/CD40/NKAP/ATP11C/BMX/ELF4/CORO1A/CD276/RIPK2/NBN/RELB/EBI3/TGFB1/JAK3/LFNG/IMPDH1/TNFSF8/PPP3CB/HDAC5/ITFG2/ULBP1/CCND3/SRF/PRLR/BCL6/ITGA4/IL18R1/ID2/MSH6/RPL22/L…	338	-0.183194	-1.13076	0.0882353	CD4/FYN/FAS/FOXP3/RC3H2/KLF6/RORA/NEDD4/RAB27A/MEF2C/PTPRC/P2RX7/BLNK/IL2RB/EP300/CHRNA4/ATP11C/BMX/CD40LG/PIK3CG/TNFSF8/DOCK8/ITK/ITGA4/IL18R1/ID2/LEPR/EGR1/PTK2B/FLT3/LAX1/PREX1/TNFSF14/EIF2AK4/CD180/NOTCH2/RSAD2/DOCK2/IL6/LRRC8A/TLR4/CCL21/IFNAR1/RORC/ITPKB/PIK3R1/ITGB1/PLCL2/EPHB1/MS4A1/CD1D/CD3G/VCAM1/SLAMF6/FZD5/EOMES/PRKCB/AXL/IL7R/ONECUT1/CTPS1/THEMIS/SP3/LIG4/GAPT/CD28/PRF1/SATB1/CADM1/Z…
GO_GLYCOPROTEIN_METABOLIC_PROCESS	344	-0.258968	-1.685	3.2789e-05	ST3GAL1/IDS/DCN/IGF1/ERP44/CHPF2/PARP3/HEXB/GPC1/ST3GAL6/ST6GALNAC1/NDST1/ST6GAL1/LMAN1/SLC35C2/B4GALT1/EDEM2/GNPTG/HIF1A/POFUT1/MAGT1/PORCN/PARP4/LMF1/XYLT1/TUSC3/FKTN/SPOCK2/TNKS2/GALNT7/ST3GAL4/GALNT18/OAS2/GNPTAB/UST/ARSB/GOLPH3/ST8SIA4/ST3GAL5/TRAK2/MAN1C1/DHDDS/B4GALT4/CHST3/CHPF/SIRT5/BMP2/TMEM115/IDUA/MGAT1/CHSY1/SDF2/EDEM1/TMEM165/COG3/CHST12/HS6ST1/UGGT1/ST6GALNAC4/TET1/GLCE/PARP16/PHLD…	344	0.201831	0.792702	0.951938	DPM1/POMT2/IDS/EXTL3/XYLT2/B4GALT7/ALG1/CHPF2/HEXB/COL11A1/SIRT2/SIRT6/SLC35C2/LRP2/POMGNT1/EDEM2/GNPTG/DERL3/ST8SIA5/PORCN/NAGPA/LMF1/IMPAD1/GALNTL5/ST3GAL4/PPARD/ARSB/CSPG5/MOGS/ST3GAL5/ST6GALNAC5/B4GALT2/DHDDS/B4GALT6/CHPF/TMEM115/IDUA/SDF2L1/A4GALT/DAD1/PRKCSH/MGAT1/SDF2/STT3A/B4GALNT1/CHST12/UGGT1/ST6GALNAC4/DPM2/COL2A1/GCNT3/CHST4/GALNT1/NPC1/PARP1/MUC4/TNIP1/GBGT1/B3GAT3/SERP2/ACPL2/FUT6/S…
GO_SMALL_GTPASE_MEDIATED_SIGNAL_TRANSDUCTION	347	-0.323248	-2.10449	3.29218e-05	ARF5/RHOBTB2/NISCH/IGF1/RALBP1/ARHGAP31/ARHGAP6/USP28/GDI2/NCKAP1/RFXANK/RHOA/ROCK1/RASGRP2/CDC42/RAB7A/ARHGEF1/GNB1/SAR1A/RAPGEF3/RAB10/REM1/DOCK9/MAPKAPK5/ARHGAP4/RAPGEF4/RAB18/MYO9B/HMOX1/RASD2/RASL12/RAB2A/RAB3D/RHEB/RAPGEF1/RASD1/RAB5C/RAB34/RAPGEF2/RAB5B/RAB35/MAPK14/RTKN/DOK1/SOS1/RND3/RAP1A/RHOU/DOCK7/RAB7L1/CTNNAL1/RAB14/RHOQ/GNA13/ARL1/RASL11A/CDK2/RAB9B/RAB9A/RAP2C/RAB22A/CDKN1A/RAB17/…	347	0.279008	1.09605	0.218178	ARF5/RALA/NISCH/RASGRF1/TNK2/RFXANK/RHOA/RASSF1/CDC42/RHOBTB1/CELSR1/ARHGEF1/GNB1/SAR1A/DOCK3/ARHGAP4/MYO9B/SGSM3/IFT27/ARFRP1/RAB11A/RHOV/RAB2A/RAB3A/LIMK1/RUNDC3A/RAPGEFL1/RAB5C/RAB5B/BCL6/PARK7/RRAGC/RAB7L1/RHOQ/ARL1/ARL4A/RAB9A/RAB38/SH2D3A/RRAS/RABL5/SHC2/TRIM28/EPS8L1/ARFIP2/RAN/AGAP3/ARF3/ROCK2/RAC1/DBNL/SDCBP/ARL3/RAP1GDS1/REM2/RHOT2/KSR1/RAB13/RIT1/ARF1/ARL8A/SRPRB/GNA12/RAB41/SHC3/RAB6B…
GO_RESPONSE_TO_OXIDATIVE_STRESS	348	-0.316789	-2.06364	3.29316e-05	GCLC/RAD52/PDK2/MGST1/PPP5C/ERCC1/DPEP1/GCLM/BAK1/PNKP/RRM2B/CYBA/GUCY1B3/NGFR/KLF6/HYAL2/ALDH3A2/EDN1/NFE2L1/GSTP1/SLC25A24/AKR1B1/SLC23A2/PXN/PTGS1/ABL1/HMOX1/TXN2/HIF1A/APEX1/GSS/SGK2/STK24/STX4/GSR/PPP2CB/PON2/PDLIM1/PPIF/COL1A1/NFKB1/GAB1/CRYAB/SLC11A2/SOD2/VNN1/PDGFRB/STC2/OGG1/KAT2B/MPV17/FN1/IL1R1/EPAS1/NFE2L2/GPX7/PLA2G4A/MTR/PRDX1/F3/PRDX6/TNFAIP3/FOXO3/PKD2/DUSP1/PTK2B/CAT/CDK2/CHD6/KL…	347	0.235236	0.924095	0.732118	ALDH3B1/PPP5C/ERCC1/GLRX2/BAK1/PNKP/PTPRN/TMEM161A/NDUFB4/HYAL2/SIRT2/PAX2/DNM2/MT3/TXNL1/PSMB5/GSS/STX4/ERCC2/NUDT1/PDLIM1/CRYAB/NDUFS8/STC2/SELK/OGG1/MPV17/HTRA2/STK25/PARK7/ADPRHL2/PRDX1/GJA3/BMP4/ROMO1/PRDX5/TRAF2/ATF4/MUTYH/OSER1/TXN/APTX/DUOX1/PML/CBX8/TRPM2/S100A7/PARP1/PYCR2/NAPRT1/MSRB2/RPS3/MMP3/SLC7A11/PDK1/ATP13A2/G6PD/SHC1/UCN/PRKCD/NUDT2/ANKRD2/MAPK7/LPO/GPX4/PRDX2/ADAM9/RGS14/PRNP/…
GO_SULFUR_COMPOUND_METABOLIC_PROCESS	353	-0.30445	-1.98649	3.295e-05	GCLC/AGK/GGCT/AASS/MGST1/ST3GAL1/IDS/DCN/ELOVL5/ACPP/DPEP1/GCLM/CHPF2/MRI1/MAT2B/VCAN/HEXB/GPC1/ST3GAL6/ELOVL1/ACSL4/NDST1/MCCC1/GSTP1/MGST2/B4GALT1/DNMT3B/DLD/SCD/MTAP/GGT5/GGT1/TXN2/MTHFD1/GSS/SMS/MLYCD/XYLT1/GDAP1/GSR/SULT2A1/GCDH/ETHE1/OGN/SPOCK2/AADAT/ST3GAL4/EIF2B1/DSE/UST/ALDH5A1/VNN1/VNN2/GHR/ARSB/ABHD14B/PCYOX1/ICMT/MTR/HMGCL/AKR1A1/SLC19A2/ACOT2/DLST/DNMT3A/GPAM/PDZD11/B4GALT4/FMOD/CHST…	353	-0.239975	-1.49786	0.0149254	GCLC/AASS/ST3GAL1/DCN/CPS1/MPC1/DGAT2/HAGH/ST3GAL6/NDST1/ACACB/MCCC1/B4GALT1/DLD/VNN3/GSTZ1/MTHFD1/HNF4A/MLYCD/GCDH/OGN/SULT1E1/AADAT/DSE/ALDH5A1/VNN1/CLIC5/GHR/PCCB/KYNU/PCYOX1/SLC35D1/CTH/ACOT2/DLST/MCEE/GNMT/HS3ST3B1/OMD/CDO1/MCCC2/BHMT2/PEMT/HSD17B4/SLC19A3/SUCLA2/BAAT/SUOX/ESD/NAT8/SLC26A1/BHMT/MUT/CHST7/GLYAT/MAT1A/ACSL1/TDO2/CHST9/HLCS/CBS/SUCLG1/NDST3/TPST1/B3GNT2/ELOVL6/DSEL/SUCLG2/AGXT/…
GO_NEGATIVE_REGULATION_OF_IMMUNE_SYSTEM_PROCESS	356	-0.284187	-1.85617	3.30568e-05	TMEM176A/SARM1/HFE/CD74/KITLG/EIF2AK2/PRDM1/CD84/GPR116/FSTL3/DLG1/PAG1/IL4R/CEACAM1/PTPRC/CD59/LAG3/IRAK3/MUL1/TYRO3/EZR/HMOX1/NFKBIA/CD276/SFRP1/IL27RA/TGFB1/RPS19/JAK3/WASL/C5/CXCL12/C10orf54/PPP3CB/C1QBP/CCL2/TRIM38/HES1/IL1RL1/ID2/NFE2L2/GBP1/CD46/TNFSF4/APOA1/CNR1/TNFAIP3/TJP2/TGFB3/GPAM/ELF1/PTK2B/CCR2/LAX1/INHBA/PKN1/NMI/INHA/BTN2A2/SOX9/NR1D1/PRMT1/TICAM1/LRRC17/INS-IGF2/BST2/ZBTB46/LILR…	356	-0.187638	-1.16438	0.0967742	TMEM176A/SARM1/LTF/FAS/FOXP3/EIF2AK2/PRDM1/TSPAN32/CD84/GPR116/IL4R/ITCH/CEACAM1/PTPRC/CYLD/IRAK3/FBXO7/NFKBIA/SLA2/FOXF1/SFRP1/LILRB1/WASL/TMEM176B/GLI3/C5/AMBP/CXCL12/ZBTB16/BMP5/IL1RL1/ID2/NFE2L2/SLAMF1/GBP1/APOA1/TJP2/CD274/ELF1/PTK2B/KIAA0922/LAX1/INHBA/C4BPA/MASP1/SEC14L1/INS-IGF2/LILRB2/CCL25/NDFIP1/RARA/UBQLN1/ANXA1/DTX1/RC3H1/GPR55/TLR4/IL33/CCL21/THBS1/PPM1B/TAPBPL/TMBIM6/CUL4A/ADCYAP1/…
GO_RESPONSE_TO_ALCOHOL	356	-0.263533	-1.72126	3.30568e-05	OSBPL7/CD4/FYN/BID/IGF1/BAK1/GRN/CTNNA1/CASP8/FECH/KLF6/MAOB/RORA/LRP6/FGF10/ATP2B1/ST6GAL1/EDN1/ADCYAP1R1/GSTP1/NCOA1/CAD/BAX/DNMT3B/ICAM1/TFAP4/PTGS1/MTAP/TSPO/HIF1A/ACP5/MMP15/SFRP1/TGFB1/PTN/NRF1/AHR/RPS6KB1/COL1A1/CRYAB/CCND1/BIRC2/CDKN1B/GHR/SPARC/PDGFRB/OGG1/IGFBP2/ERRFI1/PLA2G4A/PRDM2/F3/CNR1/CTGF/ABCG2/SPP1/KLF9/DNMT3A/DUSP1/MSX2/SOCS2/PTK2B/CAT/INHBA/ITPR2/CDK2/DBH/NCOA3/CDKN1A/GOT2/URO…	356	-0.268549	-1.66646	0.016129	CD4/FYN/CPS1/CDH1/PTGER3/KLF6/RORA/LRP6/ST6GAL1/ESR1/PPARGC1A/CDKN1B/GPLD1/GHR/TACR1/ERRFI1/ARG1/ABCG2/KLF9/DUSP1/SOCS2/PTK2B/CAT/PTGFR/RAMP3/ITPR2/DBH/GOT2/C3/FOSB/ALDH1A2/CDO1/INS-IGF2/ASS1/PRKAA1/PEMT/HMGCS2/ETS1/APC/IL6/RBP4/DHH/RORC/GC/SETD7/SRD5A1/CRHBP/EGFR/ALAD/FOXO1/ADAMTS1/SLC6A1/BDH1/TPCN2/VCAM1/TGFBR2/ABCA1/AQP3/GJB2/SLC18A2/AVPR1A/CYP7A1/FOS/CD14/INSR/PRKCE/FGA/SPTBN2/PAWR/NRIP1/ABAT…
GO_BLOOD_VESSEL_MORPHOGENESIS	361	-0.338982	-2.21798	3.32016e-05	PLXND1/THSD7A/CX3CL1/ADIPOR2/GPR124/TYMP/BAK1/FLT4/CUL7/PIK3CB/FOXC1/PRDM1/HDAC7/CALCRL/MYLK/TIE1/SPI1/FGFR2/RORA/NEDD4/FGF10/CDC42/NOTCH3/MCAM/FGFR1/EDN1/RAPGEF3/CEACAM1/WNT11/B4GALT1/BAX/MMP2/NRP1/HMOX1/MYH9/HIF1A/STK4/POFUT1/JAG1/SMAD7/SRPX2/PRKD2/CAV1/TSPAN12/SERPINE1/MEOX2/ENG/UNC5B/ZMIZ1/CCL2/ELK3/MAPK14/QKI/PDGFRB/HES1/NCL/ACVR1/FN1/PDCL3/SOS1/EPAS1/LEPR/NRP2/CTGF/TCF21/PKD2/ITGB1BP1/PGF/G…	360	-0.243429	-1.5254	0.015873	KRIT1/THSD7A/ADIPOR2/GPR124/FLT4/PRDM1/CALCRL/MYLK/TIE1/FGFR2/RORA/NEDD4/PTGS2/RAPGEF3/CEACAM1/APOB/B4GALT1/ANGPT4/POFUT1/KLF5/FLT1/FOXF1/PIK3CG/CAV1/TSPAN12/MEOX2/ENG/ELK3/GPLD1/QKI/SEMA5A/HRG/FN1/EPAS1/LEPR/PROX1/NRP2/CTGF/TCF21/GNA13/HOXB3/TEK/PTK2B/PIK3CA/NR4A1/EFNB2/ID1/PTPRB/KDR/SMO/ANGPTL6/RAMP2/ANGPTL3/PDGFRA/ETS1/HEY2/STAB2/ENPEP/SEC24B/CDH13/MYOCD/HSPG2/RHOB/ACKR3/SLIT2/RASA1/RSPO3/EPHA…
GO_CIRCULATORY_SYSTEM_PROCESS	362	-0.268807	-1.75939	3.32491e-05	GCLC/ACSM3/CX3CL1/TBXA2R/NISCH/PIK3C2A/ALOX5/ATP1A2/GCLM/MAP2K3/ELN/NEDD4L/CYBA/KCNQ1/FOXC1/KCNH2/PKP2/ATG5/GUCY1B3/CDC42/TACR2/EDN1/ICAM1/PTGS1/PCSK5/CYB5R3/HMOX1/PDGFB/HIF1A/CTSZ/SNTA1/RENBP/TAZ/BRS3/NCALD/PPP1R13L/TGFB1/SCN1B/CAV1/PLOD3/MEOX2/ENG/CXCL12/ACTA2/GNB3/SOD2/LNPEP/SMAD5/KAT2B/STAT1/ID2/RGS2/ECE1/CNR1/SGK1/ITGB1BP1/TEK/EPHX2/SCPEP1/KCNJ8/PIK3CA/CXCR4/DBH/KCNJ2/BBS2/AMOT/AVPR2/DOCK4/K…	361	-0.229228	-1.44211	0.0151515	GCLC/ACSM3/TBXA2R/PIK3C2A/CPS1/PTGER3/PKP2/WNK1/GUCY1B3/PCSK5/HTR2A/CAV1/ENG/CXCL12/TRPV4/KNG1/KAT2B/TACR1/ID2/ECE1/SGK1/CASQ2/TEK/ADRA1A/EPHX2/KCNJ8/PIK3CA/RAMP3/DBH/EDN3/AVPR2/DOCK4/GCH1/HTR1B/EDNRB/ENPEP/TPM1/AKT1/REN/AGTR1/CAMK2D/DOCK5/HTR7/SERPING1/CACNA1C/FLI1/DDAH1/CACNA2D1/ANGPT1/NRG1/F11R/RCAN1/ARHGAP35/GUCY1A3/ERAP1/TBX20/GPER1/NOS3/CACNB2/AVPR1A/NAV2/SERPINF2/BDKRB2/COL4A3/CXCL10/ADRB2…
GO_POSITIVE_REGULATION_OF_CELL_ADHESION	365	-0.293632	-1.92366	3.32978e-05	ITGA3/CX3CL1/CD4/FYN/IGF1/CD74/MYOC/ROCK1/TFE3/FSTL3/CDC42/NCK2/GLI2/PTPN23/IL4R/PAK3/APBB1IP/FBLN1/LRRC16A/PTPRC/CD59/CHRD/EFNB1/ITGA6/DHPS/EPB41L4B/PPM1F/LGALS1/SMAD7/NKAP/ARHGEF7/CORO1A/PIEZO1/PYCARD/STX4/CD276/RIPK2/SFRP1/RASAL3/EBI3/PRKD2/TGFB1/JAK3/PTN/CAV1/ECM2/CXCL12/SPOCK2/MAP3K8/C1QBP/CCL2/VTN/CD83/VNN1/SMOC2/HES1/ITGA4/FN1/IGFBP2/NID1/CD46/TNFSF4/APOA1/ITGB1BP1/GPAM/TEK/PTK2B/CCR2/PIK3…	364	-0.184599	-1.15718	0.0689655	CD4/FYN/FOXP3/PRKCQ/ROCK1/IL4R/PTPRC/CCDC80/EPB41L4B/JAK2/CD40LG/FOXF1/SFRP1/LILRB1/CAV1/ECM2/CXCL12/EFNB3/VTN/ZBTB16/CD5/VNN1/SMOC2/HRG/HYAL1/EPB41L5/ITGA4/FN1/NID1/APOA1/NR4A3/TEK/PTK2B/PIK3CA/PREX1/SDC4/RREB1/EFNB2/TNFSF14/CCR7/KDR/PODXL/FOXA1/INS-IGF2/LILRB2/CCL25/IL6ST/ETS1/MIP/IL6/CCL21/TPM1/CDH13/SKAP1/ERBB2/AKT1/ITPKB/MYO10/PIK3R1/EPHA1/ITGB1/VEGFC/ANK3/ABI3BP/ANGPT1/BAG4/NRG1/CD1D/TNFRSF…
GO_ACTIVATION_OF_IMMUNE_RESPONSE	388	-0.271217	-1.78833	3.4024e-05	FGR/CFH/MASP2/CD4/BTK/FYN/WAS/MARCO/BIRC3/BTN3A1/C6/LCP2/PIK3CB/NCKAP1/ELMO2/CASP8/CDC42/UBE2D1/FBXW11/ACTB/PAG1/PAK3/PIK3C3/MEF2C/PTPRC/BAX/MAVS/IRAK3/SPG21/PSME1/MAP3K1/PSMD5/HSP90AB1/ABL1/MAPK1/TAB1/PSMC6/PSMA3/LGMN/RPS6KA5/NFKBIA/PSME2/PSMA7/PSMD10/TLR8/PYCARD/RIPK2/IKBKB/PRKD2/PIK3R2/NOD1/WASL/PSMA2/C5/DDX58/C1QBP/ICAM2/NFKB1/UNC93B1/BIRC2/ARPC3/C7/SKP1/CD46/COLEC11/TNFAIP3/CLU/PIK3CA/LAX1/W…	388	0.209383	0.825459	0.930035	PSMB1/PSMC4/PSMA4/BCAR1/CDC42/UBE2D1/ACTB/BAX/PSMC5/HSP90AB1/PSMD8/PSMB5/PSME2/PSMA7/PSMD10/MAPK3/PSMD7/RIPK2/PRKD2/PIK3R2/LIMK1/PSMD3/C1QBP/PSMD11/MAP2K6/UNC93B1/ARPC3/PSMD14/STK11/WIPF3/RBCK1/PSMB2/IRF3/PSMA1/ARPC1B/UBE2D2/TEC/RAC1/PSMB7/PSMB6/PSMA5/RPS27A/REG3G/TNFRSF21/UBC/LY96/COLEC12/PSMD4/PSMB4/ARPC5/MAPKAPK2/ARPC2/PSMD6/PRKCD/PSMC3/FADD/TNIP2/PTK2/RELA/PSMD1/HRAS/UBE2N/CACNB4/ACTG1/PLA2G6…
GO_GLAND_DEVELOPMENT	393	-0.267648	-1.76802	3.40669e-05	PLXND1/HFE/CAPN1/PTCD2/DKK3/FOXC1/FGF10/FSTL3/CDC42/GLI2/SEMA3A/SEMA3C/FGFR1/RAPGEF3/NCOA1/CAD/WNT11/B4GALT1/EZR/UPRT/ABL1/NRP1/MAPK1/TSPO/CBX7/HIF1A/SRSF5/SFRP1/AKT2/TGFB1/DBP/USF2/LSR/PTN/CAV1/BMPR1A/CCND1/GLI1/SLC29A1/PRLR/NPHP3/UMPS/PLXNA1/CLCN2/NCL/IGFBP5/ID2/RAP1A/WLS/HMGCL/RPS6KA1/APOA1/TCF21/PKD2/MSX2/TBX2/PIK3CA/SOX9/BMP2/UROD/THRA/STAT5A/PPAT/SMO/HOXD3/HOXD9/CDO1/LAMA5/ASS1/RGN/RAF1/ETS…	391	-0.167878	-1.05374	0.25	HGF/CPS1/SEC63/FAS/OTC/CDH1/CP/NTN1/FGFR2/TGFBR3/PTPN3/ACAT1/CPB2/B4GALT1/ESR1/JAK2/EP300/GNPNAT1/DHODH/SALL1/COBL/WNT3/MAN2A1/UBE3A/ID2/PROX1/APOA1/ARG1/TCF21/SLC46A2/PIK3CA/ATP7B/GCM2/SMO/ALDH1A2/FOXA1/CDO1/LBP/ASS1/RGN/RAF1/HMGCS2/ETS1/IL6/ALDOB/BAAT/PDX1/NCOR1/GATA6/SMAD4/AKT1/ALDH9A1/GDF7/GC/SRD5A1/EGFR/BCL2L11/ATP2B2/NRG1/XDH/BDH1/TGFBR2/KLKB1/FRS2/TET2/FEM1B/AR/PCSK9/ADRB2/ONECUT1/INSR/FGA…
GO_MORPHOGENESIS_OF_AN_EPITHELIUM	396	-0.264893	-1.75149	3.41041e-05	PLXND1/DVL2/VCL/FGFR2/RHOA/LRP6/FGF10/CDC42/MPP5/GLI2/SEMA3A/SEMA3C/DLG1/FGFR1/EDN1/CEACAM1/MEF2C/DLG3/RAB10/WNT11/B4GALT1/TMED2/BAX/EZR/NRP1/HIF1A/MTHFD1/STK4/SALL4/CTSZ/JAG1/NDRG4/FZD3/SFRP1/PRKD2/TGFB1/MET/PLOD3/ENG/PFN1/KAT2A/HBEGF/NPHP3/PLXNA1/ACVR1/IGFBP5/SOS1/EPHA4/TCF21/PKD2/PGF/GNA13/MSX2/MTHFD1L/APAF1/TBX2/SDC4/RAP2A/EFNB2/SOX9/VASP/BMP2/FLRT3/CITED1/PODXL/SMO/COL5A1/LAMA5/GRSF1/STARD13…	395	0.22813	0.899935	0.804605	DVL2/HOXA11/RALA/FUZ/MKS1/BAK1/CC2D2A/RHOA/CDC42/TP63/CELSR1/PAX2/TULP3/RAB10/BAX/SIX4/NFATC4/IFT52/BMP7/AXIN1/RPGRIP1L/CTSH/FZD3/STK3/PRKD2/PLOD3/CA9/DVL1/SUFU/PFN1/KAT2A/AREG/FOLR1/SRF/IFT57/PLXNA1/WNT6/KDM5B/PGF/MTHFD1L/TBX2/TBX4/SOX4/BMP4/SOX9/PAX8/VASP/TGM3/MKKS/CITED1/SIX1/KRT17/HOXD13/LAMA5/TRIM28/GRSF1/TBX3/PCDH8/CTSV/GCM1/FOXF2/IFT172/LBX1/FGF2/BBS7/LEF1/EGF/LGR5/PML/CCDC40/LMO4/OSR1/RSP…
GO_RESPONSE_TO_PEPTIDE	397	-0.310342	-2.05205	3.42056e-05	PDK4/PRKAR2B/PDK2/FYN/PIK3C2A/IGF1/ATP6V1H/GLP2R/KLF6/LRP6/ATP6AP1/ACTN2/GNB1/EDN1/GSTP1/RAB10/AKR1B1/PXN/UPRT/MAPK1/HIF1A/SRSF5/APEX1/NFKBIA/TRIB3/JAG1/STS/TIMP1/RIPK2/AKT2/JAK3/PIK3R2/NAMPT/CAV2/CAV1/NOD1/CXCL12/RPS6KB1/COL1A1/HDAC5/NFKB1/GAB1/KLF3/TCIRG1/CDKN1B/EIF2B1/GNB3/MAPK14/GHR/SPARC/PRLR/ATP6V0E1/KAT2B/GNB4/SCAP/STAT1/IGFBP5/SOS1/STXBP3/ERRFI1/ATP6V0B/TNFAIP3/CTGF/RHOQ/GPAM/TEK/EGR1/SOC…	396	-0.212347	-1.33364	0.037037	PDK4/PDK2/CRY1/FYN/PIK3C2A/CPS1/OTC/F7/KLF6/LRP6/SORBS1/JAK2/NFKBIA/STS/CA2/NAMPT/CAV2/GCK/CXCL12/GAB1/KLF3/APOC3/TRPV4/CDKN1B/GPLD1/GHR/KAT2B/IL1RL1/ERRFI1/PIK3R3/ARG1/CTGF/NR4A3/GOT1/TEK/EGR1/SOCS2/AKAP1/CAT/PIK3CA/NR4A1/ACVR1C/PCK1/ID1/AVPR2/GNG11/POR/ADCY4/CDO1/INS-IGF2/ASS1/KL/HMGCS2/MDM2/IL6/ALDOB/DENND4C/KHK/ADCY3/HADH/PKLR/AGTR1/SRD5A1/PIK3R1/CRHBP/FOXO1/PDE3B/NR4A2/KLF10/PFKFB1/BDH1/ADCY…
GO_REGULATION_OF_NEURON_PROJECTION_DEVELOPMENT	402	-0.265363	-1.7577	3.427e-05	SARM1/PLXND1/ITGA3/FYN/RUFY3/VIM/GRN/CUL7/NGFR/NGEF/RHOA/PPP2R5B/NEDD4/CRMP1/SCARF1/SEMA3A/SEMA3C/ARHGEF1/PAK3/FGFR1/MEF2C/SSH1/RRN3/CTTN/ARHGAP4/SEMA6A/DPYSL2/SEMA4G/ABL1/NRP1/PALM/LGALS1/ZMYND8/FMR1/PQBP1/STK24/NDRG4/IKBKB/CRTC1/SCN1B/PTN/OGN/RAPGEF1/CXCL12/PMP22/RAPGEF2/CAPRIN2/RASAL1/UST/FIG4/TMEM30A/ARSB/DPYSL3/KAT2B/PLXNA1/DGUOK/TTL/EFEMP1/FN1/EPHA4/RAP1A/RAB7L1/CNR1/SGK1/PTK2B/FMOD/ATF1/LR…	402	0.20782	0.820199	0.939254	SEMA3F/FKBP4/TNFRSF12A/IFRD1/GRN/FSTL4/RHOA/PPP2R5B/ARHGEF1/DNM2/RIMS1/CHRNA3/CTTN/MT3/ARHGAP4/NRCAM/LGALS1/NFATC4/ZMYND8/BMP7/PQBP1/METRN/FBXO31/RAB11A/SF3A2/ANKRD27/NUMBL/CRTC1/SCN1B/LIMK1/NCS1/DVL1/RASAL1/FIG4/SRF/ARSB/DBN1/PLXNA1/DGUOK/TTL/STK25/RAB7L1/CDC20/STK11/SPP1/TRIM67/FKBP1B/PACSIN1/BMP4/MAP2K2/LIF/CHN1/FGF13/EPO/UNC13A/PLXNA3/RAP1GAP2/ATP8A2/EPHB2/LRP4/SEMA4F/ITM2C/KIAA0319/ITPKA/SEM…
GO_LEUKOCYTE_ACTIVATION	410	-0.275401	-1.82867	3.44293e-05	CYP26B1/SLC7A2/KMT2E/CX3CL1/CD4/BTK/FYN/TYROBP/ERCC1/WAS/SLC11A1/CD74/BTN3A1/BAK1/LCP2/RC3H2/ATG5/CASP8/SPI1/KLF6/CBFB/HYAL2/BCL3/RORA/NEDD4/NCK2/DLG1/TPD52/APBB1IP/EDN1/MEF2C/PTPRC/BAX/FKBP1A/P2RX7/ICAM1/FLT3LG/TYRO3/ABL1/MFNG/LGALS1/PATZ1/MYH9/CHGA/CD40/NKAP/TLR8/ATP11C/BMX/ELF4/CORO1A/PYCARD/CD276/RIPK2/NBN/NDRG1/RELB/EBI3/TGFB1/JAK3/LFNG/IMPDH1/TNFSF8/PPP3CB/HDAC5/ITFG2/LTBR/ULBP1/CCND3/PRLR/…	408	-0.17974	-1.13774	0.08	SLC7A2/KMT2E/CD4/FYN/FAS/FOXP3/RC3H2/KLF6/RORA/NEDD4/RAB27A/MEF2C/PTPRC/P2RX7/BLNK/IL2RB/EP300/CHRNA4/TLR8/ATP11C/BMX/CD40LG/PIK3CG/TNFSF8/DOCK8/ITK/ITGA4/IL18R1/ID2/LEPR/NR4A3/EGR1/CLU/PTK2B/FLT3/LAX1/PREX1/TNFSF14/CD93/EIF2AK4/LBP/CD180/NOTCH2/RSAD2/DOCK2/IL6/LRRC8A/TLR4/CCL21/ADAM10/IFNAR1/RORC/ITPKB/PIK3R1/ITGB1/CAMK4/PLCL2/EPHB1/MS4A1/CD1D/CD3G/VCAM1/SLAMF6/FZD5/EOMES/TGFBR2/TLR3/PRKCB/AXL/I…
GO_POSITIVE_REGULATION_OF_LOCOMOTION	414	-0.342513	-2.27551	3.46644e-05	FGR/ITGA3/CX3CL1/SEMA3G/IGF1/RUFY3/SNAI2/CD74/GPR124/MYOC/FLT4/KITLG/SYNE2/CCAR1/HDAC7/MYLK/IKBKAP/FGF10/SEMA3A/SEMA3C/MCAM/FGFR1/FBLN1/EDN1/RAPGEF3/LRRC16A/PTPRC/OPRK1/SEMA5B/CPNE3/WNT11/NOX4/TRIP6/ICAM1/LAMB1/SEMA6A/EPB41L4B/SEMA4G/NRP1/MAPK1/PPM1F/LGALS1/SUN2/PDGFB/HIF1A/MAPRE1/SRPX2/ACP5/ARHGEF7/CORO1A/PYCARD/STX4/CTSH/AKT2/PRKD2/TGFB1/MET/HSPB1/SERPINE1/RARRES2/CXCL12/RPS6KB1/PFN1/C1QBP/CCL2…	414	-0.219704	-1.38992	0.0434783	SPAG9/SEMA3G/HGF/GPR124/FLT4/PTGER3/SYNE2/F7/NTN1/MYLK/SCARB1/PTGS2/RAPGEF3/CXCL2/PTPRC/TRIP6/ZNF268/HDAC6/EPB41L4B/SEMA4G/JAK2/SUN2/ANGPT4/FLT1/FOXF1/CBLL1/MET/CCL24/CXCL12/VTN/RAPGEF2/WNT5B/TRPV4/SASH1/PTP4A1/GPLD1/CCR6/SEMA5A/HYAL1/EPB41L5/ITGA4/TACR1/FN1/PROX1/NRP2/TEK/PTK2B/EDN3/SNAI1/ATP8A1/RREB1/TNFSF14/CCR7/KDR/DOCK4/PODXL/LBP/PLVAP/CAPN7/DIAPH1/ANGPTL3/NUMB/ELP3/PDGFRA/ETS1/APC/IL6/CCL21…
GO_RESPONSE_TO_DRUG	422	-0.297001	-1.97833	3.48068e-05	PRKAR2B/CROT/ITGA3/TBXA2R/MGST1/FYN/DPEP1/GCLM/BAK1/TIMP2/MAPK9/CYBA/KCNQ1/KCNH2/ATG5/PPP1R12A/CDH3/FECH/MAOB/TFRC/SEMA3C/SLC46A1/EDN1/ADCYAP1R1/SLC1A3/RAPGEF3/MEF2C/XPO1/CAD/RBM22/PPP1R15A/BAX/DNMT3B/P2RX7/ICAM1/DPYSL2/COMT/PPM1F/LGALS1/TSPO/CBX7/TXN2/HIF1A/APEX1/PARP4/ABCC1/SFRP1/IKBKB/TGFB1/PTN/CAV1/ABCA2/PPP3CB/RPS6KB1/BLMH/COL1A1/HDAC5/CPT1A/CCND1/PTPN5/CD69/CDKN1B/TMEM30A/PAPD7/HMGCS1/OGG1/…	422	-0.2387	-1.52532	0.0555556	CROT/ABCB4/FYN/NPC1L1/CPS1/FAS/OTC/CDH1/PTGER3/MAOB/CPB2/MEF2C/ATP8B1/ABCB1/GNAO1/P2RX7/ABCC6/EP300/SRP54/HNF4A/NFATC2/HTR2A/PARP4/DHODH/CAV1/ENO3/PPARGC1A/CPT1A/APOC3/CD69/CDKN1B/GPLD1/SLC22A2/TMEM30A/HMGCS1/BCHE/ECE1/ABCD3/APOA1/ARG1/ABCG2/PTK2B/ADRA1A/CAT/MT2A/FOSB/POR/INS-IGF2/ASS1/DDC/PEMT/HMGCS2/APC/HTR1B/EMX1/MDM2/IL6/SLC31A1/ALDOB/ABCG5/CYP2C9/CYP2C8/HADH/PDX1/SORD/ABCA8/GATA6/SLC47A1/REN…
GO_ORGANIC_CYCLIC_COMPOUND_CATABOLIC_PROCESS	423	-0.259929	-1.73146	3.48784e-05	ENPP4/DNASE1L1/TYMP/RNASET2/SKIV2L2/THRAP3/ENTPD2/EIF4B/RPL18/NTHL1/MAOB/PDE8A/SCARF1/EXOSC7/UNG/CNOT4/RPS5/HSD17B14/RPL6/RPLP0/BLVRB/PABPC4/AGO1/COMT/PRTFDC1/MTAP/HMOX1/APOBEC3H/RPL3/DICER1/SAMHD1/STS/MLYCD/QPRT/FAH/RPS16/RPS19/SULT2A1/PPP2R1A/DNASE2/RPL18A/PON3/LSM5/BLVRA/RPL34/AADAT/DCPS/DDX6/MAGOHB/OAS2/CNOT2/RPS12/DNPH1/NUDT12/PDE8B/CNOT6/DROSHA/PPP2CA/OGG1/KPNA1/SNX17/RPS15/RPL22/NT5C1A/ALD…	423	0.360994	1.427	3.00048e-05	RPS20/RNH1/RNASET2/RPL26L1/MRTO4/ENTPD2/RPL18/NTHL1/PABPC1/RPL31/EXOSC7/UNG/EXOSC5/RPS5/MT3/CNOT3/KHSRP/RPL6/RPLP0/BLVRB/PABPC4/RPL3/MPG/QPRT/EIF3E/RNASEH2A/IL4I1/RPS16/RPS19/PPP2R1A/DNASE2/RPL18A/PDE4C/SMG9/NUDT1/BLVRA/EXOSC3/RPL28/RPL19/CASC3/RPL34/ZNF259/RPS13/CYP27B1/MAGOHB/APOBEC1/RPS12/DNPH1/CNOT6/DROSHA/OGG1/RPL24/NCBP2/SNX17/RPS15/RPL22/SMG7/PPP1R8/RPS25/RPL5/NT5C3A/SMUG1/RPS10/APOBEC2/UP…
GO_MUSCLE_STRUCTURE_DEVELOPMENT	429	-0.256648	-1.71217	3.5003e-05	CFLAR/IFRD1/DCN/IGF1/PTCD2/FOXC1/PKP2/ATG5/NGFR/CDON/MYLK/FGFR2/MEF2A/RORA/TGFBR3/FGF10/SPEG/EVC/PPP2R3A/SRI/RARB/SIRT6/ACTN2/ITGA8/MEF2C/SMARCD3/REST/NOX4/FKBP1A/MYL6/LGALS1/MYH9/NFATC2/CCM2L/JAG1/SMAD7/EMD/TAZ/MTPN/CAV2/CAV1/MEOX2/AEBP1/FKTN/KAT2A/HLF/CRYAB/SUV420H1/MAPK14/QKI/HBEGF/PDGFRB/HES1/ACVR1/TANC1/IGFBP5/FHL2/EPAS1/BCL9/MEF2D/ID3/PLAGL1/TCF21/EPC1/EGR1/TBX2/TWIST1/KLHL31/SOX9/BMP2/SIX1…	427	0.190478	0.753122	0.985097	KDM1A/ETV1/IFRD1/CACNA2D2/PAX7/PLEKHO1/BARX2/FOXC1/COL11A1/CDON/HMG20B/PITX1/WDR1/PPP2R3A/SIRT6/ACTN2/SMARCD3/NOX4/FKBP1A/TBX5/SLC9A1/MYL6/HIRA/LGALS1/CBY1/SIX4/NFATC4/MYLK2/EMD/TAZ/SGCG/AXIN1/MYEF2/DYRK1B/MYH14/CRHR2/NEURL/KAT2A/PRKAR1A/MYH3/FRG1/CRYAB/ASF1A/SRF/WNT5A/FXR1/FHL2/BCL9/CENPF/TBX2/MYOG/TWIST1/KLHL31/BMP4/SOX9/SIX1/SIN3B/LIF/FLNC/HOXD9/HOXD10/MYOD1/TNNI3/LAMA5/UBE4B/GSC/CCNB1/SORT1/T…
GO_SMALL_MOLECULE_BIOSYNTHETIC_PROCESS	433	-0.257683	-1.72076	3.51198e-05	SLC25A13/ACSM3/DCN/ELOVL5/ALOX5/MDH1/CD74/MRI1/MSMO1/TBXAS1/ALDH18A1/BCAT1/OAT/MTHFD2/ELOVL1/SLC44A1/MGLL/NAALAD2/EDN1/SLC1A3/PGM1/PLOD1/CAD/AKR1B1/MGST2/LPCAT2/PTGS1/MTAP/GGT5/GGT1/CYB5R3/SPTLC2/MTHFD1/PLTP/LPIN2/PGK1/MLYCD/BCAT2/ISYNA1/PTGDS/PNPO/SLC25A11/HSD17B1/ALDOC/UGDH/SC5D/EIF2B1/DSE/UST/QKI/RBP1/GLS/PECR/SLC25A12/SCP2/PLA2G4A/MTR/HMGCL/AKR1A1/ABCD3/APOA1/ALDH8A1/MTHFD1L/PLP1/PTGIS/GOT2/I…	433	-0.300812	-1.91674	0.0588235	CYP51A1/SLC25A13/CRY1/DCN/CPS1/OTC/ABCB11/MGLL/ACAT1/ACACB/PGM1/SLC27A5/FOLH1/UPB1/MTHFD1/PCK2/LPIN2/PRKAG2/ASPA/PNPO/ENO3/PPARGC1A/SC5D/APOA5/CHPT1/QKI/AGXT2/KYNU/SCP2/SLC35D1/CTH/KMO/ACADM/ABCD3/APOA1/ALDH8A1/GOT1/AKR1D1/PCK1/GOT2/ASL/ALDH1A2/BBOX1/CDO1/ASS1/FBP2/RGN/G6PC/PRKAB2/GCH1/PRKAA1/MMACHC/BHMT2/PEMT/HMGCS2/RFK/SDS/PNPLA8/GLS2/SUCLA2/MTHFS/ALDOB/BAAT/RBP4/SORD/SLC27A2/ALDH9A1/CBR4/BHMT/…
GO_RESPONSE_TO_EXTRACELLULAR_STIMULUS	431	-0.258641	-1.72587	3.51235e-05	PDK4/PDK2/TBXA2R/ADIPOR2/CD4/HFE/ERCC1/ALOX5/IGF1/GABARAPL2/CYBA/EIF2AK2/ATG5/ACSL4/ATP2B1/TFRC/USP33/SIRT6/PIK3C3/CADPS2/RRAGB/GSTP1/NCOA1/SEH1L/WNT11/PPP1R15A/DNMT3B/P2RX7/GCN1L1/ICAM1/ITGA6/COMT/DEPDC5/TIMP3/HMOX1/TSPO/TXN2/GSS/ADNP/ACP5/WDR59/SFRP1/GSDMD/AKT2/TGFB1/RPS19/USF2/PTN/CAV1/NRF1/RPS6KB1/KAT2A/PPP1R9B/COL1A1/CCND1/HMGCS1/DAP/SPARC/ARSB/STC2/OGG1/GNAI2/IGFBP2/NFE2L2/PLA2G4A/HMGCL/SLC…	430	-0.228959	-1.46861	0.0588235	PDK4/PON1/PDK2/ADIPOR2/CD4/CPS1/OTC/CP/F7/KIF26A/ACAT1/ACACB/P2RX7/TIMP3/LIPG/DHODH/CAV1/GCK/PPARGC1A/APOC3/TRPV4/CLIC5/CPEB4/BCHE/KYNU/SERPINC1/PROX1/APOA1/ARG1/ABCG2/CAT/ACADS/ACVR1C/PCK1/SIRT5/POR/ZFP36/EIF2AK4/ALDH1A2/INS-IGF2/ASS1/G6PC/PRKAA1/PEMT/HMGCS2/MDM2/IL6/BRIP1/ALDOB/ABCG5/GABARAPL1/TPH2/PDX1/SUOX/SORD/MYOCD/AKT1/PKLR/ABCG8/GC/SRD5A1/ALAD/SLC25A25/ITGB1/FOXO1/CCRN4L/ACSL1/NR4A2/IMPAC…
GO_CYTOKINE_MEDIATED_SIGNALING_PATHWAY	435	-0.269544	-1.80049	3.52212e-05	CX3CL1/TNFRSF12A/CCL26/ADIPOR2/DCN/IL20RA/CD74/BIRC3/IFNGR1/TNFRSF1B/IL17RB/NGFR/SP100/TNFRSF1A/IFI35/IP6K2/IL4R/CXCL2/OAS1/ICAM1/IRAK3/PSME1/PSMD5/PSMC6/PSMA3/RPS6KA5/PSME2/CD40/PSMA7/HCK/SAMHD1/PSMD10/MID1/PLP2/TNFSF13B/TRADD/PYCARD/IKBKB/TNFRSF10A/IL27RA/EBI3/TYK2/JAK3/PSMA2/ASPN/CXCL12/CCL2/GAB1/IL10RA/BIRC2/KRT18/LTBR/OAS2/TRIM38/GHR/PRLR/IL1A/STAT1/IL1R1/IL1RL1/IL18R1/TRIM62/LEPR/GBP1/F3/TN…	432	0.192054	0.759621	0.983288	TNFRSF12A/CCL26/PSMB1/PSMC4/CD44/PSMA4/TNFRSF9/PTPRN/IP6K2/CAMK2A/IL12RB2/PSMC5/MT3/CDIP1/PSMD8/PSMB5/PSME2/PSMA7/PSMD10/TRADD/MAPK3/PSMD7/PYCARD/NUMBL/PSMD3/PSMD11/KRT18/LTBR/IL1A/PSMD14/IL1R2/BBS2/MKKS/PSMB2/IRF3/TRAF2/TNFRSF19/PSMA1/TXNDC17/PSME3/PODNL1/RNASEL/PSMB7/DUOX1/PML/CARD14/PSMB6/PSMA5/RPS27A/TNFRSF21/COMMD7/UBC/LRP8/TNFRSF14/IFNGR2/ADIPOR1/PSMD4/PSMB4/RPS6KA4/PSMD6/PRKCD/IL31RA/PSMC3…
GO_ACTIN_FILAMENT_BASED_PROCESS	443	-0.274421	-1.83644	3.54534e-05	CFLAR/RALA/NISCH/WAS/ATP2C1/RUFY3/EHD2/VIM/TMSB10/CTNNA1/ARHGAP6/NEDD4L/ARHGEF5/LIMA1/TTC17/KCNQ1/SYNE2/KCNH2/PKP2/CNN2/ATXN3/RHOA/ROCK1/MEF2A/PFN2/FGF10/CDC42/NCK2/ACTN1/FRY/FRYL/FSCN1/DLG1/ACTN2/OPHN1/LRRC16A/COBLL1/ITGB5/FAT1/SSH1/CTTN/ADD1/EPB41L1/TRPM7/EZR/MYL6/EPB41L4B/ABL1/MYO9B/SUN2/PACSIN2/MYH9/PLEK2/DAAM1/SNTA1/FGD1/CORO1A/CORO2B/IKBKB/SCN1B/WASL/CORO2A/PFN1/PPP1R9B/TNFAIP1/ARHGEF17/COR…	442	0.25161	0.995711	0.517718	RALA/SCIN/NISCH/TMSB10/CTNNA1/DTNBP1/BCAR1/KCNQ1/KCNH2/CNN2/RHOA/CDC42/WDR1/ACTN1/LLGL2/ACTN2/CAPZB/CTTN/ADD1/DYNLL1/SLC9A1/MYL6/MYO9B/PACSIN2/PLEK2/SIX4/SNTA1/TNNC2/FGD1/TNNT1/CYTH2/SCN1B/DNAJB6/CRHR2/LIMK1/CORO2A/PFN1/PPP1R9B/MYH3/CORO1C/ARPC3/NEDD9/SRF/DBN1/BCL6/NPHS2/ARHGEF2/MAD2L2/KPTN/RHOQ/WIPF3/PACSIN1/TRIP10/VASP/DSTN/AMOT/FOXJ1/ARPC1B/TNNI2/CAP1/ARFIP2/RAN/ROCK2/MICAL1/RAC1/ARPC5L/SDCBP/…
GO_POSITIVE_REGULATION_OF_MAPK_CASCADE	451	-0.296869	-1.99152	3.55897e-05	DVL2/CX3CL1/TENM1/MAP4K5/IGF1/CD74/TNFRSF1B/MAP2K3/TIMP2/FLT4/KITLG/ARHGEF5/PIK3CB/EIF2AK2/NGFR/HIPK2/FGFR2/FGF10/CDC42/ATP6AP1/MAP3K13/PAK3/FGFR1/EDN1/OPRK1/NOX4/MAPKAPK5/P2RX7/ERP29/ICAM1/MUL1/MLTK/MAP3K1/TREM2/ABL1/NRP1/GADD45B/MAPK1/TAB1/CD40/RASSF2/MID1/NDRG4/PYCARD/RIPK2/MAP4K1/PRKD2/TGFB1/CAV2/NOD1/C5/RAPGEF1/MAP3K8/CCL2/GAB1/RAPGEF2/CD81/LTBR/TPD52L1/SASH1/MAPK14/MDFI/GHR/PDGFRB/GNAI2/IL1…	450	-0.166952	-1.06949	0.266667	SPAG9/TENM1/HGF/FAS/TNFRSF1B/FLT4/NGFR/HIPK2/FGFR2/PTPLAD1/P2RX7/MLTK/ESR1/JAK2/GADD45B/RASSF2/CD40LG/HTR2A/FLT1/PIK3CG/CAV2/CCL24/C5/RAPGEF1/GAB1/RAPGEF2/TRPV4/SASH1/GHR/WWC1/DNAJC27/EPHA4/GADD45A/CTGF/AVPI1/TEK/SORBS3/PTK2B/ADRA1A/FLT3/NRK/EDN3/C3/PLA2G5/KDR/INS-IGF2/GADD45G/CCL25/RAF1/TRIM5/PRKAA1/KL/NGF/PDGFRA/TAOK3/ANKRD6/GPR55/EDAR/SPRY2/IL6/TLR4/CCL21/ARRB1/PELI2/NTRK3/ERBB2/IGFBP4/ACKR3/C…
GO_SINGLE_ORGANISM_CELL_ADHESION	452	-0.274475	-1.84151	3.56901e-05	CYP26B1/PKD1/CD4/FYN/WAS/SLC11A1/CD74/BTN3A1/VEZT/VCL/CTNNA1/VAMP3/PIK3CB/CYFIP2/RC3H2/PKP2/ATG5/CDH3/VMP1/CASP8/ROCK1/BCL3/RORA/NEDD4/LRP6/CDC42/NCK2/ACTN1/LIMS2/STK10/FERMT2/ACTB/DLG1/CAMSAP3/APBB1IP/ITGA8/PTPRC/ITGB5/FAT1/BAX/GNAS/SIGLEC1/FKBP1A/P2RX7/ICAM1/LAMB1/TYRO3/EZR/ABL1/ARVCF/PATZ1/MYH9/MYL9/MYL12A/NKAP/BMX/ELF4/SRPX2/CD276/RIPK2/RELB/CLEC4M/EBI3/TGFB1/LFNG/HSPB1/TNFSF8/RAPGEF1/C10orf5…	450	-0.193408	-1.23896	0.0666667	CD4/FYN/FAS/CDH1/FOXP3/CYFIP2/PKP2/NTN1/ROCK1/RORA/NEDD4/RAB27A/LRP6/LIMS2/FERMT2/ICAM3/PTPRC/P2RX7/BMX/CD40LG/FNDC3A/PIK3CG/CBLL1/TNFSF8/DOCK8/VNN1/ITK/ROPN1B/ITGA4/FN1/IL18R1/TNR/LEPR/TEK/EGR1/PREX1/TNFSF14/CD93/EIF2AK4/RSAD2/PDGFRA/NT5E/IL6/CCL21/ITGB7/IFNAR1/RORC/ITPKB/CNTN4/MEGF10/EGFR/EPHA1/NLGN4X/ESAM/ITGB1/ASTN1/NCAM2/JAM2/ITGAD/CD1D/CD3G/PPAP2B/VCAM1/SLAMF6/FZD5/EOMES/NFASC/GPR98/NLGN4Y/…
GO_IMMUNE_EFFECTOR_PROCESS	453	-0.325808	-2.18576	3.57424e-05	FGR/CFH/KMT2E/MASP2/FYN/TYROBP/ERCC1/KDM5D/WAS/SLC11A1/CD74/C6/PIK3CB/EIF2AK2/RC3H2/NCKAP1/ELMO2/HYAL2/BCL3/ABCC9/RORA/CDC42/ACTB/DLG1/IL4R/APBB1IP/PTPRC/MAVS/OAS1/ICAM1/HSP90AB1/ABL1/MAPK1/MFNG/LGALS1/APOBEC3H/CD40/SAMHD1/JAG1/TLR8/DNAJC3/CORO1A/PYCARD/CTSH/NBN/BNIP3L/PIK3R2/ZC3HAV1/LFNG/WASL/C5/DDX58/C1QBP/CTSC/UNC93B1/ITFG2/ARPC3/OAS2/ULBP1/C7/STAT1/IL18R1/STXBP3/GBP3/GBP1/CD46/PRDX1/COLEC11/I…	449	-0.172744	-1.09521	0.133333	CFH/KMT2E/FYN/POLR3B/C8B/FAS/C6/FOXP3/CYFIP2/RC3H2/ABCC9/RORA/RAB27A/IL4R/ITCH/PTPRC/SAMHD1/TLR8/CD40LG/DNAJC3/RGCC/PIK3CG/WASL/C5/OAS3/OAS2/C7/C9/IFIH1/IL18R1/GBP3/GBP1/NR4A3/IFIT3/IFIT2/CLU/PTK2B/KCNJ8/PIK3CA/DBH/C4BPA/C3/CFP/MASP1/EIF2AK4/LBP/TRIM5/TRIM22/SERINC3/CD180/NOTCH2/RSAD2/CFHR5/DOCK2/KLRD1/OASL/IL6/TLR4/IL33/DDX60/IFI44L/C1RL/IFNAR1/FCN3/RORC/MYO10/PIK3R1/SERPING1/ADAM17/CAMK4/PLCL2/…
GO_WOUND_HEALING	455	-0.31105	-2.088	3.57807e-05	CFLAR/TFPI/PRKAR2B/CX3CL1/ADIPOR2/CD9/FYN/PLAUR/DCN/EHD3/WAS/IGF1/EHD2/VCL/LCP2/PIK3CB/DCBLD2/CDH3/RHOA/FGF10/CDC42/ACTN1/LMAN1/ACTB/MCAM/FBLN1/GNB1/CEACAM1/LRRC16A/CD59/B4GALT1/DOCK9/P2RX7/RCOR1/PABPC4/TYRO3/ITPR3/MAPK1/HPS4/TIMP3/HMOX1/MYH9/ITPK1/HIF1A/PROCR/CD40/CCM2L/MYL9/MYL12A/TIMP1/BLOC1S6/CPQ/PLAT/TGFB1/MTPN/CAV1/HSPB1/ENG/C1QBP/COL1A1/HPS5/VWF/ELK3/WNT5B/FGFR1OP2/MAPK14/HBEGF/SPARC/PDGFR…	453	-0.244504	-1.57158	0.0588235	ADIPOR2/FYN/SYT7/DCN/PRKCH/F7/KLF6/RAB27A/LMAN1/CPB2/B4GALT1/DOCK9/F11/P2RX7/APOH/EPB41L4B/JAK2/SERPIND1/TIMP3/ITPK1/HNF4A/CCM2L/F9/CD40LG/BLOC1S6/TFPI2/PIK3CG/CAV1/ENG/DOCK8/ENO3/P2RX3/APOA5/HPS5/VWF/ELK3/WNT5B/SH2B3/KNG1/HRG/FN1/GGCX/PROC/SDC1/MFN2/SERPINC1/AKAP1/PIK3CA/PLG/ITPR2/SDC4/C3/PROZ/MACF1/INS-IGF2/F12/RAF1/MYH10/LARGE/NOTCH2/PDGFRA/ETS1/IL6/TOR1A/SERPINA10/TPM1/GATA6/ERBB2/AKT1/F13B/R…
GO_REGULATION_OF_CELL_ACTIVATION	456	-0.260337	-1.74781	3.58539e-05	FGR/CYP26B1/SLC7A2/CD4/BTK/HFE/FYN/IGF1/CD74/VAMP3/PRDM1/CD84/GPR116/RORA/FGF10/CDC42/NCK2/GLI2/DLG1/UNG/PAG1/IL4R/PAK3/CEACAM1/MEF2C/PTPRC/CD59/LAG3/FLT3LG/EFNB1/TYRO3/DHPS/LGALS1/HMOX1/CD40/NKAP/ATP11C/TNFSF13B/CORO1A/PYCARD/STX4/CD276/BLOC1S6/RIPK2/SFRP1/IL27RA/RASAL3/EBI3/TGFB1/JAK3/CAV1/AHR/C10orf54/MAP3K8/CCL2/SUPT6H/CD81/CD83/VNN1/HES1/SNX4/IGFBP2/IL1RL1/ID2/SOS1/PLEK/CD46/TNFSF4/RPS6KA1/C…	455	-0.163341	-1.05191	0.266667	SLC7A2/CD38/CD4/FYN/FAS/FOXP3/PTGER3/PRDM1/PRKCQ/CD84/GPR116/RORA/TBX21/IL4R/ITCH/CEACAM1/MEF2C/PTPRC/CYLD/CAPN3/JAK2/FBXO7/NFATC2/ATP11C/CD40LG/FOXF1/BLOC1S6/SFRP1/LILRB1/CAV1/GLI3/EFNB3/ZBTB16/CD5/VNN1/HRG/SNX4/TACR1/IL1RL1/ID2/CTGF/SLC46A2/NR4A3/KIAA0922/PIK3CA/LAX1/INHBA/CDKN1A/EFNB2/TNFSF14/CCR7/SOX15/INS-IGF2/LBP/LILRB2/NDFIP1/IL6ST/PDGFRA/DTX1/IL6/TLR4/IL33/CCL21/ADAMTS18/ERBB2/AKT1/ITPKB/…
GO_CELLULAR_RESPONSE_TO_ORGANIC_CYCLIC_COMPOUND	459	-0.261039	-1.75359	3.59622e-05	OSBPL7/CALCOCO1/IGF1/ATP1A2/MSR1/MED17/CTNNA1/CYBA/KCNQ1/THRAP3/ATP2B4/CASP8/FECH/KLF6/RORA/NEDD4/LRP6/ATP2B1/GLI2/RARB/PAK3/GNB1/EDN1/RAPGEF3/MEF2C/SSH1/GSTP1/NCOA1/PPP1R15A/DNMT3B/MAVS/P2RX7/MUL1/TFAP4/EZR/AGO1/HSP90AB1/ITPR3/ABL1/LGALS1/RBFOX2/HIF1A/DICER1/APEX1/NFKBIA/SFRP1/AKT2/TGFB1/PTN/ZC3HAV1/CAV1/AHR/RAPGEF1/RPS6KB1/PPP1R9B/COL1A1/NFKB1/RAPGEF2/CDKN1B/DROSHA/NR3C1/SMAD5/ACVR1/STAT1/IGFBP…	457	-0.174941	-1.12604	0.153846	ABCB4/CPS1/MSR1/CDH1/PTGER3/KLF6/RORA/NEDD4/LRP6/MEF2C/P2RX7/ESR1/JAK2/RBFOX2/DICER1/NFKBIA/HNF4A/PIK3CG/MED13/RAPGEF2/PPARGC1A/CDKN1B/GPLD1/NR3C1/UBE3A/ERRFI1/SGK1/ARG1/CASQ2/ABCG2/KLF9/NR4A3/EGR1/AKAP1/FLT3/RAMP3/ITPR2/NR4A1/ID1/AKAP9/ASS1/DIAPH1/HMGCS2/MDM2/IL6/ADCY3/ABHD2/NR1I3/RORC/NR1I2/SRD5A1/CRHBP/EGFR/ITGB1/FOXO1/THRB/AKAP6/NR3C2/NR4A2/IMPACT/ADAMTS1/TIPARP/TLR3/ADCY1/HNF4G/ABCA1/GPD1/CY…
GO_HEART_DEVELOPMENT	462	-0.273744	-1.84011	3.6036e-05	PLXND1/DVL2/ITGA3/ADIPOR2/BAZ1B/SNAI2/MNAT1/LTBP1/PTCD2/FOXC1/PKP2/ATG5/CALCRL/FGFR2/MEF2A/NEDD4/LRP6/NDST1/CDC42/GLI2/SRI/SEMA3C/SIRT6/EDN1/MEF2C/SMARCD3/CAD/WNT11/TMED2/FKBP1A/PCSK5/NRP1/MAPK1/TAB1/CDKL1/HIF1A/MTHFD1/STK4/SALL4/CCM2L/POFUT1/JAG1/SMAD7/TAZ/NDRG4/GYS1/PPP1R13L/PTN/ENG/PPP3CB/BMPR1A/ZMIZ1/KAT2A/GAB1/CPE/SPARC/PDGFRB/NPHP3/ACVR2B/ACVR1/SNX17/FHL2/ID2/SOS1/MEF2D/ECE1/ID3/PKD2/MSX2/T…	462	0.161978	0.641768	0.99939	WNT16/DVL2/AP2B1/SNAI2/MNAT1/DNAH5/CC2D2A/FOXC1/COL11A1/ERBB3/JMJD6/CDC42/MBD3/SIRT6/ACTN2/DNM2/CHRNA3/LRP2/HSPB11/SMARCD3/CAD/NOX4/FKBP1A/TBX5/SLC9A1/TGFB2/IFT74/CBY1/AP1B1/CDKL1/NFATC4/IFT52/MYLK2/TAZ/SGCG/MAPK3/NDRG4/NPRL3/TSC2/RPGRIP1L/EYA1/STK3/TRPS1/GYS1/PPP1R13L/GSK3A/MOSPD3/DVL1/PPP3CB/BMPR1A/SUFU/KAT2A/PRKAR1A/FOLR1/PPARD/SRF/LOX/IRX4/IFT57/SNX17/TBX2/TWIST1/DAW1/SOX4/BMP4/SOX9/MKKS/SIX1…
GO_VASCULATURE_DEVELOPMENT	465	-0.342785	-2.30594	3.61193e-05	PLXND1/THSD7A/CX3CL1/ADIPOR2/GPR124/TYMP/BAK1/FLT4/CUL7/LTBP1/PIK3CB/FOXC1/PRDM1/HDAC7/CALCRL/MYLK/TIE1/SPI1/FGFR2/RORA/NEDD4/FGF10/NDST1/CDC42/NOTCH3/SEMA3C/MCAM/FGFR1/EDN1/RAPGEF3/CEACAM1/MEF2C/WNT11/B4GALT1/TMED2/BAX/MMP2/PCSK5/NRP1/MAPK1/HMOX1/TAB1/MYH9/HIF1A/STK4/POFUT1/JAG1/SMAD7/SRPX2/PRKD2/ITGB8/CAV1/TSPAN12/SERPINE1/MEOX2/AHR/ENG/RAPGEF1/ZFAND5/UNC5B/PPP3CB/ACTA2/ZMIZ1/CCL2/COL1A1/RAPGEF…	464	-0.235705	-1.51733	0.0909091	KRIT1/THSD7A/ADIPOR2/GPR124/FLT4/PRDM1/CALCRL/MYLK/TIE1/FGFR2/RORA/NEDD4/NDST1/PTGS2/RAPGEF3/CEACAM1/MEF2C/APOB/B4GALT1/PCSK5/ANGPT4/POFUT1/MIB1/FLT1/FOXF1/PIK3CG/CAV1/TSPAN12/MEOX2/GLI3/ENG/RAPGEF1/ZFAND5/RAPGEF2/ELK3/GPLD1/QKI/SEMA5A/HRG/FN1/EPAS1/ERRFI1/LEPR/PROX1/NRP2/CTGF/TCF21/GNA13/HOXB3/TEK/EGR1/PTK2B/PIK3CA/RECK/NR4A1/EFNB2/ID1/RHOJ/PTPRB/KDR/SMO/ALDH1A2/CDX4/RAMP2/TMEM204/ANKRD17/ANGPTL…
GO_RESPONSE_TO_GROWTH_FACTOR	468	-0.296688	-1.99723	3.62253e-05	TNMD/HFE/FYN/KAL1/PTBP1/SNAI2/TNFRSF1B/FLT4/ZFYVE16/POLR2B/MAPK9/FOXC1/NGFR/HIPK2/FGFR2/RHOA/HYAL2/PPP2R5B/TGFBR3/FGF10/NDST1/UBE2D1/FERMT2/FGFR1/EDN1/RAPGEF3/MEF2C/ITGB5/GSTP1/CAD/CPNE3/NOX4/FKBP1A/PXN/KIF16B/CHRD/ANGPT2/BAMBI/NRP1/MAPK1/PDGFB/RBFOX2/TAB1/SMAD7/CHRDL1/EMD/CORO1A/POLR2C/EHD4/SFRP1/PRKD2/TGFB1/DLX5/PTN/CAV1/HSPB1/ENG/RAPGEF1/C10orf54/BMPR1A/MTMR4/RPS6KB1/PFN1/CCL2/KAT2A/COL1A1/NFK…	467	0.203062	0.804772	0.963347	POLR2J/PTBP1/SNAI2/CD44/IBSP/BCAR1/RHOA/HYAL2/SIRT2/PPP2R5B/UBE2D1/PAX2/CAD/FKBP1A/ANGPT2/BAMBI/HNRNPM/CDC34/POLR2E/MICALL1/EMD/MAPK3/PDCD5/POLR2I/PRKD2/ETV2/HSPB1/BMPR1A/PFN1/KAT2A/ZNF259/EHD1/BYSL/DUSP22/NCBP2/HTRA2/OPRD1/KDM5B/ITGB1BP1/PLCG1/BMP4/GTF2F1/CITED1/TWSG1/NEDD8/GDF15/UBE2M/DSTYK/SORT1/HNRNPA1/FRS3/LEF1/PML/CSNK1D/PARP1/RPS27A/TBC1D7/POLR2K/PARD3/DUSP15/UBC/ZFYVE27/LRP8/SHC1/FGFR4/FO…
GO_RESPONSE_TO_INORGANIC_SUBSTANCE	473	-0.320993	-2.16354	3.62608e-05	SLC25A13/CD9/HFE/PPP5C/DPEP1/MNAT1/BAK1/NEDD4L/MAPK9/ATP2B4/GUCY1B3/CASP8/FECH/KLF6/MEF2A/RASGRP2/MAOB/NEDD4/FSTL3/CYBRD1/TFRC/EDN1/CPOX/MEF2C/GSTP1/ATRX/SLC25A24/AKR1B1/CPNE3/PPP1R15A/BAX/P2RX7/ICAM1/ITPR3/ABL1/NEFH/HMOX1/TSPO/HIF1A/APEX1/GSS/ADNP/STK24/ACP5/NDRG1/PPP2CB/RASA4/CAV1/PPIF/HSD17B1/COL1A1/NFKB1/CRYAB/CCND1/SLC11A2/CDKN1B/SOD2/CUTA/HMGCS1/SPARC/PDGFRB/OGG1/IL1A/FN1/IGFBP2/IL1R1/ID2/S…	474	-0.222957	-1.43607	0.125	SLC25A13/PON1/CPS1/OTC/CDH1/CP/KLF6/MEF2A/MEF2C/APOB/GNAO1/TF/HDAC6/CPNE6/SLC30A4/CA2/HAMP/TFR2/PPARGC1A/CDKN1B/GPLD1/TACR1/FN1/ID2/ARG1/CASQ2/NR4A3/DUSP1/CLU/PTK2B/CAT/ACO1/ATP7B/C3/FOSB/ASS1/HMGCS2/ETS1/NT5E/ALDOB/KHK/SORD/CAMK2D/CRHBP/ALAD/FOXO1/SLC6A1/BDH1/ALOX15/VCAM1/HAAO/FABP1/ALB/ADCY1/FBP1/AQP3/AVPR1A/CYB5A/FABP4/CD14/INSR/FGG/FGA/FGB/LIG4/COL18A1/ABAT/RXRA/LRRK2/MAP3K5/PLN/TAT/ZNF277/LC…
GO_ENDOCYTOSIS	475	-0.341093	-2.3003	3.62634e-05	FGR/M6PR/CD9/STAB1/FYN/PIK3C2A/WAS/RALBP1/SLC11A1/MARCO/EHD2/SNX1/RABEP1/GRN/MSR1/ATP6V1H/PIK3CB/LY75/ATP9A/NCKAP1/ELMO2/CALCRL/NEDD4/LRP6/CDC42/TFRC/PICALM/SCARF1/ACTB/RAB7A/USP33/OPHN1/LRRC16A/CTTN/EIF2AK1/SNX10/SIGLEC1/SNX5/P2RX7/NECAP1/SCFD1/TYRO3/EZR/DPYSL2/TREM2/HSP90AB1/ABL1/MAPK1/PACSIN2/APOL1/MYH9/RIN3/SRPX/CORO1A/PYCARD/EHD4/CLEC4M/CEACAM4/PIK3R2/CAV2/CAV1/WASL/AP1S1/DNM1/LGALS3BP/VTN/U…	475	0.216259	0.857494	0.907314	AP2B1/SLC11A1/GRN/AP2S1/ATP6V1H/TNK2/EPN1/JMJD6/CDC42/ACTB/DNM2/CTTN/EIF2AK1/SNX5/TYRO3/HSP90AB1/ADRBK2/MICALL1/TOM1/MAPK3/APLP1/CYTH2/PIK3R2/SNX8/LIMK1/DNM1/LGALS3BP/EHD1/FOLR1/ARPC3/TUSC2/SNX17/AAK1/ANXA11/WIPF3/CLTA/TRIP10/EPS15L1/ARPC1B/CSNK1G2/SORT1/RAC1/DBNL/LMBR1L/MFGE8/SH3GL3/CSNK1D/SH3GL1/PI4KB/GULP1/SH3KBP1/VLDLR/ADM/RABGEF1/NECAP2/LRP8/COLEC12/SPON2/TMPRSS3/AP2M1/ARPC5/MAPKAPK2/ARPC2/A…
GO_SECRETION_BY_CELL	475	-0.260834	-1.75905	3.62634e-05	BZRAP1/LAMP2/VPS41/SYN1/CD9/NISCH/PIK3C2A/IGF1/BTN3A1/VCL/LCP2/VAMP3/CBLN4/TRAF3IP2/VMP1/FGF10/EDN1/SLC1A3/CADPS2/APLP2/SCAMP1/P2RX7/ERP29/LTBP4/EXOC1/RAPGEF4/SCFD1/TYRO3/PCSK5/TIMP3/TRIM9/RIMS4/SLC17A9/TIMP1/SYTL4/CORO1A/LMF1/STX4/VPS18/BLOC1S6/TGFB1/SERPINE1/RARRES2/CDC37L1/RAB11FIP2/PPP3CB/LGALS3BP/VWF/GNPTAB/PHACTR2/SPARC/GOLPH3/STEAP3/FN1/GLS/PLEK/QSOX1/STXBP3/WLS/EXOC8/VAMP4/APOA1/CTGF/LTBP…	474	0.159692	0.633163	0.99952	ITGA2B/RALA/VPS41/SCIN/NISCH/SYT13/VAMP3/USE1/PTPRN/CBLN4/TRAF3IP2/GAL/WDR1/LPHN1/ACTN1/LLGL2/NSF/TACR2/STXBP2/ACTN2/SDF4/RIMS1/TXLNA/TYRO3/PLA2G3/DNAJC5/SNPH/CDK16/LMF1/STX4/RAB11A/VPS18/LIN7B/RAB3A/STX1A/YKT6/DVL1/PPP3CB/LGALS3BP/NRXN2/FOXP1/WLS/CRHR1/PDZD11/COPS5/SEC22A/GIPC1/GRM4/TREM1/TUBA4A/VGF/GAD1/UNC13A/HABP4/PPT1/RSG1/CHI3L1/VTCN1/TBX3/CD63/RAB11FIP5/SCRN1/VPS45/RABEPK/EGF/PPFIA2/VPS33A…
GO_POSITIVE_REGULATION_OF_KINASE_ACTIVITY	472	-0.293404	-1.97692	3.62779e-05	FGR/DVL2/PRKAR2B/TENM1/CD4/MAP4K5/SLC11A1/CD74/BAK1/MAP2K3/LCP2/KITLG/ARHGEF5/PIK3CB/EIF2AK2/ATP2B4/RHOA/FGF10/CDC42/MARK2/MAP3K13/DLG1/PAK3/FGFR1/EDN1/PTPRC/DUSP12/STRADB/CCNT2/WNT11/NOX4/BAX/MAPKAPK5/P2RX7/GCN1L1/ERP29/MUL1/MLTK/MAP3K1/HSP90AB1/ABL1/GADD45B/MAPK1/CARD10/TAB1/CD40/STK4/ADNP/CDC25B/RASSF2/PSMD10/RIPK2/NBN/TNFRSF10A/TGFB1/NOD1/C5/RAPGEF1/MAP3K8/MMD/UNC119/GAB1/RAPGEF2/CCND1/CD81/C…	472	0.177278	0.702808	0.99668	DVL2/SLC11A1/BAK1/RHOA/CDC42/MAP2K7/CHRNA3/DUSP12/MAPRE3/BAX/MT3/HSP90AB1/TELO2/BIRC7/EEF1A2/PSMD10/MAPK3/RIPK2/STK3/PIH1D1/MAP3K8/CCNY/MAP2K6/TPD52L1/CCND3/PARK7/LAMTOR2/STK11/ITGB1BP1/PKN1/PFKFB2/BMP4/MAP2K2/SHC2/MAP3K10/CHI3L1/DSTYK/PSRC1/RAC1/DBNL/TXN/RPLP1/ATRAID/CARD14/LMO4/JTB/RPS27A/VLDLR/RPS3/TAOK2/UBC/WNT3A/ADCY8/GHRL/LRP8/CALM3/SHC1/PEA15/MAPKAPK2/ADORA1/SPDYA/PRKCD/CDK5/DIRAS2/NELL1/M…
GO_REGULATION_OF_CYTOPLASMIC_TRANSPORT	479	-0.259788	-1.75301	3.64471e-05	SYN1/CD4/IGF1/WWTR1/ATP1A2/SNAI2/BAK1/CYBA/HHAT/USP36/ATG5/PPP1R12A/U2AF2/SP100/RHOA/HYAL2/VPS35/NEDD4/PFN2/FBXW11/SRI/PTPN23/ADCYAP1R1/RAPGEF3/XPO1/STARD7/HUWE1/TRIP6/BAX/EDEM2/FKBP1A/MAVS/P2RX7/JPH4/SCFD1/EZR/AAAS/BAMBI/HSP90AB1/ABL1/ZDHHC8/MAPK1/HPS4/NFKBIA/RIMS4/SLC17A9/PSMD10/NKAP/CCDC22/FMR1/EMD/CORO1A/NUTF2/BNIP3L/TGFB1/PIK3R2/CAV1/DNM1/KANK1/DDX58/PPP3CB/BMPR1A/PBLD/KAT2A/SUPT6H/PTPN5/MAP…	478	0.255373	1.01275	0.456597	AKAP8L/ZC3H3/SNAI2/BAK1/RANBP3/HHAT/U2AF2/RHOA/HYAL2/VPS35/CSNK2A2/DERL2/PTPN23/KEAP1/C1QTNF3/BAX/EDEM2/FKBP1A/AAAS/BAMBI/HSP90AB1/PSMD8/HPS4/PSMD10/NKAP/CCDC22/EMD/MAPK3/NUTF2/CSK/NFKBIB/PDCD5/PIK3R2/RAB3A/GSK3A/GRIK5/STX1A/DNM1/CREB3/PPP3CB/BMPR1A/RPL28/KAT2A/ZNF259/OGG1/NCBP2/HTRA2/WDR75/PARK7/ZBTB17/OSCP1/PRDX1/KHDRBS1/PLCG1/SOX4/BMP4/RBCK1/TBC1D20/MAP2K2/TRIM28/ATPIF1/TXN/PSMB7/PML/NOL3/NPEP…
GO_MONOCARBOXYLIC_ACID_METABOLIC_PROCESS	491	-0.255134	-1.72526	3.69413e-05	CYP26B1/ACSM3/PRKAR2B/CROT/ADIPOR2/DCN/ELOVL5/ALOX5/DPEP1/IGF1/CD74/VCAN/MSMO1/TBXAS1/ACAA1/ELOVL1/TNFRSF1A/ACSL4/ALDH3A2/MGLL/MCCC1/EDN1/SLC1A3/PGM1/BCKDHB/MGST2/ACOX3/DLD/XYLB/PTGS1/SCD/GGT5/GGT1/SLC16A8/SLC25A17/HIF1A/LPIN2/ABCD1/PGK1/PLA2G15/MLYCD/ABCC1/ECH1/SULT2A1/PLA2G4C/GCDH/PON3/PTGR1/PTGDS/PHYH/LIPA/GALK1/ALDOC/SC5D/CPT1A/ENO2/LDHB/DSE/UST/MAPK14/ALDH5A1/VNN1/VNN2/QKI/GHR/EHHADH/RBP1/PF…	495	-0.39537	-2.59308	0.166667	CROT/ADIPOR2/ABHD5/DCN/MPC1/ACAA1/HAGH/ACSM2B/ABCB11/MGLL/PTPLAD1/ACACB/MCCC1/PGM1/ATP8B1/BCKDHB/SLC27A5/HAL/SLCO1A2/DLD/VNN3/CRAT/CYP26A1/PRODH/CYP2D6/HAO1/LPIN2/GCDH/PON3/PRKAG2/GCK/PHYH/CYP2C18/ENO3/UGT2B10/PPARGC1A/SC5D/CPT1A/DAO/ALDH5A1/VNN1/QKI/GHR/AGXT2/EHHADH/PCCB/KYNU/SCP2/HAO2/KMO/ACADM/ABCD3/ALDH8A1/NR4A3/ACOT2/DLST/EPHX2/ECHDC2/AKR1D1/ACADS/PCK1/MCEE/GNMT/GOT2/C3/ECHS1/POR/ALDH1A2/IVD…
GO_REGULATION_OF_BODY_FLUID_LEVELS	491	-0.275467	-1.86276	3.69413e-05	TFPI/PRKAR2B/CX3CL1/CD9/FYN/PLAUR/EHD3/WAS/EHD2/VCL/LCP2/VAMP3/PIK3CB/CYBA/ATG5/RHOA/HYAL2/FGF10/CDC42/ACTN1/LMAN1/ACTB/FBLN1/GNB1/EDN1/LRRC16A/NCOA1/CAD/CD59/DOCK9/P2RX7/RCOR1/PABPC4/TYRO3/UPRT/ITPR3/MAPK1/HPS4/MYH9/ITPK1/HIF1A/PROCR/CD40/MYL9/MYL12A/BLOC1S6/PLAT/CLEC4M/USF2/CAV1/HSPB1/SERPINE1/RAB11FIP2/C1QBP/COL1A1/VTN/WFS1/CCND1/HPS5/VWF/SCNN1A/SLC29A1/FAM46A/PRLR/UMPS/GGCX/PLEK/NFE2L2/STXBP3…	488	-0.244936	-1.63101	0.125	FYN/PRKCH/PTGER3/F7/WNK1/RAB27A/LMAN1/CPB2/DOCK9/F11/P2RX7/APOH/JAK2/SERPIND1/ITPK1/HNF4A/F9/CD40LG/DHODH/BLOC1S6/CLEC4M/TFPI2/PIK3CG/CAV1/DOCK8/VTN/P2RX3/HPS5/VWF/TRPV4/SH2B3/STX2/SLC22A2/GUCA1B/FAM46A/KNG1/HRG/TACR1/GGCX/PROC/MFN2/SERPINC1/RAB14/AKAP1/PIK3CA/PLG/ITPR2/ATP7B/C3/PROZ/AVPR2/ADCY4/CDO1/F12/RAF1/APLNR/PDGFRA/EDNRB/IL6/TLR4/SYTL2/ADCY3/SERPINA10/NCOR1/GATA6/AKT1/F13B/RHOB/GC/PIK3R1/A…
GO_TRANSMEMBRANE_RECEPTOR_PROTEIN_TYROSINE_KINASE_SIGNALING_PATHWAY	494	-0.327789	-2.21795	3.69836e-05	FGR/PDK4/PDK2/CD4/BTK/FYN/KAL1/PTBP1/PIK3C2A/MVP/IGF1/FLT4/LCP2/ATP6V1H/POLR2B/PIK3CB/CYBA/FOXC1/NCKAP1/ELMO2/NGFR/ANKS1A/NGEF/FGFR2/RHOA/ROCK1/FGF10/NDST1/CDC42/NCK2/ATP6AP1/ACTB/PAG1/PAK3/FGFR1/CPNE3/MMP2/PXN/KIF16B/EFNB1/ABL1/NRP1/MAPK1/RBFOX2/NCF4/RASSF2/MYL12A/BMX/ARHGEF7/POLR2C/STUB1/PLAT/AKT2/PRKD2/TGFB1/TYK2/JAK3/PIK3R2/NAMPT/CAV2/MET/EPHB6/HSPB1/WASL/DNM1/RAPGEF1/ZFAND5/GAB1/RAPGEF2/TCIR…	493	0.219754	0.872157	0.885823	POLR2J/AP2B1/PTBP1/MVP/SH2D2A/ATP6V0A1/AP2S1/ATP6V1H/BCAR1/FOXC1/TNK2/RHOA/SIRT2/CDC42/EPHA8/ATP6AP1/TXK/ACTB/EPHA6/CHRNA3/PXN/EFNB1/ANGPT2/HNRNPM/POLR2E/NCF4/ATP6V1D/MMP9/MYL12A/MAPK3/POLR2C/STUB1/CSK/ESRP1/POLR2I/PRKD2/CDC37/PIK3R2/GSK3A/ATP6V0A4/HSPB1/DNM1/SHB/GIT1/AREG/TCIRG1/ARPC3/ATP6V0E1/NCBP2/NCF2/ATP6V0B/CD3EAP/PGF/RHOQ/PLCG1/SOX9/GTF2F1/ATP6V1F/SHC2/ARPC1B/ATP6V1E1/EPHB2/SORT1/ROCK2/HNR…
GO_CELLULAR_RESPONSE_TO_NITROGEN_COMPOUND	500	-0.284837	-1.93026	3.70741e-05	PDK4/PRKAR2B/PDK2/FYN/PIK3C2A/DPEP1/IGF1/UBR2/CTNNA1/ATP6V1H/CYBA/KCNQ1/ATP2B4/GUCY1B3/GLP2R/KLF6/ATP6AP1/ACTN2/GNB1/EDN1/RAPGEF3/MEF2C/RRAGB/SSH1/GSTP1/RAB10/ATRX/AKR1B1/PPP1R15A/MMP2/MAVS/P2RX7/PXN/ICAM1/MUL1/EZR/AGO1/TREM2/ITPR3/ABL1/MAPK1/HIF1A/SRSF5/DICER1/APEX1/TRIB3/RIPK2/SFRP1/AKT2/JAK3/PIK3R2/NAMPT/ZC3HAV1/CAV2/CAV1/NOD1/RAPGEF1/PPP1R9B/COL1A1/HDAC5/LAMTOR3/NFKB1/GAB1/RAPGEF2/KLF3/TCIRG1…	499	-0.18028	-1.15428	0.2	PDK4/PDK2/FYN/PIK3C2A/CPS1/UBR2/CDH1/KLF6/MEF2C/P2RX7/SORBS1/JAK2/EP300/DICER1/CA2/NAMPT/PIK3CG/CAV2/GCK/CPEB3/GAB1/RAPGEF2/KLF3/PPARGC1A/GPLD1/GHR/CPEB4/KAT2B/IL1RL1/ERRFI1/PIK3R3/ARG1/CASQ2/NR4A3/GOT1/EGR1/SOCS2/AKAP1/PIK3CA/ITPR2/NR4A1/ID1/AKAP9/GNG11/POR/ADCY4/INS-IGF2/ASS1/DIAPH1/PRKAA1/DDC/KL/HMGCS2/MDM2/ALDOB/DENND4C/ADCY3/PKLR/AGTR1/SRD5A1/PIK3R1/CRHBP/EGFR/FOXO1/AKAP6/PDE3B/NR4A2/IMPACT/…
GO_CELL_MORPHOGENESIS_INVOLVED_IN_DIFFERENTIATION	507	-0.265378	-1.80095	3.71968e-05	TNMD/PLXND1/ARX/FYN/KAL1/SNAI2/VCL/CUL7/VAMP3/LAMC3/ZNF280C/GPC1/NGFR/FGFR2/NEO1/ROCK1/MEF2A/LRP6/SPTB/ACTN1/CRMP1/FERMT2/GLI2/NTN4/SEMA3A/SEMA3C/TOP2B/USP33/PAK3/ITGA8/SLC1A3/OPHN1/MEF2C/SEMA5B/RAB10/WNT11/EFNB1/LAMB1/SEMA6A/TYRO3/EZR/DPYSL2/ABL1/NRP1/MAPK1/NEFH/RBFOX2/MYH9/HIF1A/RPS6KA5/VSIG1/FZD3/SFRP1/TGFB1/SCN1B/DLX5/MET/PLOD3/TMEM106B/OGN/ECM2/CXCL12/UNC5B/PPP3CB/PVRL1/SLC11A2/HES1/PLXNA1/A…	507	-0.159937	-1.03916	0.5	TNMD/ALS2/FYN/HGF/RTN4R/PREX2/LAMC3/NGFR/NTN1/FGFR2/KIF26A/ROCK1/MEF2A/TGFBR3/LRP6/FERMT2/MEF2C/RBFOX2/EP300/RPS6KA5/SALL1/SPG11/MET/COBL/TMEM106B/OGN/CXCL12/WNT3/CLIC5/ARHGEF26/EPB41L5/ITGA4/SPTBN1/FN1/ID2/EPHA4/TNR/PROX1/NR4A3/TEK/TNN/USP9X/EFNB2/ID1/OMD/SMO/OLFM1/MATN2/MYH10/NUMB/HEY2/PLXNC1/FLNB/MYO7A/SEC24B/ITGB7/FRMD6/AFG3L2/SMAD4/ERBB2/GDF7/CNTN4/BOC/EPHA1/ITGB1/ANK3/NR4A2/EPHB1/ATP2B2/ERG…
GO_POSITIVE_REGULATION_OF_IMMUNE_RESPONSE	523	-0.25906	-1.76377	3.76011e-05	FGR/CFH/MASP2/CD4/BTK/FYN/WAS/SLC11A1/MARCO/CD74/BIRC3/BTN3A1/C6/LCP2/PIK3CB/NCKAP1/ELMO2/CASP8/CDC42/UBE2D1/FBXW11/ACTB/UNG/PAG1/IL4R/PAK3/PIK3C3/STX7/MEF2C/PTPRC/BAX/MMP2/MAVS/P2RX7/LAG3/IRAK3/SPG21/PSME1/MAP3K1/PSMD5/HSP90AB1/ABL1/MAPK1/TAB1/PSMC6/PSMA3/LGMN/RPS6KA5/NFKBIA/PSME2/CD40/PSMA7/PSMD10/TLR8/PYCARD/STX4/RIPK2/IKBKB/IL27RA/PRKD2/TGFB1/RPS19/JAK3/PIK3R2/NOD1/WASL/PSMA2/C5/DDX58/C1QBP/I…	522	0.179732	0.714294	0.9968	PSMB1/PSMC4/SLC11A1/PSMA4/BCAR1/CDC42/UBE2D1/ACTB/UNG/BAX/PSMC5/PGC/HSP90AB1/PSMD8/PSMB5/PSME2/PSMA7/PSMD10/MAPK3/PSMD7/PYCARD/STX4/CSK/RIPK2/PRKD2/RPS19/PIK3R2/LIMK1/EXOSC3/PSMD3/C1QBP/PSMD11/MAP2K6/UNC93B1/ARPC3/PSMD14/STK11/WIPF3/PLCG1/RBCK1/PSMB2/IRF3/TRAF2/PSMA1/ARPC1B/PSME3/UBE2D2/TEC/RAC1/PSMB7/SEMA7A/PSMB6/PSMA5/RPS27A/REG3G/TNFRSF21/UBC/LY96/SPPL3/TNFRSF14/WASF2/COLEC12/PSMD4/PSMB4/SPON2…
GO_NUCLEOBASE_CONTAINING_SMALL_MOLECULE_METABOLIC_PROCESS	526	-0.2427	-1.65353	3.76648e-05	SLC25A13/CROT/ACPP/MDH1/COX15/ATP1A2/NDUFS1/MRI1/MAT2B/PNKP/CTPS2/RRM2B/H6PD/GUCY1B3/CALCRL/GNAI3/ME1/RORA/MOCOS/DLG1/UNG/PGM1/DLG3/CAD/DNMT3B/OAS1/DLD/UPRT/FMO2/PRTFDC1/MTAP/MAPK1/APOBEC3H/MTHFD1/SAMHD1/PRPS2/TAZ/PGK1/NME3/MLYCD/NME4/QPRT/GSR/TGFB1/SULT2A1/NAMPT/IMPDH1/ALDOC/TCIRG1/OAS2/LDHB/DNPH1/NUDT12/NNT/PDE8B/OGG1/PFKFB4/UMPS/ABHD14B/DGUOK/PDCL3/COX7A2L/ICMT/AMPD2/TJP2/DLST/ALDH6A1/RHOQ/DNM…	526	0.275486	1.09506	0.176862	NOX1/UQCRC1/TBPL1/ATP6V0A1/ADSS/PNKP/CTNS/CTPS2/ENTPD2/NTHL1/KARS/NDUFB4/PFKP/PKM/IDH3G/COASY/ENO1/VPS9D1/REXO2/UNG/CAD/PTHLH/SULT2B1/ATP5D/NDUFB7/ERH/IDH3B/TAZ/PGK1/NME3/MPG/NME4/QPRT/PDE4C/ATP6V0A4/GARS/NUDT1/IMPDH1/MYH3/NDUFC1/NDUFS8/TCIRG1/GAPDH/ENO2/APOBEC1/COX6A1/DNPH1/OGG1/PFKFB4/DGUOK/NDUFS7/TXNDC9/PDCL3/COX7A2L/AMPD2/NDUFB3/NDUFA8/RHOQ/DNMT3A/NT5C3A/SMUG1/PFKFB2/ATP5E/APOBEC2/NDUFA1/NT5C…
GO_SENSORY_PERCEPTION	856	0.225521	1.48074	3.79848e-05	BEST2/SPATA7/USH2A/ZIC2/GUCA1A/COL11A1/PDE4A/MYO9A/CNGB1/TRPM5/WDR1/MYO3B/PAX2/TYR/RIMS1/RDH8/PPEF1/SLC26A4/MYO15A/RPGRIP1/OR1I1/MYO3A/TIMM13/CRYBB3/TIMM9/PDYN/GUCY2F/OPN1LW/HTR2A/CRYM/EYA1/TRPA1/TULP2/OLFM2/HPN/CRHR2/POU6F2/PKD2L1/ASIC2/SLC9A3R1/TECTA/P2RX3/CCKBR/GABRR2/FAM65B/OPRM1/EYA4/SOBP/CLIC5/GRM6/ARL6/GRK7/GNAT1/CRYGD/VSX2/RDH10/LRAT/IAPP/GJA8/GJB6/OPN4/BBS9/SERPINB6/OR2B6/OPN5/BARHL1/OPR…	828	0.108708	0.436282	1	USH1C/PAX6/SNAI2/SPATA7/ZIC2/GUCA1A/HEXB/KCNQ1/COL11A1/CDH3/OAT/PDE4A/CNGB1/TRPM5/WDR1/MYO3B/PAX2/GNB1/EDN1/RIMS1/RDH8/OPRK1/SEMA5B/TRPM3/PPEF1/GNAS/RPGRIP1/DFNB31/MYO3A/ABLIM1/TIMM13/TIMM9/RABGGTA/SLC52A3/CST4/CACNA1F/RS1/HSF4/MAPK3/KIAA1199/EYA1/TULP2/MYH14/RAB3A/DFNA5/ATP6V0A4/CRHR2/DNM1/HPS1/PKD2L1/SLC9A3R1/UNC119/NMU/WFS1/CALCA/ASIC1/OPRM1/TULP1/PRPH2/ARL6/GRK7/VAX2/ATP6V1B1/OPRD1/CRYZ/KCNQ4…
GO_NEURON_PROJECTION_DEVELOPMENT	538	-0.267333	-1.82445	3.81883e-05	PLXND1/ARX/FYN/KAL1/UBA6/MYOC/VCL/CTNNA1/MAPK9/ZNF280C/GPC1/NGFR/FGFR2/NEO1/MEF2A/ACSL4/NEDD4/SPTB/NCK2/CRMP1/FRY/GLI2/NTN4/SCARF1/SEMA3A/SEMA3C/FRYL/CAMSAP3/TOP2B/USP33/PAK3/FGFR1/OPHN1/SEMA5B/RAB10/CTTN/EFNB1/LAMB1/SEMA6A/EZR/DPYSL2/ABL1/NRP1/MAPK1/NEFH/TSPO/RBFOX2/DICER1/RPS6KA5/VAPA/MCF2/PQBP1/CDK16/HERC1/BLOC1S6/FZD3/IKBKB/SCN1B/DLX5/TMEM106B/OGN/ECM2/CXCL12/UNC5B/PPP3CB/CNTNAP1/PPP1R9B/RAPG…	538	0.186717	0.742544	0.99399	SEMA3F/ARX/ETV1/PAX6/CELSR3/MAPK8IP2/STMN4/NCDN/MYOC/CTNNA1/DTNBP1/MAP4/ZNF280C/RASGRF1/CTNNA2/ARFGEF1/EPHA8/PAX2/PLXNA2/CAMSAP3/DCX/MAP2/DNM2/RAB10/CTTN/EFNB1/NRCAM/TGFB2/ABL1/MICALL1/TSPO/BMP7/VAPA/PQBP1/CDK16/MAPK3/RAB11A/FZD3/ANKRD27/NUMBL/RAB3A/SCN1B/DLX5/DVL1/PPP3CB/PPP1R9B/AREG/ZNF259/EHD1/FOLR1/SLC11A2/RAB35/TULP1/SRF/UNC5A/WNT5A/PLXNA1/VAX2/TBCE/ARTN/STMN1/STK11/CAMSAP2/LHX4/NPY/SLC12A5/…
GO_CELLULAR_RESPONSE_TO_HORMONE_STIMULUS	545	-0.263449	-1.80124	3.82248e-05	PDK4/PRKAR2B/PDK2/ADIPOR2/FYN/PIK3C2A/CALCOCO1/IGF1/ATP1A2/MED17/ATP6V1H/THRAP3/GLP2R/FECH/RORA/NEDD4/ATP2B1/ATP6AP1/ACTN2/GNB1/EDN1/MEF2C/PLOD1/GSTP1/NCOA1/RAB10/DNMT3B/PXN/TFAP4/MAPK1/RBFOX2/HIF1A/SRSF5/APEX1/TRIB3/CTSH/SFRP1/AKT2/TGFB1/JAK3/PIK3R2/NAMPT/CAV2/CAV1/PLOD3/AHR/RPS6KB1/HDAC5/NFKB1/GAB1/TCIRG1/GNB3/GHR/PRLR/NR3C1/ATP6V0E1/KAT2B/GNB4/ACVR1/FN1/IGFBP2/FHL2/SOS1/ERRFI1/LEPR/NR5A2/ATP6V…	542	-0.184641	-1.06096	0.5	PDK4/PDK2/ADIPOR2/FYN/PIK3C2A/CPS1/RORA/NEDD4/MEF2C/APOB/ESR1/SORBS1/JAK2/HNF4A/CA2/NAMPT/CAV2/GCK/MED13/GAB1/PPARGC1A/GPLD1/GHR/NR3C1/UBE3A/KAT2B/FN1/ERRFI1/LEPR/PIK3R3/SGK1/ARG1/ABCG2/KLF9/NR4A3/GOT1/DUSP1/SOCS2/AKAP1/FLT3/PTGFR/RAMP3/NR4A1/FOSB/AVPR2/GNG11/POR/ADCY4/INS-IGF2/ASS1/PRKAA1/KL/HMGCS2/IL6/ALDOB/DENND4C/RDX/ABHD2/GATA6/NR1I3/RORC/PKLR/REN/NR1I2/AGTR1/SRD5A1/PIK3R1/CRHBP/EGFR/FOXO1/T…
GO_RESPONSE_TO_WOUNDING	545	-0.318034	-2.17444	3.82248e-05	CFLAR/TFPI/PRKAR2B/CX3CL1/ADIPOR2/CD9/FYN/DCN/EHD3/WAS/IGF1/EHD2/VCL/LCP2/CTNNA1/PIK3CB/DCBLD2/NGFR/MAP2K4/RHOA/FGF10/CDC42/ACTN1/LMAN1/ACTB/MCAM/FBLN1/GNB1/SLC1A3/CEACAM1/LRRC16A/CD59/B4GALT1/BAX/DOCK9/P2RX7/PABPC4/TYRO3/ITPR3/NRP1/MAPK1/LGALS1/TIMP3/HMOX1/TSPO/MYH9/TXN2/ITPK1/HIF1A/SRSF5/CCM2L/MYL9/MYL12A/TIMP1/PLLP/BLOC1S6/CPQ/PLAT/TGFB1/MTPN/CAV1/HSPB1/ENG/RPS6KB1/C1QBP/COL1A1/CD81/HPS5/VWF/G…	544	-0.219233	-1.26495	0.5	ADIPOR2/FYN/SYT7/DCN/PRKCH/F7/NGFR/KLF6/RAB27A/LMAN1/CPB2/B4GALT1/DOCK9/F11/P2RX7/APOH/EPB41L4B/JAK2/SERPIND1/TIMP3/ITPK1/HNF4A/CCM2L/F9/BLOC1S6/TFPI2/PIK3CG/ENG/DOCK8/ENO3/APOA5/HPS5/VWF/ELK3/WNT5B/SH2B3/KNG1/HRG/FN1/GGCX/PROC/SDC1/SERPINC1/APOA1/ARG1/CTGF/CLU/AKAP1/PIK3CA/PLG/ITPR2/SDC4/C3/PROZ/MACF1/INS-IGF2/F12/RAF1/MATN2/MYH10/LARGE/NOTCH2/PDGFRA/ETS1/IL6/TOR1A/PDX1/SERPINA10/TPM1/ABHD2/GATA…
GO_REGULATION_OF_NEURON_DIFFERENTIATION	546	-0.239979	-1.64104	3.82278e-05	SARM1/PLXND1/ITGA3/SEMA3G/FYN/RUFY3/VIM/GRN/TIMP2/CUL7/NEDD4L/LZTS1/NGFR/NGEF/RHOA/SYT1/PPP2R5B/NEDD4/MARK2/CRMP1/GLI2/NOTCH3/SCARF1/SEMA3A/SEMA3C/ARHGEF1/RARB/PAK3/FGFR1/MEF2C/SEMA5B/SSH1/NCOA1/RRN3/CTTN/DNMT3B/ARHGAP4/MUL1/SEMA6A/DPYSL2/SEMA4G/ABL1/NRP1/PALM/LGALS1/ZMYND8/ADNP/PTK6/JAG1/CDK5RAP1/FMR1/PQBP1/STK24/NDRG4/SYT17/SFRP1/IKBKB/CRTC1/MAG/SCN1B/PTN/CAV1/OGN/KANK1/NCS1/RAPGEF1/CXCL12/MMD/…	546	0.199104	0.79204	0.97937	SEMA3F/FKBP4/TNFRSF12A/IFRD1/PAX6/GRN/FSTL4/CDON/HMG20B/RHOA/PPP2R5B/TCF3/RAP1GAP/ARHGEF1/DNM2/RIMS1/CHRNA3/CTTN/MT3/DNMT3B/ARHGAP4/NRCAM/LGALS1/NFATC4/ZMYND8/BMP7/CDK5RAP1/PQBP1/METRN/FBXO31/RAB11A/EYA1/SF3A2/TLE6/ANKRD27/NUMBL/CRTC1/SCN1B/LIMK1/NCS1/DVL1/DKK1/CDK5RAP3/SLC6A4/PRPF19/RASAL1/FIG4/SRF/ARSB/DBN1/BCL6/PLXNA1/DGUOK/TTL/STK25/RAB7L1/CDC20/STK11/SPP1/TRIM67/FKBP1B/PACSIN1/BMP4/SOX9/SIX1…
GO_REGULATION_OF_CELL_MORPHOGENESIS	544	-0.257695	-1.76132	3.8238e-05	FGR/SARM1/PLXND1/IFRD1/SEMA3G/FYN/RABGAP1/RUFY3/WWTR1/PHLDB1/STRAP/MYOC/CUL7/MAP4/NEDD4L/HEXB/MAPK9/ATG5/LZTS1/NGFR/NGEF/EVI5/RHOA/SYT1/NEDD4/CDC42/MARK2/FERMT2/ST6GAL1/SEMA3A/SEMA3C/DLG1/ARHGEF1/PAK3/FBLN1/LRRC16A/SEMA5B/SSH1/CTTN/ARHGAP4/ICAM1/MUL1/SEMA6A/EZR/DPYSL2/SEMA4G/BAMBI/ABL1/NRP1/PALMD/PALM/MYH9/ADNP/SMAD7/PQBP1/FGD1/ARHGEF7/CORO1A/SYT17/SFRP1/TBC1D17/TGFB1/MAG/PTN/OGN/TBC1D13/KANK1/CX…	544	0.172376	0.685665	0.99895	TNFRSF12A/FUZ/PLEKHO1/MAP4/FSTL4/TBC1D22A/SERPINB3/RHOA/CDC42/PAX2/ARHGEF1/CAPZB/DNM2/CHRNA3/CTTN/MT3/ARHGAP4/BAMBI/SGSM3/NFATC4/PQBP1/METRN/FBXO31/RAB11A/TBC1D17/ANKRD27/NUMBL/LIMK1/TBC1D13/C1QBP/PLXNA1/STK25/MAD2L2/STK11/MYL12B/SPP1/ITGB1BP1/RHOQ/WIPF3/PAX8/FOXA2/TBC1D20/CITED1/MAP2K2/PLXNA3/EPHB2/CSNK1G2/RAC1/SEMA7A/LEF1/CSNK1D/STRIP1/CRABP2/CPNE9/TBC1D7/GNA12/SH3KBP1/ALDOA/TAOK2/CFDP1/WNT3A/F…
GO_REGULATION_OF_CELLULAR_PROTEIN_LOCALIZATION	550	-0.250252	-1.71242	3.83347e-05	ITGA3/TENM1/HFE/FYN/BID/IGF1/RUFY3/WWTR1/SNAI2/GPM6B/HHAT/USP36/U2AF2/CASP8/SP100/RHOA/HYAL2/CDC42/FBXW11/SRI/DLG1/ACTN2/RAPGEF3/STX7/XPO1/STARD7/RBM22/HUWE1/TRIP6/EDEM2/MAVS/EZR/BAMBI/TREM2/HSP90AB1/ZDHHC8/HPS4/NFKBIA/ZMYND8/SLC17A9/PSMD10/NKAP/CCDC22/EMD/NUTF2/STX4/BMF/BNIP3L/NUCB1/OAZ1/AKT2/CLIP3/TGFB1/PIK3R2/PTN/KANK1/DDX58/PPP3CB/BMPR1A/LZTS2/PBLD/KAT2A/PTPN5/MAPK14/MDFI/TMEM30A/H2AFY/OGG1/S…	549	0.292292	1.1629	0.0507	BAD/KDM1A/WWTR1/SNAI2/RANBP3/HHAT/U2AF2/RHOA/HYAL2/SIRT2/CSNK2A2/CDC42/DERL2/TP63/ACTN2/KEAP1/C1QTNF3/RBM22/EDEM2/DYNLL1/SLC9A1/BAMBI/HSP90AB1/SH3GLB1/PSMD8/HNRNPM/ZDHHC8/HPS4/RANGAP1/ZMYND8/BMP7/PSMD10/NKAP/CCDC22/EMD/NUTF2/AXIN1/STX4/CSK/KIAA1199/UBR5/NFKBIB/OAZ1/PDCD5/BBC3/PIK3R2/GSK3A/AGR2/CREB3/DVL1/PPP3CB/BMPR1A/LZTS2/SUFU/RPL28/CDK5RAP3/KAT2A/YWHAE/RANGRF/ZNF259/H2AFY/OGG1/HTRA2/WDR75/CCT4…
GO_TUBE_DEVELOPMENT	548	-0.263932	-1.80508	3.83995e-05	PLXND1/DVL2/ITGA3/FOXC1/RC3H2/RHOA/NUP133/LRP6/FGF10/FSTL3/GLI2/SEMA3C/DLG1/FGFR1/EDN1/MEF2C/ATRX/AKR1B1/WNT11/B4GALT1/TMED2/BAX/ADAMTS2/CHRD/ITGA6/PCSK5/NRP1/MAPK1/TAB1/ITPK1/HIF1A/MTHFD1/STK4/SALL4/CTSZ/JAG1/SMAD7/NDRG4/CRISPLD2/FZD3/SFRP1/PRKD2/TGFB1/PTN/MET/PLOD3/PHF14/RARRES2/ENG/BMPR1A/LIPA/PFN1/KAT2A/GLI1/HECA/SPARC/SMAD5/NPHP3/ACVR1/STAT1/IGFBP5/ID2/EPAS1/EPHA4/ERRFI1/HSD11B1/CTGF/TCF21/P…	547	0.165117	0.656876	0.99959	DVL2/HOXA11/RALA/PAX6/PAX7/FUZ/MKS1/BAK1/CC2D2A/SDCCAG8/FOXC1/CLDN18/RHOA/NUP133/JMJD6/TP63/CELSR1/PAX2/PLXNA2/TRAF4/TULP3/CIC/TCF7/ARG2/HSPB11/BAX/TBX5/ITGA6/TGFB2/NFATC4/IFT52/BMP7/MAPK3/NDRG4/TSC2/RPGRIP1L/CTSH/FZD3/EYA1/STK3/TRPS1/PRKD2/TGFB1/RAB3A/FKBP8/AIMP2/PLOD3/PHF14/AGR2/DVL1/BMPR1A/SUFU/PFN1/KAT2A/AREG/NKX3-2/FOLR1/GLI1/LTA4H/SRF/LOX/NPHP3/WNT5A/IFT57/WDR48/WNT6/KDM5B/ITGB1BP1/PGF/EPCA…
GO_REGULATION_OF_CYTOKINE_PRODUCTION	552	-0.281529	-1.92696	3.84231e-05	FGR/CX3CL1/CD4/BTK/HFE/SLC11A1/SNAI2/CD74/BIRC3/MAP2K3/FLT4/MAPK9/CYBA/EIF2AK2/PUM2/IL17RB/ATG5/HDAC7/CDH3/CD84/HYAL2/OTUD5/BCL3/RORA/TRIB2/NFKB2/IL4R/FBLN1/XRCC5/GSTP1/WNT11/MAVS/P2RX7/LAG3/IRAK3/MUL1/EZR/ABL1/HMOX1/TSPO/HIF1A/RPS6KA5/CD40/CCM2L/TLR8/ACP5/NUTF2/PYCARD/CD276/RIPK2/GSDMD/IL27RA/EBI3/PRKD2/TGFB1/JAK3/ZC3HAV1/TAX1BP1/NOD1/HSPB1/SERPINE1/C5/DDX58/C10orf54/C1QBP/CCL2/NFKB1/DTX4/PANX1/…	550	0.191242	0.760907	0.99079	NOX1/RNF216/SLC11A1/SNAI2/TNFRSF9/HDAC7/CDH3/HYAL2/OTUD5/TRIB2/NFKB2/IL12RB2/C1QTNF3/MAST2/POLR2E/TSPO/POLR3H/NFATC4/NUTF2/PYCARD/CSK/RIPK2/GSDMD/PRKD2/CACTIN/TAX1BP1/HSPB1/CUEDC2/C1QBP/PANX1/BCL6/TUSC2/HHLA2/IL1A/NCL/PARK7/PAEP/TNFSF9/IRF3/TRAF2/PIN1/IL17B/ATF4/FOXJ1/TRPM4/SFTPD/CHIA/HILPDA/RAC1/FLOT1/SEMA7A/LEF1/PML/RPS27A/TNFRSF21/POLR2K/POLR3A/UBC/WNT3A/LY96/RABGEF1/GHRL/TNFRSF14/RUNX1/IGF2BP…
GO_CELL_ACTIVATION	559	-0.277721	-1.90285	3.87117e-05	CYP26B1/SLC7A2/KMT2E/CX3CL1/CD9/CD4/BTK/FYN/TYROBP/ERCC1/WAS/IGF1/CD74/BTN3A1/BAK1/VCL/LCP2/PIK3CB/RC3H2/ATG5/CASP8/KLF6/RHOA/CBFB/HYAL2/RORA/NEDD4/NCK2/ACTN1/ACTB/DLG1/NFKB2/APBB1IP/GNB1/EDN1/MEF2C/PTPRC/CD59/BAX/FKBP1A/P2RX7/ICAM1/FLT3LG/TYRO3/ITPR3/ABL1/MAPK1/MFNG/LGALS1/PATZ1/MYH9/CD40/MYL9/MYL12A/NKAP/TLR8/ATP11C/BMX/TIMP1/CORO1A/PYCARD/CD276/RIPK2/NBN/NDRG1/EBI3/TGFB1/JAK3/LFNG/HSPB1/IMPDH1…	557	-0.179886	-1.05436	0.5	SLC7A2/KMT2E/CD4/FYN/FAS/PRKCH/FOXP3/RC3H2/PRKCQ/KLF6/RORA/NEDD4/RAB27A/TBX21/MEF2C/PTPRC/GP6/P2RX7/BLNK/IL2RB/EP300/CHRNA4/TLR8/ATP11C/BMX/CD40LG/RGCC/LILRB1/CD79A/PIK3CG/GLI3/TNFSF8/DOCK8/VWF/ITK/HRG/ITGA4/FN1/IL18R1/ID2/LEPR/NR4A3/GNA13/EGR1/CLU/PTK2B/PIK3CA/FLT3/LAX1/LY9/ITPR2/PREX1/TNFSF14/CD93/CCR7/F2RL3/SMO/EIF2AK4/LBP/RAF1/CD180/NOTCH2/RSAD2/DOCK2/PDGFRA/LCP1/IL6/LRRC8A/TLR4/CCL21/ARRB1/T…
GO_ION_HOMEOSTASIS	567	-0.239997	-1.64684	3.89272e-05	PDK4/CCDC109B/IBTK/PDK2/TBXA2R/HFE/ATP2C1/SLC11A1/ATP1A2/BAK1/SLC4A7/PQLC2/ATP6V1H/NEDD4L/HEXB/MCUR1/HERPUD1/PIK3CB/KCNH2/ATP2B4/LPAR2/SLC9A7/NEO1/HYAL2/PYGM/LRP6/ATP2B1/ATP6AP1/CYBRD1/TFRC/PICALM/ATP2A3/SLC24A1/SRI/RAB7A/SLC46A1/GNB1/EDN1/PTPRC/EIF2AK1/FTL/BAX/P2RX7/SLC8B1/HEPH/MCOLN1/JPH4/SLC7A8/SLC22A17/TRPM7/ITPR3/ABL1/HMOX1/HIF1A/CD40/SGK2/XIAP/CCDC22/CLN5/NUBP1/SGK3/SGK3/SLC39A14/DMPK/TGFB1…	565	-0.188594	-1.0988	0.5	PDK4/IBTK/PDK2/TBXA2R/LTF/CPS1/OTC/CP/PTGER3/DGAT2/SLC9A7/TTC7A/LRP6/TRPC5/SLC24A1/PTPRC/CETP/P2RX7/HEPH/TF/ESR1/TRPM7/JAK2/SLC8A3/SGK2/HNF4A/LIPG/HTR2A/SLC30A4/CA2/SLC39A14/HAMP/PIK3CG/CAV1/TFR2/GCK/CXCL12/CCDC47/FAM20A/HPX/TRPV4/SCNN1A/CCR6/KNG1/CLDN16/STEAP3/TACR1/EPAS1/APOA1/SGK1/CASQ2/ABCG2/GOT1/PTK2B/ADRA1A/EPHX2/ACO1/ITPR2/ATP7B/VAPB/EDN3/GCM2/MT2A/STEAP4/ATP1B2/RGN/NDFIP1/PRKAA1/ANGPTL3/K…
GO_INNATE_IMMUNE_RESPONSE	569	-0.265928	-1.82487	3.90381e-05	FGR/CFH/SARM1/CX3CL1/MASP2/BTK/FYN/TYROBP/SLC11A1/MARCO/IFNGR1/C6/CYBA/EIF2AK2/ATG5/SEC61A1/CD84/SP100/IFI35/IP6K2/NFKB2/EDN1/MID2/MAVS/OAS1/ICAM1/TREM2/ABL1/APOBEC3H/APOL1/PTK6/SAMHD1/MID1/TLR8/BMX/ELF4/CORO1A/PYCARD/TRIM35/RIPK2/IKBKB/GSDMD/CLEC4M/AKAP8/TGFB1/TYK2/JAK3/ZC3HAV1/NOD1/C5/DDX58/C1QBP/NFKB1/UNC93B1/OAS2/ULBP1/FBXO9/VNN1/TRIM38/LY86/C7/STAT1/TRIM62/NCF2/CD58/GBP1/CD46/PRDX1/IFIT3/IFI…	561	-0.180621	-1.03902	0.5	CFH/SARM1/FYN/LTF/NR1H4/POLR3B/C8B/C6/CD84/RAB27A/ITCH/JAK2/APOL1/SAMHD1/TLR8/BMX/TRIM35/CLEC4M/PIK3CG/CCL24/TRIM14/C5/NFKB1/OAS3/OAS2/FRK/VNN1/C7/ITK/C9/IFIH1/KYNU/GBP1/IFIT3/IFIT2/EGR1/CLU/PTK2B/C4BPA/SLPI/MT2A/C3/CFP/MASP1/SEC14L1/LBP/ASS1/CCL25/F12/GCH1/TRIM5/TRIM22/IGJ/ANKRD17/CLEC10A/XAF1/SERINC3/CD180/RSAD2/CFHR5/KLRD1/OASL/BLK/TLR4/CCL21/DDX60/C1RL/IRF8/IFNAR1/FCN3/CAMK2D/TRIM4/SERPING1/D…
GO_SECRETION	577	-0.248963	-1.71061	3.92526e-05	BZRAP1/LAMP2/VPS41/SYN1/CD9/NISCH/PIK3C2A/IGF1/BTN3A1/VCL/LCP2/VAMP3/CBLN4/TRAF3IP2/VMP1/FGF10/EDN1/SLC1A3/CADPS2/APLP2/NCOA1/CAD/SCAMP1/P2RX7/ERP29/LTBP4/EXOC1/RAPGEF4/SCFD1/TYRO3/UPRT/PCSK5/TIMP3/TRIM9/HIF1A/RIMS4/SLC17A9/TIMP1/SYTL4/CORO1A/LMF1/STX4/VPS18/BLOC1S6/TGFB1/USF2/CAV1/SERPINE1/RARRES2/CDC37L1/RAB11FIP2/PPP3CB/LGALS3BP/CCND1/VWF/GNPTAB/PHACTR2/SLC29A1/SPARC/GOLPH3/PRLR/UMPS/STEAP3/FN…	576	0.166591	0.663584	0.99957	ITGA2B/RALA/VPS41/SCIN/NISCH/SYT13/VAMP3/USE1/PTPRN/CBLN4/TRAF3IP2/VMP1/GAL/DRD4/WDR1/LPHN1/ACTN1/LLGL2/NSF/TACR2/TPD52/STXBP2/ACTN2/SDF4/RIMS1/TXLNA/CAD/ERP29/TYRO3/UPRT/PLA2G3/DNAJC5/SNPH/CDK16/LMF1/STX4/RAB11A/VPS18/KCNN4/LIN7B/RAB3A/USF2/STX1A/AGR2/YKT6/CA9/DVL1/PPP3CB/LGALS3BP/NMU/NRXN2/EXOC2/FOXP1/KISS1R/WLS/RIMS3/FKBP1B/CRHR1/PDZD11/NPPB/COPS5/SEC22A/GIPC1/GRM4/TREM1/STATH/TUBA4A/VGF/GAD1/…
GO_IMMUNE_SYSTEM_DEVELOPMENT	579	-0.226905	-1.55975	3.93453e-05	CASP10/KMT2E/CD4/ERCC1/CD74/BAK1/ARID4A/KITLG/POLQ/RC3H2/ATG5/CASP8/HIPK2/CDK13/SPI1/FGFR2/KLF6/CBFB/HYAL2/BCL3/RORA/TGFBR3/FGF10/FSTL3/CDC42/ACTN1/TFRC/SART3/UNG/NFKB2/XRCC5/OSTM1/MEF2C/PTPRC/NFE2L1/KAT6A/REST/EIF2AK1/SNX10/BAX/ADD1/PIR/FLT3LG/TYRO3/TREM2/ABL1/MAPK1/MFNG/LGALS1/PATZ1/PDGFB/MYH9/HIF1A/STK4/JAG1/NKAP/ATP11C/BMX/TAZ/ACP5/ARHGEF7/SLC7A6OS/NBN/SFRP1/TGFB1/RPS19/DNASE2/JAK3/LFNG/TNFSF…	577	0.150237	0.598486	0.99996	KDM1A/CIAPIN1/JARID2/ERCC1/BAK1/CBFB/HYAL2/JMJD6/CDC42/TCF3/TPD52/NFKB2/TCF7/EIF2AK1/BAX/PIR/TYRO3/MKNK2/LGALS1/THOC5/SIX4/MMP9/NKAP/TAZ/MAPK3/NARFL/STK3/ERCC2/RPS19/KLF1/DNASE2/ETV2/HOXA3/EXOSC3/PPP3CB/NKX3-2/LTBR/RNF8/BCL6/TUSC2/RPL22/ARTN/STK11/PKN1/SOX4/BMP4/TNFSF9/RRAS/SIX1/MAP2K2/TWSG1/FOXJ1/CDKN1C/ATPIF1/CTNNBL1/RPS6/LEF1/VPS33A/TMEM91/LMO4/DYRK3/OCSTAMP/CMTM7/WNT3A/PKNOX1/G6PD/ZNF385A/FLV…
GO_CARBOHYDRATE_DERIVATIVE_BIOSYNTHETIC_PROCESS	582	-0.266275	-1.83143	3.93484e-05	HS3ST1/SLC25A13/ST3GAL1/PLAUR/DCN/IGF1/TYMP/B4GALT7/CHPF2/ATP6V0A1/MAT2B/VCAN/PARP3/CTPS2/RRM2B/GUCY1B3/GPC1/ST3GAL6/CALCRL/ST6GALNAC1/NDST1/MGAT4A/ST6GAL1/LMAN1/SIRT6/SLC35C2/CAD/B4GALT1/PIGS/ALG6/EDEM2/GNPTG/XYLB/UPRT/NANS/PRTFDC1/MTAP/PYGL/POFUT1/ALG13/PRPS2/RENBP/MAGT1/PARP4/NME3/NME4/LMF1/XYLT1/TUSC3/TGFB1/IMPDH1/FKTN/OGN/TNKS2/PIGL/GALNT7/UGDH/ST3GAL4/GALNT18/TCIRG1/OAS2/ART4/GNPTAB/DSE/UST…	582	0.22412	0.893024	0.86377	PIGQ/POMT2/PLAUR/EXTL3/XYLT2/B4GALT7/TBPL1/ALG1/CHPF2/ATP6V0A1/ADSS/CTPS2/RRM2B/PKM/COASY/SIRT2/VPS9D1/SIRT6/SLC35C2/LRP2/CAD/POMGNT1/EDEM2/GNPTG/UPRT/NANS/ACOT7/ATP5D/DERL3/PIGU/ST8SIA5/ALG13/RENBP/NME3/NAGPA/NME4/LMF1/KIAA1199/TSTA3/ATP6V0A4/IMPDH1/GALNTL5/ST3GAL4/TCIRG1/TPI1/GMDS/CSPG5/ABCC5/MOGS/TXNDC9/ST3GAL5/PDCL3/UXS1/AMPD2/ST6GALNAC5/B4GALT2/DHDDS/PIGZ/NPPB/ATP5E/NAGK/PANK2/TMEM115/PPCS/S…
GO_CELLULAR_RESPONSE_TO_CYTOKINE_STIMULUS	588	-0.264856	-1.82396	3.94058e-05	CX3CL1/CCL26/ADIPOR2/DCN/IL20RA/CD74/BIRC3/IFNGR1/TNFRSF1B/MAPK9/CYBA/ENTPD2/IL17RB/ST3GAL6/NGFR/SP100/TNFRSF1A/HYAL2/IFI35/IP6K2/RORA/IL4R/EDN1/CXCL2/OAS1/ICAM1/IRAK3/PSME1/PSMD5/HSP90AB1/MAPK1/RPL3/PSMC6/PSMA3/HIF1A/RPS6KA5/NFKBIA/PSME2/CD40/PSMA7/HCK/SAMHD1/PSMD10/MID1/PLP2/TNFSF13B/TRADD/CORO1A/PYCARD/SFRP1/IKBKB/TNFRSF10A/IL27RA/EBI3/TYK2/JAK3/PSMA2/ASPN/CXCL12/CCL2/KAT2A/COL1A1/NFKB1/GAB1/I…	584	0.195236	0.778009	0.98785	TNFRSF12A/CCL26/PSMB1/PSMC4/CD44/PSMA4/TNFRSF9/ENTPD2/PTPRN/HYAL2/IP6K2/CAMK2A/KEAP1/TCF7/PSMC5/MT3/CDIP1/HSP90AB1/PSMD8/CDC34/PSMB5/PSME2/PSMA7/PSMD10/TRADD/MAPK3/PSMD7/PYCARD/NUMBL/CACTIN/GSK3A/PSMD3/PSMD11/KAT2A/KRT18/LTBR/GAPDH/BYSL/IL1A/PSMD14/HTRA2/IL1R2/BBS2/MKKS/PSMB2/IRF3/TRAF2/TNFRSF19/PSMA1/TXNDC17/PSME3/PODNL1/CHI3L1/RNASEL/EPRS/PSMB7/DUOX1/LEF1/PML/CARD14/PSMB6/RPL13A/PSMA5/HAX1/RPS2…
GO_NEGATIVE_REGULATION_OF_CELL_DIFFERENTIATION	589	-0.22941	-1.5802	3.94571e-05	TMEM176A/CFLAR/PTBP1/IGF1/RUFY3/WWTR1/SNAI2/CD74/STRAP/VIM/CTNNA1/FOXC1/PKP2/HDAC7/NGFR/NGEF/RHOA/RORA/FGF10/FSTL3/TRIB2/CRMP1/GLI2/NOTCH3/SEMA3A/SEMA3C/MBNL3/ARHGEF1/IL4R/FGFR1/FBLN1/RUNX1T1/ARHGAP4/CHRD/SEMA6A/SEMA4G/NRP1/MAPK1/LGALS1/TSPO/DICER1/NFKBIA/TRIB3/JAG1/SMAD7/SFRP1/TGFB1/JAK3/MAG/PTN/CAV1/BMPR1A/PBLD/HDAC5/PMP22/RAPGEF2/CCND1/PRPF19/DDX6/PPP2CA/DPYSL3/NPHP3/DGUOK/EFEMP1/STAT1/IGFBP5/…	588	0.159575	0.635965	0.99981	SEMA3F/FKBP4/IFRD1/PAF1/PAX6/FUZ/PTBP1/WWTR1/SNAI2/RNF10/CTNNA1/FSTL4/FOXC1/CTDP1/HDAC7/CLDN18/RHOA/HDAC4/SIRT2/GAL/TRIB2/TP63/PAX2/RAP1GAP/ARHGEF1/MT3/PTHLH/TBX5/ARHGAP4/DLL3/TGFB2/MMP11/LGALS1/TSPO/CHADL/SIX4/NFATC4/BMP7/TRIB3/AXIN1/CEACAM5/GSK3A/CDK6/BMPR1A/SUFU/DKK1/SLC6A4/HDAC5/AREG/NKX3-2/PRPF19/CORO1C/PPARD/PPP2CA/BCL6/DGUOK/DLX2/HDAC1/TRIM62/ARHGEF2/MAD2L2/RAB7L1/TNFSF4/MED28/SPP1/ITGB1BP…
GO_POSITIVE_REGULATION_OF_CELL_DEATH	600	-0.238101	-1.64223	3.98168e-05	RBM5/MARK4/PLAUR/BID/IL20RA/BCLAF1/BAK1/NSMAF/TRIO/CTNNA1/MAPK9/HEBP2/EIF2AK2/CASP8/NGFR/NGEF/HYAL2/IP6K2/CDC42/NCK2/ING3/PDCD2/PICALM/RARB/PAK3/MEF2C/NCOA1/WNT11/B4GALT1/PPP1R15A/BAX/P2RX7/ARHGAP4/MUL1/TFAP4/ITGA6/MLTK/ABL1/GADD45B/BCL2L13/PPM1F/TIMP3/TSPO/HIF1A/CD40/STK4/RASSF2/SRPX/MCF2/FGD1/ARHGEF7/TRADD/PYCARD/CTSH/BMF/TRIM35/RIPK2/SFRP1/IKBKB/TNFRSF10A/BNIP3L/AES/CLIP3/TGFB1/PPP2R1A/PTN/DFN…	599	0.276083	1.10082	0.146309	BAD/TNFRSF12A/SCIN/MARK4/NOX1/PLAUR/BAK1/NSMAF/AIFM2/CTNNA1/HEBP2/DDX20/HYAL2/IP6K2/SIRT2/GAL/CAMK2A/CDC42/PDCD2/MAP2K7/DNM2/PPP1R15A/BAX/MT3/DYNLL1/ARHGAP4/TFAP4/ITGA6/CDC34/PPM1F/BIK/TSPO/ACIN1/NFATC4/MMP9/EEF1A2/FGD1/TRADD/PYCARD/CTSH/RIPK2/STK3/AES/PDCD5/PIAS4/BBC3/PPP2R1A/TFPT/GSK3A/GRIK5/DFNA5/LZTS2/C1QBP/YWHAE/MAP2K6/CTSC/LTBR/ING4/TPD52L1/DAP/ZNF346/BCL6/IFT57/HTRA2/HSPE1/PARK7/SFPQ/ARHGE…
GO_POSITIVE_REGULATION_OF_TRANSFERASE_ACTIVITY	603	-0.242302	-1.67194	3.99122e-05	FGR/DVL2/PRKAR2B/TENM1/CD4/MAP4K5/SLC11A1/CD74/BAK1/MAP2K3/PNKP/LCP2/KITLG/ARHGEF5/PIK3CB/ANAPC4/EIF2AK2/ATP2B4/RHOA/FGF10/CDC42/UBE2D1/MARK2/MAP3K13/DLG1/PAK3/FGFR1/EDN1/PTPRC/DUSP12/STRADB/CCNT2/WNT11/NOX4/BAX/MAPKAPK5/P2RX7/ANAPC5/GCN1L1/ERP29/MUL1/MLTK/PSME1/CDC23/MAP3K1/PSMD5/HSP90AB1/ABL1/GADD45B/MAPK1/CARD10/TAB1/PSMC6/PSMA3/PSME2/CD40/STK4/ADNP/PSMA7/CDC25B/TRIB3/RASSF2/PSMD10/STUB1/UBE2I…	603	0.252988	1.00887	0.467925	BAD/DVL2/PSMB1/PSMC4/SLC11A1/BAK1/PNKP/PSMA4/MAGEC2/RHOA/CDC42/EPHA8/UBE2D1/TRAF4/MAP2K7/CHRNA3/DUSP12/MAPRE3/BAX/PSMC5/MT3/MAPKAPK5/ERP29/HSP90AB1/PSMD8/PSMA3/TELO2/PSMB5/PSME2/PSMA7/BIRC7/EEF1A2/TRIB3/PSMD10/MAPK3/ACD/PSMD7/AXIN1/STUB1/UBE2I/CSK/KIAA1199/RIPK2/STK3/PIH1D1/GSK3A/OBFC1/MAP3K8/CCNY/UBE2S/PSMD3/PSMD11/MAP2K6/UNC119/ANAPC15/PSMD9/TPD52L1/CCND3/PPP2CA/PSMD14/CCT4/KISS1R/PARK7/LAMTOR2…
GO_REGULATION_OF_CELL_ADHESION	618	-0.285737	-1.97731	4.0032e-05	CYP26B1/ITGA3/CX3CL1/CD4/HFE/FYN/IGF1/SNAI2/CD74/MYOC/GPM6B/ARHGAP6/PIK3CB/LAMA3/PPP1R12A/SLK/ATXN3/ROCK1/TFE3/FSTL3/CDC42/NCK2/ST6GAL1/GLI2/NUAK1/DLG1/PTPN23/PAG1/IL4R/PAK3/APBB1IP/FBLN1/CEACAM1/LRRC16A/PTPRC/CD59/FXYD5/LAG3/ICAM1/CHRD/EFNB1/ITGA6/ANGPT2/DHPS/EPB41L4B/ABL1/PPM1F/LGALS1/CCM2L/SMAD7/LAMA1/NKAP/ACP5/ARHGEF7/CORO1A/PIEZO1/PYCARD/STX4/CD276/RIPK2/SFRP1/RASAL3/EBI3/PRKD2/TGFB1/PPP2R1A…	617	-0.186875	NA	1	CD4/FYN/CDH1/EPHA3/ARHGAP6/FOXP3/PTGER3/PRKCQ/ROCK1/ST6GAL1/NUAK1/IL4R/ITCH/CEACAM1/PTPRC/CYLD/CCDC80/EPB41L4B/JAK2/CCM2L/CD40LG/RGCC/FOXF1/SFRP1/LILRB1/PIK3CG/CBLL1/CAV1/GLI3/ECM2/ENG/KANK1/CXCL12/EFNB3/VTN/ZBTB16/CD5/TRPV4/VNN1/SMOC2/SEMA5A/KNG1/HRG/HYAL1/EPB41L5/ITGA4/FN1/TNR/NID1/GBP1/APOA1/SLC46A2/NR4A3/TEK/PTK2B/KIAA0922/PIK3CA/LAX1/PLG/PREX1/SDC4/RREB1/EFNB2/TNFSF14/CCR7/MACF1/KDR/PODXL/FO…
GO_REGULATION_OF_INTRACELLULAR_TRANSPORT	619	-0.251012	-1.73728	4.00384e-05	FGR/SLC25A5/SYN1/TENM1/CD4/BID/IGF1/RUFY3/WWTR1/ATP1A2/SNAI2/EHD2/BAK1/VAMP3/CYBA/HHAT/USP36/ATG5/PPP1R12A/U2AF2/CASP8/CD84/SP100/RHOA/HYAL2/REEP1/VPS35/NEDD4/PFN2/CDC42/FBXW11/SRI/PTPN23/IL4R/ACTN2/ADCYAP1R1/RAPGEF3/XPO1/STARD7/RBM22/HUWE1/TRIP6/BAX/EDEM2/FKBP1A/MAVS/P2RX7/JPH4/SCFD1/EZR/AAAS/BAMBI/HSP90AB1/ABL1/ZDHHC8/MAPK1/HPS4/HMOX1/NFKBIA/RIMS4/SLC17A9/PSMD10/NKAP/CCDC22/FMR1/EMD/CORO1A/NUTF…	618	0.251255	1.00247	0.493715	AKAP8L/ZC3H3/SNAI2/BAK1/RANBP3/VAMP3/HHAT/U2AF2/RHOA/HYAL2/VPS35/CSNK2A2/CDC42/DERL2/PTPN23/STXBP2/ACTN2/KEAP1/C1QTNF3/RBM22/BAX/EDEM2/FKBP1A/DYNLL1/AAAS/BAMBI/HSP90AB1/PSMD8/HPS4/PSMD10/NKAP/CCDC22/EMD/MAPK3/NUTF2/CSK/NFKBIB/OAZ1/PDCD5/BBC3/PIK3R2/RAB3A/GSK3A/GRIK5/STX1A/DNM1/CREB3/PPP3CB/BMPR1A/RPL28/KAT2A/YWHAE/CRYAB/ZNF259/EHD1/OGG1/NCBP2/HTRA2/WDR75/PARK7/ZBTB17/OSCP1/RAB7L1/PRDX1/ITGB1BP1/K…
GO_NEGATIVE_REGULATION_OF_CELL_PROLIFERATION	629	-0.227617	-1.57779	4.02836e-05	TNMD/KRIT1/RBM5/TENM1/CD9/SNAI2/STRAP/B4GALT7/BAK1/TIMP2/CTNNA1/TNFRSF9/EIF2AK2/PKP2/PRDM1/FGFR2/TGFBR3/FGF10/NCK2/LIMS2/SPEG/DLG1/RARB/SIRT6/FBLN1/SESN1/CPB2/MEF2C/DLG3/PDS5B/REST/GSTP1/WNT11/B4GALT1/EIF2AK1/NOX4/PPP1R15A/BAX/TFAP4/TINF2/COMT/JAK2/HMOX1/TSPO/DICER1/STK4/SRPX/PIM2/EMD/NDRG4/CSK/CD276/SFRP1/NDRG1/TGFB1/CD33/PTN/DFNA5/CAV2/CAV1/VIPR2/PTPRZ1/PHF14/SFRP4/FKTN/OGN/ENG/RAPGEF1/PTGDS/C1…	629	0.169193	0.675317	0.99964	SCIN/JARID2/FUZ/SNAI2/RNF10/B4GALT7/BAK1/CTNNA1/TNFRSF9/DDX20/HDAC4/SIRT2/GAL/MNT/TSG101/KIFAP3/SIRT6/EIF2AK1/PPP1R15A/BAX/PTHLH/TESC/TFAP4/IFT74/SMARCB1/TSPO/IFT52/BMP7/EMD/CSK/STK3/NDRG1/MED25/PDCD5/CDK6/DFNA5/TAF6/PHF14/LZTS2/GTPBP4/SLC6A4/MED31/CYP27B1/ING4/SRF/BCL6/IFT57/IL1A/KISS1R/CHD5/WDR77/LEPRE1/STK11/RARRES1/ITGB1BP1/MYOG/CDKN2C/PKN1/MXD4/BTN2A2/SOX4/EEF1E1/BMP4/SOX9/TMEM115/LIF/MYOD1/…
GO_REGULATION_OF_GROWTH	625	-0.22067	-1.52823	4.03258e-05	PLXND1/ARX/ADIPOR2/RABGAP1/IGF1/RUFY3/WWC3/CYBA/FOXC1/IL17RB/DCBLD2/WISP2/TRO/HYAL2/ACSL4/IP6K2/RASGRP2/CDC42/ING3/PPP2R3A/SEMA3A/SEMA3C/PHF17/FGFR1/MEF2C/CTTN/WNT11/ARHGAP4/LTBP4/SEMA6A/EZR/DPYSL2/SEMA4G/ABL1/NRP1/H2AFY2/PPM1F/LGMN/HIF1A/BRMS1L/SGK2/STK4/PSMD10/RBBP7/SGK3/SGK3/SFRP1/TGFB1/PPP2R1A/MTPN/CXCL12/TNKS2/RPS6KB1/RAI1/PPP1R9B/TMEM97/WFS1/CRYAB/OSBP/CD81/CAPRIN2/CDKN1B/RASAL1/ING4/NEDD9/…	625	0.225466	0.899779	0.855921	ARX/TNFRSF12A/IFRD1/ST7L/CACNA2D2/CDK11A/EXTL3/WWC3/BCAR1/FSTL4/FOXC1/CTDP1/OGFR/IDH3G/HYAL2/IP6K2/GAL/CDC42/DERL2/PPP2R3A/TSG101/ENO1/DNM2/RIMS1/CTTN/MT3/ARHGAP4/NRCAM/TLL2/H2AFY2/PPM1F/SIX4/NDRG3/MRGBP/CSNK2A1/PSMD10/RAB11A/SGK3/SGK3/STK3/URI1/BBC3/PPP2R1A/GSK3A/DNAJC2/AGR2/LIMK1/CREB3/KAZALD1/SLC6A4/PPP1R9B/WFS1/CRYAB/ZNF259/CYP27B1/RASAL1/ING4/NEDD9/SRF/DNPH1/H2AFY/STC2/BCL6/PLXNA1/TTL/HTRA2/…
GO_REGULATION_OF_MAPK_CASCADE	638	-0.259715	-1.80333	4.04776e-05	DVL2/CX3CL1/TENM1/MAP4K5/ZMYND11/IGF1/CD74/TNFRSF1B/MAP2K3/MYOC/TIMP2/FLT4/LMO3/KITLG/ARHGEF5/MAPK9/PIK3CB/EIF2AK2/NGFR/HIPK2/FGFR2/HYAL2/FGF10/CDC42/MAP4K4/ATP6AP1/TRIB2/RPS6KA6/MAP3K13/DLG1/PAK3/FGFR1/FBLN1/EDN1/OPRK1/GSTP1/NOX4/MAPKAPK5/P2RX7/ERP29/ICAM1/IRAK3/MUL1/MLTK/EZR/MAP3K1/TREM2/ABL1/NRP1/GADD45B/MAPK1/TIMP3/TAB1/PRMT5/CD40/TRIB3/RASSF2/PSMD10/MID1/NDRG4/PYCARD/RIPK2/SFRP1/MAP4K1/PRKD2…	637	-0.167552	NA	1	SPAG9/TENM1/HGF/FAS/TNFRSF1B/FLT4/NGFR/HIPK2/FGFR2/PTPLAD1/ITCH/MAGI3/PHLPP1/P2RX7/IRAK3/MLTK/ESR1/JAK2/GADD45B/TIMP3/RASSF2/CD40LG/HTR2A/FLT1/PIK3CG/CAV2/CAV1/C5/AMBP/GAB1/RAPGEF2/TRPV4/DUSP16/SASH1/BMP5/GHR/WWC1/DNAJC27/FN1/EPHA4/ERRFI1/GADD45A/GBP1/ECE1/CTGF/AVPI1/DUSP1/TEK/SORBS3/PTK2B/ADRA1A/FLT3/LAX1/NRK/C3/ID1/PLA2G5/KDR/INS-IGF2/CCL25/RAF1/TRIM5/PRKAA1/KL/PDGFRA/TAOK3/ANKRD6/SPRY2/IL6/TLR…
GO_CARBOHYDRATE_METABOLIC_PROCESS	644	-0.220605	-1.53235	4.07614e-05	FUCA2/GCLC/PDK4/SLC25A13/PDK2/ST3GAL1/NISCH/MAN2B2/MDH1/PARP3/PHKA2/H6PD/HEXB/GYG2/CS/ST3GAL6/ME1/PHKA1/HYAL2/ST6GALNAC1/NDST1/ST6GAL1/LMAN1/PGM1/SLC35C2/AKR1B1/B4GALT1/EDEM2/SLC23A2/OAS1/GANAB/GNPTG/XYLB/CYB5R3/PYGL/PYGB/POFUT1/SLC35A2/PGK1/MAGT1/GLA/PARP4/CLN5/LMF1/TUSC3/GYS1/AKT2/FKTN/TNKS2/SLC25A11/ALDOC/MANBA/GALNT7/UGDH/ST3GAL4/CPT1A/GALNT18/ALDH2/OAS2/GNPTAB/LDHB/MAPK14/ALDH5A1/ST8SIA4/GNP…	649	0.182007	0.726932	0.99819	FUCA2/PIGQ/NISCH/GLT8D1/B4GALT7/ALG1/AKR7A2/CS/PFKP/PKM/IDH3G/HYAL2/SIRT2/ENO1/SIRT6/SLC35C2/POMGNT1/EDEM2/GNPTG/NANS/CYB5R3/MIOX/PYGB/ST8SIA5/SLC35A2/PGK1/GLA/NAGPA/IMPAD1/DHDH/GYS1/GSK3A/BRAT1/ST3GAL4/MLEC/GAPDH/ENO2/GNPDA1/PFKFB4/ST3GAL5/SLC25A12/ST6GALNAC5/GALE/SLC2A1/B4GALT2/PFKFB2/NAGK/TMEM115/IDUA/SDF2L1/ATF4/DAD1/PRKCSH/PGLS/SDF2/PPP1R3D/CHI3L1/CHIT1/CHIA/UGT2B28/B4GALNT1/NPL/CHST12/UGGT1…
GO_REGULATION_OF_GTPASE_ACTIVITY	650	-0.220543	-1.53371	4.07797e-05	DVL2/CX3CL1/TBXA2R/FYN/RABGAP1/RALBP1/RABEP1/FAM13B/ARHGAP31/TRIO/ARAP2/ARHGAP6/KITLG/ARHGEF5/GDI2/NGEF/FGFR2/EVI5/RASGRP2/GNB5/SPTB/FGF10/NCK2/ARHGAP10/ARHGEF10L/ARHGEF1/ACTN2/FGFR1/RAPGEF3/OPHN1/WNT11/TMED2/DOCK9/GMIP/ARHGAP4/RGS1/ICAM1/ITGA6/RAPGEF4/RGS17/MYO9B/CYTH4/DEPDC5/PDGFB/RIN3/CD40/MCF2/RP2/FGD1/ARHGEF7/HERC1/SFRP1/ARHGEF10/TBC1D17/RASAL3/SYDE1/AKT2/DENND3/JAK3/PIK3R2/RASA4/CAV2/AGFG2/…	650	0.164966	0.658893	0.99982	DVL2/CCL26/TBC1D22A/RASGRF1/PSD/TNK2/TBC1D22B/EIF2B3/CAMK2A/LLGL2/RASAL2/VPS9D1/RAP1GAP/ARHGEF1/ACTN2/ASAP3/DOCK3/GMIP/ARHGAP4/ITGA6/RGS17/MYO9B/RANBP1/SGSM3/RANGAP1/ARFGAP1/FGD1/AXIN1/NPRL3/TBC1D17/ANKRD27/CYTH2/GRIN2D/PIK3R2/ADAP1/AGFG2/TBC1D13/GIT1/RAPGEFL1/RANGRF/ODAM/TBC1D9/CORO1C/RASAL1/EIF2B1/KIAA1244/BCL6/NPRL2/EIF2B4/ARHGEF2/LAMTOR2/RGS2/ARTN/ITGB1BP1/RGSL1/OCRL/ARHGAP40/PSPN/SH2D3A/TRIP…
GO_INTERSPECIES_INTERACTION_BETWEEN_ORGANISMS	647	-0.277351	-1.92741	4.0838e-05	CFLAR/SLC25A5/RALA/VTA1/CD4/FYN/PTBP1/ZMYND11/VIM/CUL7/ATP6V1H/NEDD4L/EIF2AK2/ATG5/NCKAP1/RPL18/CASP8/HIPK2/TAF11/CDK13/KDM4A/SP100/TNFRSF1A/RHOA/HYAL2/NUP133/NEDD4/TFRC/FCGR2B/DLG1/RAB7A/UNG/FBLN1/XRCC5/RBL1/CCNT2/ITGB5/XPO1/CHMP2B/SEH1L/BAX/MAVS/RPL6/RPLP0/RCOR1/ICAM1/TFAP4/TYRO3/AAAS/HSP90AB1/PCSK5/MAPK1/RPL3/RBX1/ZC3H7B/PSMA3/NFKBIA/PSMA7/VAPA/POLA1/SUV39H1/HTATSF1/VAC14/UBE2I/VPS18/BNIP3L/CL…	647	0.403717	1.61234	9.9999e-06	RALA/PSMB1/RPS20/RNF216/PTBP1/RPL26L1/PSMA4/ATP6V1H/THOC3/SERPINB3/RPL18/TAF11/KARS/RHOA/HYAL2/NUP133/RPL31/TSG101/NUP37/UNG/THOC1/RPS5/SEH1L/BAX/C14orf166/SF3B2/DYNLL1/RPL6/RPLP0/TFAP4/TYRO3/AAAS/HSP90AB1/POLR2E/SMARCB1/THOC5/RPL3/EIF3D/RBX1/PSMB5/PABPN1/PSMA7/CHMP4B/ACOT8/VAPA/MAPK3/NUP93/VAC14/UBE2I/ERCC2/SGTA/RPS16/SLC1A5/RPS19/RPL18A/CRTC1/USF2/FKBP8/EIF3B/CREB3/RPL28/RPL19/C1QBP/KAT2A/YWHAE…
GO_CELL_PROLIFERATION	663	-0.231453	-1.6119	4.13428e-05	ARX/DVL2/RHBDF1/TEAD3/FYN/ERCC1/CLK1/ZMYND11/IGF1/SLC11A1/CD74/MNAT1/BTN3A1/BAK1/GRN/USP28/KITLG/ELN/PIK3CB/FOXC1/RC3H2/PRDM1/USP13/BCAT1/FGFR2/EVI5/RORA/LRP6/FGF10/PICALM/GLI2/FSCN1/DLG1/SART3/ARHGEF1/FGFR1/GNB1/XRCC5/RAPGEF3/MEF2C/PTPRC/PDS5B/GSTP1/RAB10/RRN3/BAX/OGFOD1/P2RX7/MLTK/ABL1/MAPK1/HMOX1/TSPO/CD40/SALL4/FERMT1/MAPRE1/POLA1/NKAP/ELF4/RBBP7/PIM2/TNFSF13B/NDRG4/CD276/FZD3/RIPK2/NBN/EBI3/…	661	0.218318	0.872295	0.916501	BAD/KDM1A/ARX/DVL2/RHBDF1/TEAD3/ERCC1/TACC3/SLC11A1/MNAT1/SH2D2A/BAK1/GRN/BCAR1/FOXC1/RASGRF1/BCAT1/DAZAP1/TP63/ARHGEF1/GNB1/NRD1/TXLNA/RAB10/SRRT/BAX/MT3/OGFOD1/LHX5/NUDC/PES1/TSPO/BMP7/FERMT1/MAPRE1/FAM83D/NKAP/FZD3/RIPK2/ERCC2/NUMBL/BRAT1/PDAP1/IMPDH1/PPP3CB/RNF43/CDK5RAP3/KAT2A/AREG/ZNF259/PRPF19/PAK1IP1/CCND3/BYSL/DNPH1/DUSP22/DBN1/TUSC2/IL1A/ARTN/PRDX1/PPP1R8/ITGB1BP1/KHDRBS1/NAA60/NPY/ECD/…
GO_CELLULAR_HOMEOSTASIS	666	-0.234486	-1.63349	4.15438e-05	GCLC/CCDC109B/IBTK/LAMP2/TBXA2R/HFE/ATP2C1/SLC11A1/ATP1A2/ERP44/BAK1/SLC4A7/ATP6V1H/NEDD4L/HEXB/MCUR1/HERPUD1/PIK3CB/CYBA/ATG5/ATP2B4/LPAR2/PDIA5/PYGM/LRP6/ATP2B1/CYBRD1/TFRC/CLNS1A/ATP2A3/SLC24A1/SRI/RAB7A/SLC46A1/GNB1/EDN1/PTPRC/CHMP2B/NOX4/FTL/BAX/ADD1/TXNDC16/P2RX7/SLC8B1/HEPH/ICAM1/MCOLN1/DLD/JPH4/SLC22A17/TRPM7/TYRO3/ITPR3/ABL1/LGALS1/HMOX1/TXN2/NCF4/HIF1A/APEX1/CD40/SGK2/CCDC22/CLN5/NUBP1/…	664	-0.162617	NA	1	GCLC/IBTK/LTF/FAS/CP/PTGER3/DGAT2/PDIA5/TTC7A/LRP6/TRPC5/SLC24A1/CPB2/PTPRC/TXNDC16/P2RX7/HEPH/DLD/TF/ESR1/TRPM7/CAPN3/JAK2/EP300/SGK2/HTR2A/CA2/SLC39A14/HAMP/PIK3CG/CAV1/TFR2/GCK/CXCL12/PPARGC1A/HPX/APOC3/SLC6A12/TRPV4/CCR6/NNT/KNG1/CLDN16/TACR1/FN1/SGK1/CASQ2/ABCG2/PTK2B/ADRA1A/EPHX2/PIK3CA/ACO1/ITPR2/ATP7B/GCM2/MT2A/TMX4/ATP1B2/RGN/NDFIP1/RAF1/LARGE/ATP13A3/PDGFRA/MIP/EDNRB/IL6/IREB2/LRRC8A/SL…
GO_NEGATIVE_REGULATION_OF_CELLULAR_COMPONENT_ORGANIZATION	677	-0.215646	-1.50432	4.18498e-05	CFLAR/SLC25A5/ITGA3/IFRD1/ZNF207/SEMA3G/ERCC1/IGF1/RUFY3/BIRC3/STRAP/VIM/MYOC/ARHGAP6/GOPC/LIMA1/ATG5/ASUN/NGFR/KDM4A/NGEF/SPI1/RHOA/ROCK1/PFN2/SPTB/CDC42/SMC1A/CRMP1/PICALM/SEMA3A/SEMA3C/DLG1/ARHGEF1/FBLN1/XRCC5/RAPGEF3/LRRC16A/SEMA5B/ATRX/ADD1/DNMT3B/ARHGAP4/IRAK3/MUL1/SCFD1/HNRNPC/TINF2/SEMA6A/EZR/SEMA4G/NRP1/KLHL22/LGALS1/SUN2/PACSIN2/TSPO/MYH9/TRIM9/MAPRE1/CST3/SMAD7/PSMD10/MID1/XIAP/CORO1A/…	676	0.276276	1.10432	0.123879	SEMA3F/MAD1L1/FKBP4/KDM1A/LIG3/IFRD1/SCIN/JARID2/ZNF207/FUZ/ERCC1/MYOC/PHF23/CAPG/OFD1/TPR/MAP4/FSTL4/ASUN/RHOA/SIRT2/PFN2/CSNK2A2/CDC42/WDR62/RAP1GAP/ARHGEF1/CAPZB/DNM2/NDC80/MTMR2/MT3/ADD1/DNMT3B/TBX5/BIRC5/ARHGAP4/KIF4A/HNRNPC/TGFB2/RANBP1/SMARCB1/LGALS1/PICK1/PACSIN2/TSPO/CHADL/NFATC4/MYBL2/BMP7/BIRC7/AVP/CSNK2A1/MAPRE1/CHMP4B/CST3/PSMD10/MID1/ACD/NUBP1/CSK/RAB11A/NBN/UBR5/PIH1D1/ANKRD27/TGFB…
GO_NEURON_DEVELOPMENT	679	-0.22992	-1.60385	4.19129e-05	PLXND1/ARX/FYN/KAL1/UBA6/SLC4A7/MYOC/VCL/CTNNA1/MAPK9/ZNF280C/PRDM1/GPC1/NGFR/ANKS1A/FGFR2/NEO1/MEF2A/ACSL4/NEDD4/SPTB/NCK2/CRMP1/FRY/GLI2/NTN4/SCARF1/SEMA3A/SEMA3C/FRYL/CAMSAP3/TOP2B/USP33/PAK3/FGFR1/SLC1A3/OPHN1/MEF2C/SEMA5B/RAB10/CTTN/EFNB1/LAMB1/SEMA6A/EZR/DPYSL2/PDE6C/ABL1/NRP1/MAPK1/NEFH/TSPO/RBFOX2/DICER1/RPS6KA5/VAPA/MCF2/PQBP1/CDK16/CLN5/HERC1/BLOC1S6/FZD3/IKBKB/SCN1B/DLX5/TMEM106B/OGN/E…	677	0.167219	0.668422	0.99974	SEMA3F/ARX/ETV1/PAX6/CELSR3/MAPK8IP2/MKS1/STMN4/NCDN/MYOC/CTNNA1/DTNBP1/MAP4/ZNF280C/RASGRF1/DGKG/ANKS1A/CTNNA2/ARFGEF1/EPHA8/PAX2/PLXNA2/CAMSAP3/DCX/MAP2/DNM2/RAB10/CTTN/MTMR2/EFNB1/NRCAM/TGFB2/DFNB31/ABL1/MICALL1/PICK1/TSPO/BMP7/VAPA/PQBP1/CDK16/MAPK3/RAB11A/FZD3/ANKRD27/NUMBL/RAB3A/SCN1B/DLX5/DVL1/PPP3CB/PITX3/PPP1R9B/AREG/ZNF259/EHD1/FOLR1/SLC11A2/RAB35/TULP1/FIG4/SRF/UNC5A/WNT5A/PLXNA1/HTRA2…
GO_ENZYME_LINKED_RECEPTOR_PROTEIN_SIGNALING_PATHWAY	681	-0.330594	-2.3069	4.19393e-05	FGR/PDK4/PDK2/CD4/BTK/HFE/FYN/KAL1/PTBP1/PIK3C2A/MVP/IGF1/VIM/FLT4/TRIO/ZFYVE16/LCP2/ATP6V1H/POLR2B/LTBP1/PIK3CB/CYBA/FOXC1/NCKAP1/ELMO2/NGFR/HIPK2/ANKS1A/NGEF/FGFR2/RHOA/ROCK1/FGF10/NDST1/CDC42/NCK2/ATP6AP1/UBE2D1/FERMT2/ACTB/PAG1/PAK3/FGFR1/ITGB5/CPNE3/MMP2/FKBP1A/PXN/KIF16B/LTBP4/CHRD/EFNB1/BAMBI/ABL1/NRP1/MAPK1/RBFOX2/TAB1/NCF4/RASSF2/MYL12A/SMAD7/CHRDL1/BMX/ARHGEF7/POLR2C/STUB1/PLAT/AKT2/PRK…	680	0.195171	0.780201	0.99185	POLR2J/AP2B1/PTBP1/MVP/SH2D2A/ATP6V0A1/AP2S1/ATP6V1H/BCAR1/FOXC1/TNK2/RHOA/SIRT2/CDC42/EPHA8/ATP6AP1/UBE2D1/TXK/ACTB/EPHA6/CHRNA3/FKBP1A/PXN/EFNB1/ANGPT2/BAMBI/HNRNPM/POLR2E/NCF4/ATP6V1D/MMP9/BMP7/MYL12A/MAPK3/POLR2C/STUB1/CSK/ESRP1/POLR2I/PRKD2/CDC37/PIK3R2/ETV2/GSK3A/ATP6V0A4/HSPB1/DNM1/SHB/BMPR1A/GIT1/SMURF2/AREG/TCIRG1/ARPC3/DUSP22/SUB1/ATP6V0E1/NCBP2/NCF2/ATP6V0B/CD3EAP/PGF/RHOQ/NPPB/INHA/PL…
GO_REGULATION_OF_CELLULAR_RESPONSE_TO_STRESS	686	-0.243499	-1.7	4.21372e-05	RAD52/DVL2/DCN/MAP4K5/CAPN1/ZMYND11/SNAI2/CD74/BCLAF1/BAK1/ATP6V0A1/FLT4/ATP6V1H/ARHGEF5/MAPK9/HERPUD1/POLQ/EIF2AK2/USP36/ATG5/USP13/LZTS1/U2AF2/HIPK2/TMEM161A/ATXN3/NUP133/VPS35/NEDD4/FGF10/CDC42/NCK2/MAP4K4/NUAK1/SCARF1/DLG1/RAB7A/SIRT6/EDN1/RIF1/OPRK1/GSTP1/SEH1L/MAP3K4/CTTN/EIF2AK1/PPP1R15A/BAX/EDEM2/SNX5/ERP29/YPEL3/MUL1/EXOC1/MLTK/SCFD1/EZR/AAAS/HSP90AB1/ABL1/GADD45B/ZDHHC8/MAPK1/TSPO/MTMR3…	685	0.326531	1.30553	0.00014	FKBP4/KDM1A/DVL2/NOX1/SNAI2/CD44/BAK1/ATP6V0A1/PHF23/ATP6V1H/DTNBP1/SERPINB3/U2AF2/TMEM161A/VPS35/CSNK2A2/CAMK2A/CDC42/DERL2/NUP37/MAP2K7/SIRT6/THOC1/OPRK1/CTTN/EIF2AK1/PPP1R15A/BAX/UIMC1/MT3/EDEM2/SNX5/IGBP1/YPEL3/AAAS/HSP90AB1/THOC5/TSPO/ATP6V1D/BIRC7/CHMP4B/PSMD10/MAPK3/NUP93/PYCARD/RIPK2/STK3/SGTA/PIAS4/BBC3/BABAM1/GSK3A/CDK6/DNAJC2/DNAJB6/CHCHD2/HSPB1/AGR2/CREB3/BMPR1A/RPL28/KAT2A/YWHAE/WFS1…
GO_RESPONSE_TO_CYTOKINE	694	-0.271627	-1.89835	4.24268e-05	CX3CL1/CCL26/ADIPOR2/DCN/IL20RA/SLC11A1/CD74/BIRC3/IFNGR1/TNFRSF1B/TIMP2/MAPK9/CYBA/ENTPD2/EIF2AK2/IL17RB/SEC61A1/CASP8/ST3GAL6/NGFR/SP100/TNFRSF1A/HYAL2/IFI35/ACSL4/IP6K2/RORA/MAP2K7/NFKB2/IL4R/EDN1/CXCL2/OAS1/ICAM1/IRAK3/PSME1/PSMD5/HSP90AB1/MAPK1/RPL3/PSMC6/PSMA3/HIF1A/RPS6KA5/NFKBIA/PSME2/GSS/CD40/PSMA7/HCK/SAMHD1/PSMD10/MID1/PLP2/TIMP1/TNFSF13B/ACP5/TRADD/CORO1A/PYCARD/RIPK2/SFRP1/IKBKB/TNFR…	690	0.19766	0.790392	0.98912	TNFRSF12A/CCL26/PSMB1/PSMC4/SLC11A1/CD44/PSMA4/TNFRSF9/ENTPD2/PTPRN/SEC61A1/HYAL2/IP6K2/CAMK2A/MAP2K7/NFKB2/KEAP1/TCF7/IL12RB2/PSMC5/MT3/IGBP1/CDIP1/HSP90AB1/PSMD8/CDC34/PSMB5/PSME2/GSS/PSMA7/PSMD10/TRADD/MAPK3/PSMD7/PYCARD/RIPK2/AES/NUMBL/CACTIN/GSK3A/PPP3CB/PSMD3/PSMD11/KAT2A/CYP27B1/KRT18/LTBR/GAPDH/BYSL/SRF/IL1A/PSMD14/HTRA2/IL1R2/BBS2/FOXA2/MKKS/CITED1/PSMB2/IRF3/TRAF2/TNFRSF19/PSMA1/TXNDC17…
GO_CELLULAR_AMIDE_METABOLIC_PROCESS	706	-0.228499	-1.59934	4.2735e-05	GCLC/SLC25A13/SLC25A5/AGK/GGCT/MGST1/ST3GAL1/PTBP1/LARS2/DPEP1/GCLM/SARS/NSMAF/MRPS10/HEXB/EIF2AK2/PET112/MRPS35/EIF4B/RPL18/ST3GAL6/IARS2/ST6GALNAC1/MRPS34/SLC25A3/SLC46A1/SLC25A43/MCCC1/GSTP1/EIF3I/CAD/SLC25A24/MGST2/RPL6/P2RX7/RPLP0/PABPC4/CERS4/AARS/DLD/PCSK5/GGT5/SLC25A17/SPTLC2/MTHFD1/GSS/CTSZ/HM13/GLA/CLN5/MTFMT/CPQ/GDAP1/GSR/ASAH1/RPS16/MRPL4/RPS19/PPP2R1A/RPL18A/ETHE1/NAMPT/ITGB8/MRPL32/…	706	0.396149	1.58487	1e-05	GGCT/RPS20/PTBP1/SLC25A39/GLRX2/NSMAF/RPL26L1/CTNS/MRPS10/HEXB/MRTO4/MRPL43/MRPS24/RPL18/KARS/FTSJ1/ASNS/PABPC1/EIF2B3/RPL31/MRPS34/ARG2/MRPL22/RPS5/EIF3I/CAD/MRPL28/RPL6/RPLP0/PABPC4/AARS/DHPS/RPL3/EIF3D/GSS/EEF1A2/HM13/SLC25A14/PCSK1N/GLA/PLA2G15/CTSH/CPQ/GDAP1/EIF3E/EEF1D/LHB/CGB/SARS2/RPS16/MRPL4/RPS19/PPP2R1A/RPL18A/ETHE1/GARS/EIF3B/COA1/XPNPEP1/RPL28/RPL19/MRPL27/EFTUD2/RPL34/ST3GAL4/FOLR1/…
GO_REGULATION_OF_CATABOLIC_PROCESS	725	-0.233143	-1.63569	4.3416e-05	GCLC/OSBPL7/RHBDF1/ZNF207/HFE/FYN/DCN/CAPN1/IGF1/TNFRSF1B/SNX1/GABARAPL2/TIMP2/ATP6V1H/PIK3CB/ANAPC4/USP36/ATG5/USP13/ATP2B4/VMP1/U2AF2/CTSA/KDM4A/VPS35/NEDD4/CDC42/TRIB2/UBE2D1/PPP2R3A/RAB7A/USP33/SIRT6/ARAF/RAPGEF3/OPHN1/MID2/XPO1/RRAGB/CTTN/BAX/EDEM2/SNX5/P2RX7/ANAPC5/IRAK3/EXOC1/PSME1/SCFD1/EZR/CDC23/PSMD5/HSP90AB1/ABL1/KLHL22/TIMP3/TSPO/PSMC6/PSMA3/SPTLC2/HIF1A/SLC17A9/CST3/SMAD7/PSMD10/CCDC…	724	0.321309	1.2861	0.000410004	PSMB1/PSMC4/RRAGD/ATP6V0A1/GABARAPL2/PHF23/PSMA4/ATP6V1H/U2AF2/CTSA/SIRT2/VPS35/PABPC1/CSNK2A2/CDC42/TRIB2/UBE2D1/CHFR/DERL2/PPP2R3A/NSF/SIRT6/NRD1/KEAP1/CTTN/BAX/PSMC5/MT3/EDEM2/SNX5/HSP90AB1/PSMD8/GGA1/RHBDD3/TSPO/ATP6V1D/PSMB5/PSME2/PSMA7/EEF1A2/TRIB3/CHMP4B/CST3/USP14/PSMD10/CCDC22/MAPK3/PSMD7/RIPK2/SNRNP70/OAZ1/SGTA/PIK3R2/GSK3A/HSPB1/DVL1/RPL28/PSMD3/CDK5RAP3/PSMD11/KAT2A/CTSC/ANAPC15/GAPDH…
GO_BRANCHED_CHAIN_AMINO_ACID_METABOLIC_PROCESS	23	-0.648544	-2.42183	4.34688e-05	BCAT1/HSD17B10/MCCC1/DLD/BCAT2/HIBADH/HMGCL/ALDH6A1/STAT5A/MCCC2/DBT/AUH/ACAD8/PPM1K/ACADSB	23	-0.708072	-2.71013	6.01251e-05	ACAT1/MCCC1/BCKDHB/DLD/GHR/HMGCL/ALDH6A1/IVD/MCCC2/DBT/ACAD8/ACADSB/HIBCH/BCKDHA
GO_REGULATION_OF_DEFENSE_RESPONSE	731	-0.23816	-1.67181	4.36091e-05	FGR/CFH/SLC7A2/SARM1/PDK4/CX3CL1/CD4/BTK/FYN/MDH1/MARCO/BIRC3/IFNGR1/TNFRSF1B/FAM13B/C6/ATP6V1H/MRPS10/VAMP3/CYBA/KCNQ1/EIF2AK2/PUM2/IL17RB/TRAF3IP2/CASP8/CALCRL/MYLK/TNFRSF1A/HYAL2/RORA/LMCD1/UBE2D1/FBXW11/MGLL/PAK3/PIK3C3/SLC1A3/MEF2C/GSTP1/CD59/WDFY1/ITPKC/MMP2/MAVS/GMIP/LAG3/IRAK3/MUL1/PSME1/TYRO3/MAP3K1/PSMD5/HSP90AB1/GGT1/TAB1/PSMC6/PSMA3/LGMN/RPS6KA5/NFKBIA/PSME2/PSMA7/SAMHD1/PSMD10/TLR8/X…	729	0.185723	0.74351	0.99775	AP2B1/CCL26/PSMB1/RNF216/PSMC4/IFNGR1/PSMA4/AP2S1/ATP6V1H/MRPS10/VAMP3/KCNQ1/TRAF3IP2/YIPF1/NTHL1/HYAL2/SIRT2/UBE2D1/AP1M1/TXK/C1QTNF3/CD59/ITPKC/PSMC5/GMIP/ALKBH5/TYRO3/PGC/HSP90AB1/PSMD8/RHBDD3/AP1B1/PSMA3/PSMB5/ACIN1/PSME2/PSMA7/CRNKL1/PSMD10/MAPK3/NUP93/PSMD7/SETD6/PYCARD/RIPK2/RELB/DKKL1/CACTIN/RPS19/CDC37/AP1S1/CREB3/CUEDC2/PSMD3/C1QBP/PSMD11/MAP2K6/UNC93B1/KIAA1549L/PSMD9/MVK/IL17F/TRIM38/…
GO_REGULATION_OF_NERVOUS_SYSTEM_DEVELOPMENT	736	-0.224003	-1.57321	4.37771e-05	SARM1/PLXND1/DVL2/ITGA3/CX3CL1/SEMA3G/FYN/UFL1/RUFY3/VIM/GRN/TIMP2/CUL7/CTNNA1/NGFR/NGEF/RHOA/PPP2R5B/NEDD4/MARK2/CRMP1/GLI2/NOTCH3/SCARF1/SEMA3A/SEMA3C/DLG1/ARHGEF1/RARB/PAK3/FGFR1/XRCC5/MEF2C/SMARCD3/SSH1/NCOA1/RRN3/CTTN/DNMT3B/ARHGAP4/CHRD/SEMA6A/DPYSL2/SEMA4G/ABL1/NRP1/PALM/LGALS1/TSPO/HIF1A/DICER1/ZMYND8/ADNP/JAG1/CDK5RAP1/SYNDIG1/FMR1/PQBP1/SRPX2/STK24/NDRG4/SYT17/FZD3/SFRP1/IKBKB/TGFB1/CRT…	737	0.199912	0.800522	0.98804	SEMA3F/FKBP4/DVL2/TNFRSF12A/IFRD1/PAX6/MKS1/RNF10/GRN/TG/CTNNA1/FSTL4/CDON/HMG20B/RHOA/SIRT2/PPP2R5B/WDR1/TCF3/LPHN1/CELSR1/PAX2/RAP1GAP/ARHGEF1/TULP3/DNM2/RIMS1/CHRNA3/SMARCD3/CTTN/SRRT/MT3/DNMT3B/LHX5/ARHGAP4/DLL3/NRCAM/LGALS1/TSPO/SIX4/NFATC4/ZMYND8/BMP7/CDK5RAP1/PQBP1/METRN/FBXO31/RAB11A/FZD3/EYA1/SF3A2/TLE6/ANKRD27/NUMBL/CRTC1/SCN1B/LIMK1/NCS1/DVL1/BMPR1A/SUFU/DKK1/CDK5RAP3/SLC6A4/ZNF259/PRP…
GO_REGULATION_OF_CELLULAR_COMPONENT_MOVEMENT	758	-0.322003	-2.26719	4.4238e-05	FGR/PLXND1/ITGA3/CX3CL1/SEMA3G/NISCH/DCN/WAS/DPEP1/IGF1/RUFY3/ATP1A2/SNAI2/CD74/GPR124/STRAP/MYOC/VCL/FLT4/CTNNA1/KITLG/LAMA3/SYNE2/PKP2/HDAC7/PKN2/MYLK/SLK/TIE1/SP100/RHOA/ROCK1/HYAL2/TGFBR3/IKBKAP/PFN2/FGF10/ACTN1/STK10/PPP2R3A/SRI/SEMA3A/SEMA3C/PTPN23/MCAM/FGFR1/FBLN1/EDN1/RAPGEF3/CEACAM1/LRRC16A/PTPRC/SEMA5B/CPNE3/WNT11/B4GALT1/NOX4/TRIP6/ARHGAP4/ICAM1/CHRD/LAMB1/ANGPT2/SEMA6A/EPB41L4B/SEMA4G…	758	-0.196865	-1.30646	0.5	SPAG9/SEMA3G/DCN/HGF/GPR124/FLT4/PTGER3/PKP2/F7/NTN1/MYLK/TIE1/ROCK1/TGFBR3/PLD1/CXCL2/PTPRC/B4GALT1/OSBPL8/APOH/RFFL/HDAC6/EPB41L4B/SEMA4G/JAK2/SUN2/ANGPT4/FLT1/RGCC/CBLL1/MET/WASL/C5/ENG/CXCL12/PBLD/WNT3/VTN/GAB1/RAPGEF2/PPARGC1A/WNT5B/TRPV4/CDKN1B/SASH1/BMP5/PTP4A1/GPLD1/CCR6/SEMA5A/TBCCD1/HRG/EPB41L5/ITGA4/TACR1/EFEMP1/FN1/PROX1/SGK1/TEK/PTK2B/ACVR1C/SDC4/ATP8A1/RREB1/TNFSF14/MACF1/KDR/DOCK4/…
GO_REGULATION_OF_KINASE_ACTIVITY	759	-0.248109	-1.74681	4.43321e-05	FGR/DVL2/PRKAR2B/IBTK/TENM1/CD4/DCN/MAP4K5/MVP/GPRC5A/SLC11A1/WWTR1/CD74/MNAT1/BAK1/MAP2K3/LCP2/KITLG/ARHGEF5/PIK3CB/EIF2AK2/ATP2B4/RHOA/HYAL2/LRP6/IKBKAP/FGF10/CDC42/NCK2/TRIB2/MARK2/MAP3K13/DLG1/PAK3/FGFR1/EDN1/RBL1/PTPRC/DUSP12/STRADB/CCNT2/GSTP1/WNT11/NOX4/BAX/MAPKAPK5/P2RX7/GCN1L1/ERP29/IRAK3/MUL1/TFAP4/MLTK/MAP3K1/HSP90AB1/ABL1/GADD45B/MAPK1/PPM1F/CARD10/PIK3IP1/TAB1/CD40/STK4/ADNP/PTK6/CDC…	759	0.198157	0.793984	0.99092	BAD/DVL2/MVP/SLC11A1/WWTR1/MNAT1/BAK1/DTNBP1/SERPINB3/RHOA/HYAL2/CDC42/EPHA8/TRIB2/TSG101/MAP2K7/CHRNA3/DUSP12/MAPRE3/BAX/MT3/TESC/MAPKAPK5/TFAP4/HSP90AB1/PPM1F/ANKRD54/TELO2/BIRC7/EEF1A2/TRIB3/CDK5RAP1/PSMD10/MAPK3/VAC14/FBXO31/PYCARD/CSK/RIPK2/STK3/PIH1D1/CDC37/PPP2R1A/PIK3R2/HSPB1/DVL1/GTPBP4/BCCIP/MAP3K8/CCNY/CDK5RAP3/MAP2K6/TPD52L1/STK38/CCND3/DUSP22/H2AFY/NPRL2/CNPPD1/KISS1R/PARK7/LAMTOR2/S…
GO_INTRACELLULAR_PROTEIN_TRANSPORT	768	-0.242402	-1.7086	4.45137e-05	VPS41/SEC62/RABGAP1/EHD3/BID/CD74/SEC63/SNX1/ZFYVE16/VAMP3/MAPK9/HOMER3/NOP58/SEC61A1/RPL18/NGFR/CTSA/EVI5/NUP133/VPS35/NEDD4/SEL1L/TRNT1/LMAN1/TIMM21/RAB7A/SAR1A/STX7/AP4E1/XPO1/RAB10/CTTN/RBM22/TMED2/SNX5/RPL6/RPLP0/ERP29/GNPTG/ARCN1/RAB18/PALM/MAPK1/TSPO/RASD2/NFKBIA/SEC23A/HM13/SYNDIG1/SYTL4/NUTF2/LONP2/GGA2/STX4/VPS18/GDAP1/STX10/TIMM44/RPS16/AKT2/TGFB1/RPS19/JAK3/RPL18A/AP1S1/TBC1D13/SEC23I…	768	0.400146	1.6037	9.9999e-06	AP2B1/RALA/VPS41/RPS20/SLC11A1/TOMM34/RPL26L1/AP2S1/VAMP3/HOMER3/TBC1D22A/NOP58/SEC61A1/RPL18/CTSA/AP3D1/VPS35/UFD1L/RPL31/DERL2/NSF/SAR1A/RPS5/CTTN/RBM22/MT3/DYNLL1/TESC/SNX5/RPL6/RPLP0/GNPTG/IFT74/TIMM13/GGA1/HPS4/MICALL1/TOMM22/TOM1/TSPO/SYNGR1/SAMM50/SGSM3/IFT27/TIMM9/ARFRP1/HM13/CHMP4B/MAPK3/NUTF2/NUP93/ACD/NAGPA/STX4/AP3B2/RAB11A/RAB2A/SNX16/STX10/TIMM44/RPS16/TIMM50/RPS19/CDC37/KDELR1/RPL1…
GO_NEGATIVE_REGULATION_OF_DEVELOPMENTAL_PROCESS	779	-0.231787	-1.6354	4.50674e-05	TNMD/TMEM176A/CFLAR/STAB1/PTBP1/DCN/IGF1/RUFY3/WWTR1/SNAI2/CD74/STRAP/VIM/CTNNA1/WWC3/FOXC1/PKP2/HDAC7/CDH3/NGFR/TIE1/NGEF/RHOA/ROCK1/RORA/FGF10/FSTL3/TRIB2/RPS6KA6/LIMS2/CRMP1/GLI2/NOTCH3/SEMA3A/SEMA3C/MBNL3/ARHGEF1/IL4R/FGFR1/FBLN1/RUNX1T1/RAPGEF3/WNT11/ARHGAP4/CHRD/SEMA6A/SEMA4G/ABL1/NRP1/MAPK1/LGALS1/TSPO/LGMN/HIF1A/DICER1/NFKBIA/STK4/TRIB3/JAG1/CST3/SMAD7/TIMP1/FZD3/SFRP1/TGFB1/JAK3/MAG/PTN/…	778	0.148934	0.597067	1	SEMA3F/FKBP4/IFRD1/PAF1/PAX6/LUC7L/FUZ/PTBP1/WWTR1/SNAI2/RNF10/CTNNA1/WWC3/MAP4/FSTL4/FOXC1/CTDP1/YBX3/HDAC7/CDH3/CLDN18/RHOA/HDAC4/SIRT2/GAL/TRIB2/TP63/PAX2/RAP1GAP/ARHGEF1/TULP3/THOC1/MTMR2/MT3/PTHLH/TBX5/ARHGAP4/DLL3/ANGPT2/TGFB2/TLL2/ABL1/MMP11/LGALS1/TSPO/CHADL/SIX4/NFATC4/BMP7/TRIB3/CST3/AXIN1/FZD3/STK3/FZR1/CEACAM5/GSK3A/CDK6/PHF14/BMPR1A/SUFU/DKK1/SLC6A4/VAT1/HDAC5/AREG/NKX3-2/PRPF19/CORO…
GO_CIRCULATORY_SYSTEM_DEVELOPMENT	781	-0.289497	-2.04267	4.53268e-05	PLXND1/DVL2/THSD7A/ITGA3/CX3CL1/ADIPOR2/BAZ1B/SNAI2/GPR124/MNAT1/TYMP/BAK1/FLT4/CUL7/CC2D2A/LTBP1/PTCD2/PIK3CB/KCNQ1/FOXC1/PKP2/PRDM1/ATG5/HDAC7/CALCRL/MYLK/TIE1/SPI1/FGFR2/MEF2A/RORA/TGFBR3/NEDD4/LRP6/FGF10/NDST1/CDC42/GLI2/NOTCH3/SRI/SEMA3C/MCAM/RARB/SIRT6/ACTN2/FGFR1/EDN1/RAPGEF3/CEACAM1/MEF2C/SMARCD3/CAD/WNT11/B4GALT1/TMED2/NOX4/BAX/MMP2/FKBP1A/PCSK5/NRP1/MAPK1/HMOX1/TAB1/MYH9/CDKL1/HIF1A/MTH…	780	-0.180434	NA	1	THSD7A/ADIPOR2/GPR124/FLT4/PKP2/CALCRL/MYLK/TIE1/FGFR2/MEF2A/RORA/TGFBR3/NEDD4/LRP6/NDST1/MEF2C/APOB/B4GALT1/EP300/MTHFD1/TRIP11/ANGPT4/CCM2L/POFUT1/FLT1/SALL1/PIK3CG/CAV1/TSPAN12/ENG/ZFAND5/GAB1/RAPGEF2/ELK3/GPLD1/QKI/SEMA5A/HRG/FN1/ID2/EPAS1/ERRFI1/LEPR/ECE1/PROX1/CTGF/TCF21/PROX2/TEK/EGR1/PTK2B/ADRA1A/KCNJ8/PIK3CA/NR4A1/EFNB2/ID1/RHOJ/PTPRB/KDR/SMO/ALDH1A2/OLFM1/TMEM204/RAF1/ANKRD17/ANGPTL3/MY…
GO_RESPONSE_TO_CADMIUM_ION	40	-0.525379	-2.29013	4.54876e-05	PPP5C/MAPK9/HMOX1/GSS/CDKN1B/SPARC/OGG1/ECE1/GPAM/CAT/CDK2/MT1G/SORD/NPC1/SOD1/STAR/GSN/ALAD/HAAO/CYB5A/B2M/CTNNB1/DTYMK/MT1E/PRNP/MT1X/AKR1C3/MT1F	40	-0.360417	-1.58948	0.00960072	CDKN1B/ARG1/CAT/ALAD/BDH1/HAAO/CYB5A
GO_CELLULAR_RESPONSE_TO_OXYGEN_CONTAINING_COMPOUND	789	-0.270993	-1.91407	4.55456e-05	CYP26B1/PDK4/PRKAR2B/KMT2E/PDK2/OSBPL7/MGST1/FYN/PIK3C2A/PPP5C/DPEP1/IGF1/UBR2/TNFRSF1B/CTNNA1/ATP6V1H/MAPK9/CYBA/KCNQ1/ATP2B4/GUCY1B3/CALCRL/GLP2R/FECH/KLF6/RORA/LRP6/ATP2B1/ATP6AP1/ACTN2/GNB1/EDN1/RAPGEF3/MEF2C/RRAGB/SSH1/GSTP1/RAB10/AKR1B1/WNT11/NOX4/PPP1R15A/MMP2/DNMT3B/PXN/ICAM1/TFAP4/EZR/TREM2/ITPR3/ABL1/MAPK1/LGALS1/TSPO/HIF1A/SRSF5/APEX1/NFKBIA/CD40/PTK6/TRIB3/PYCARD/RIPK2/SFRP1/AKT2/TGFB…	789	-0.167104	NA	1	PDK4/ABCB4/PDK2/FYN/PIK3C2A/CPS1/UBR2/TNFRSF1B/CDH1/EPHA3/PTGER3/DGAT2/CALCRL/KLF6/RORA/LRP6/CPB2/MEF2C/APOB/ESR1/HDAC6/SORBS1/JAK2/EP300/NFKBIA/CA2/NAMPT/PIK3CG/CAV2/GCK/SETX/CPEB3/WNT3/GAB1/RAPGEF2/KLF3/PPARGC1A/CPT1A/APOC3/WNT5B/GPLD1/GHR/CPEB4/KAT2B/PLSCR4/FN1/IL1RL1/ERRFI1/PIK3R3/ARG1/ABCG2/KLF9/NR4A3/GOT1/EGR1/SOCS2/PTK2B/AKAP1/PIK3CA/PTGFR/RAMP3/ITPR2/NR4A1/ID1/AKAP9/GNG11/POR/ALDH1A2/ADCY…
GO_POSITIVE_REGULATION_OF_CELL_PROLIFERATION	803	-0.247911	-1.75366	4.59411e-05	SLC25A5/CX3CL1/CD4/UFL1/CAPN1/IGF1/WWTR1/CD74/MNAT1/FLT4/KITLG/CYBA/CDH3/HIPK2/CALCRL/GLP2R/CDK13/FGFR2/FGF10/CDC42/NCK2/PDCD2/ST6GAL1/GLI2/NOTCH3/FOSL2/DLG1/RARB/SIRT6/UBE2A/FGFR1/FBLN1/EDN1/MEF2C/PTPRC/SMARCD3/CD59/AKR1B1/B4GALT1/CHRD/FLT3LG/EFNB1/LAMB1/DHPS/BAMBI/ABL1/NRP1/MAPK1/HMOX1/TSPO/HIF1A/CD40/CDC25B/RPRD1B/STS/TIMP1/TNFSF13B/HSF4/CORO1A/PYCARD/STX4/CTSH/CD276/FZD3/RIPK2/SFRP1/IKBKB/EBI…	801	0.188603	0.756501	0.99767	BAD/KDM1A/DLX6/CCL26/NOX1/PAX7/WWTR1/MNAT1/SERPINB3/CCAR1/CDH3/HDAC4/DNAJA2/CDC42/TCF3/PDCD2/DERL2/TP63/C19orf10/TIPIN/PAX2/SIRT6/UBE2A/IL12RB2/SMARCD3/CD59/PTHLH/LHX5/BIRC5/EFNB1/TGM1/DHPS/BAMBI/TSPO/CSNK2A1/HSF4/PYCARD/STX4/CTSH/FZD3/RIPK2/PRKD2/CDK6/HOXA3/KDM4C/BMPR1A/FBXW4/ALDH3A1/ODAM/AREG/TCIRG1/NOP2/CNOT6/BCL6/HHLA2/FOXP1/REG1A/PDCL3/WDR77/HDAC1/KDM5B/CDC20/SYF2/ITGB1BP1/PGF/TBX2/SOX4/SSR1…
GO_REGULATION_OF_IMMUNE_RESPONSE	807	-0.277561	-1.9641	4.6013e-05	FGR/CFH/SARM1/MASP2/CD4/BTK/HFE/FYN/TYROBP/WAS/SLC11A1/MARCO/CD74/BIRC3/BTN3A1/IFNGR1/C6/LCP2/VAMP3/MAPK9/PIK3CB/CYBA/PUM2/ATG5/NCKAP1/ELMO2/CASP8/MAP2K4/CD84/CDC42/UBE2D1/FCGR2B/FBXW11/ACTB/UNG/PAG1/IL4R/PAK3/PIK3C3/CEACAM1/STX7/MEF2C/PTPRC/CD59/WDFY1/BAX/MMP2/FKBP1A/MAVS/P2RX7/LAG3/ICAM1/IRAK3/MUL1/SPG21/PSME1/TYRO3/EZR/MAP3K1/PSMD5/TREM2/HSP90AB1/ABL1/MAPK1/HMOX1/TAB1/PSMC6/PSMA3/LGMN/RPS6KA5/…	804	0.159236	0.638759	0.99999	PSMB1/PSMC4/SLC11A1/PSMA4/VAMP3/BCAR1/PHPT1/CDC42/UBE2D1/ACTB/STXBP2/BAX/PSMC5/FKBP1A/PGC/HSP90AB1/PSMD8/MADCAM1/PSMB5/PSME2/PSMA7/PSMD10/CACNA1F/MAPK3/PSMD7/STX4/RIPK2/PRKD2/RPS19/CDC37/PIK3R2/LIMK1/EXOSC3/PPP3CB/CUEDC2/PSMD3/PSMD11/MAP2K6/UNC93B1/ARPC3/ULBP1/DUSP22/BCL6/PSMD14/SUMO1/STK11/WIPF3/PKN1/TREM1/RBCK1/PSMB2/IRF3/PSMA1/ARPC1B/TRPM4/NR1H2/UBE2D2/FLOT2/RAC1/FLOT1/SEMA7A/PSMB6/PSMA5/REG3G…
GO_POSITIVE_REGULATION_OF_CELL_DIFFERENTIATION	811	-0.253882	-1.7975	4.60914e-05	CYP26B1/KMT2E/ITGA3/CX3CL1/BTK/FYN/UFL1/IGF1/RUFY3/WWTR1/SNAI2/CD74/EHD2/GRN/MYOC/TIMP2/MSR1/CUL7/CTNNA1/LMO3/KITLG/NEDD4L/MAPK9/FOXC1/PRDM1/GPC1/CASP8/NGFR/RHOA/SYT1/MEF2A/PPP2R5B/CDC42/ATP6AP1/MARK2/GLI2/SCARF1/SEMA3A/RARB/IL4R/PAK3/FGFR1/EDN1/XRCC5/LRRC16A/MEF2C/SMARCD3/NCOA1/RRN3/B4GALT1/BAX/DNMT3B/MUL1/FLT3LG/SEMA6A/SUCO/BAMBI/ABL1/NRP1/H2AFY2/PALM/LGALS1/TSPO/PRMT5/HIF1A/DICER1/ZMYND8/STK4/…	809	0.178195	0.714871	0.99949	BAD/KDM1A/HOXA11/TNFRSF12A/SCIN/PAX6/WWTR1/SNAI2/GRN/CTNNA1/FOXC1/SERPINB3/HMG20B/AP3D1/CTNNA2/RHOA/SIRT2/PPP2R5B/CDC42/ATP6AP1/TCF3/TP63/PAX2/DNM2/RIMS1/SMARCD3/SRRT/BAX/DNMT3B/TESC/NRCAM/SUCO/BAMBI/H2AFY2/LGALS1/ANKRD54/TSPO/ACIN1/ZMYND8/BMP7/NKAP/HSF4/METRN/FBXO31/RAB11A/FZD3/RIPK2/STK3/PPP1R13L/SF3A2/DKKL1/TLE6/CCNE1/ANKRD27/NUMBL/CRTC1/ETV2/SCN1B/LIMK1/DVL1/BMPR1A/DKK1/C1QBP/EHD1/PRPF19/CYP2…
GO_CELL_MOTILITY	812	-0.215754	-1.52767	4.6117e-05	SCYL3/FGR/PLXND1/ARX/ITGA3/CX3CL1/RHBDF1/FYN/SNAI2/CD74/GPR124/KITLG/HEXB/PIK3CB/FOXC1/SYNE2/ATP2B4/ELMO2/ANKS1A/PKN2/RHOA/ROCK1/FGF10/CDC42/NCK2/SEMA3A/SEMA3C/FSCN1/TOP2B/USP33/FGFR1/EDN1/TNS1/CEACAM1/OPHN1/LRRC16A/MEF2C/PTPRC/FAT1/CTTN/WNT11/B4GALT1/BAX/EFNB1/LAMB1/ITGA6/SLC7A8/SEMA6A/TYRO3/SEMA4G/BAMBI/NRP1/TSPO/RBFOX2/HIF1A/PLTP/FERMT1/CORO1A/NDRG4/SLC7A5/FZD3/PLAT/TGFB1/RPS19/TYK2/JAK3/PIK3R…	811	-0.147628	-0.966345	1	SEMA3G/FYN/HGF/ZRANB1/GPR124/EPHA3/NTN1/CD84/ROCK1/TGFBR3/PLD1/PCM1/CXCL2/MEF2C/PTPRC/APOB/B4GALT1/SEMA4G/JAK2/RBFOX2/NFATC2/ANGPT4/FLT1/PIK3CG/C5/ENG/DOCK8/ZFAND5/CXCL12/TNFAIP1/RAPGEF2/GPLD1/CCR6/SEMA5A/WWC1/EPB41L5/ITGA4/FN1/DNAH6/PROC/SDC1/EPHA4/TNR/PROX1/APOA1/CTGF/TEK/TNN/PTK2B/EPX/DNAI1/NR4A1/DBH/PREX1/SDC4/USP9X/EFNB2/ID1/KDR/DOCK4/PODXL/ATP1B2/CCL25/MATN2/MYH10/BTG1/PDGFRA/ETS1/APC/EDNRB…
GO_POSITIVE_REGULATION_OF_IMMUNE_SYSTEM_PROCESS	821	-0.269941	-1.91261	4.65246e-05	FGR/CFH/KMT2E/CX3CL1/MASP2/CD4/BTK/FYN/WAS/IGF1/SLC11A1/MARCO/CD74/BIRC3/BTN3A1/C6/LCP2/KITLG/VAMP3/PIK3CB/CYBA/FOXC1/PUM2/PRDM1/NCKAP1/ELMO2/CASP8/CD84/FGF10/CDC42/NCK2/ATP6AP1/PDCD2/UBE2D1/FBXW11/GLI2/ACTB/UNG/PAG1/IL4R/PAK3/PIK3C3/STX7/MEF2C/PTPRC/CD59/WDFY1/BAX/MMP2/MAVS/P2RX7/LAG3/ICAM1/IRAK3/SPG21/FLT3LG/EFNB1/PSME1/MAP3K1/DHPS/PSMD5/TREM2/HSP90AB1/ABL1/MAPK1/LGALS1/HMOX1/TAB1/PSMC6/PSMA3/L…	820	0.178362	0.715692	0.99955	KDM1A/SCIN/PSMB1/PSMC4/SLC11A1/PSMA4/VAMP3/BCAR1/AP3D1/CDC42/ATP6AP1/TCF3/PDCD2/UBE2D1/ACTB/STXBP2/BAX/PSMC5/TESC/EFNB1/DHPS/PGC/HSP90AB1/PSMD8/MADCAM1/LGALS1/ANKRD54/PSMB5/PSME2/PSMA7/PSMD10/NKAP/MAPK3/PSMD7/STX4/RIPK2/PRKD2/RPS19/PIK3R2/LIMK1/EXOSC3/MAP3K8/PSMD3/C1QBP/PSMD11/MAP2K6/UNC93B1/ARPC3/BCL6/HHLA2/PSMD14/STK11/WIPF3/TNFSF9/RBCK1/PSMB2/IRF3/PRMT1/PSMA1/FOXJ1/ARPC1B/UBE2D2/FLOT2/TEC/RAC1…
GO_RNA_PROCESSING	819	-0.209057	-1.48084	4.65289e-05	LAS1L/RBM5/RBM6/DHX33/RPUSD1/TSR3/PTBP1/MNAT1/STRAP/SARS/NSUN2/TRIT1/POLR2B/CELF2/PTCD2/THRAP3/NOP58/RIOK2/TARBP1/CCAR1/SNRNP40/SFSWAP/RPL18/U2AF2/CDK13/THUMPD1/GPKOW/PHRF1/WBSCR22/HSD17B10/TRNT1/CLNS1A/C17orf85/ZNF638/SART3/EXOSC7/MBNL3/DDX1/GEMIN5/RPS5/DIMT1/RBM22/NOP14/RPL6/RPLP0/TRMT6/RBM41/PABPC4/AARS/PUS7/OSGEP/HNRNPC/AGO1/HNRNPH3/DDX17/RPL3/RBFOX2/PHF5A/TRMU/RBM23/PRMT5/SRSF5/DICER1/PNN/PA…	817	0.517774	2.07745	1e-05	LAS1L/POLR2J/PAF1/RPUSD1/LUC7L/TSR3/RPS20/AKAP8L/PTBP1/ZC3H3/MNAT1/RPL26L1/METTL1/GEMIN8/THOC3/MRTO4/NOP58/RIOK2/TARBP1/CCAR1/SNRNP40/SFSWAP/RPL18/U2AF2/WDR18/KARS/YBX1/ELAVL1/FTSJ1/JMJD6/PABPC1/RPL31/WBSCR22/CPSF1/CLNS1A/EXOSC7/GPATCH1/XAB2/SNRPA/EXOSC5/THOC1/DDX1/RPS5/PPIE/DIMT1/RBM22/C14orf166/SF3B2/KHSRP/RPL6/RPLP0/TRMT6/PABPC4/AARS/OSGEP/HNRNPC/HNRNPM/POLR2E/TRMT2A/SNRPD3/PES1/DGCR14/NHP2L1/…
GO_REGULATION_OF_SMOOTH_MUSCLE_CELL_MIGRATION	48	-0.50399	-2.29909	4.65354e-05	IGF1/RAPGEF3/NRP1/APEX1/NDRG4/SERPINE1/RPS6KB1/VTN/PDGFRB/PLXNA1/IGFBP5/DOCK7/F3/LRP1/DOCK4/POSTN/SORL1/SEMA6D/TPM1/SLIT2/CAMK2D/IGFBP3/DOCK5/ITGA2/PDGFD/BCL2/CORO1B/TRIB1/SRC/PDGFA/LPAR1/AIF1	48	-0.248883	-1.1408	0.21147	RAPGEF3/VTN/PPARGC1A/TACR1/IGFBP5/DOCK4/SORL1/SEMA6D/TPM1/SLIT2/CAMK2D/DOCK5/HAS2/BCL2/TRIB1
GO_REGULATION_OF_CELL_DEVELOPMENT	824	-0.225857	-1.6009	4.65419e-05	SARM1/PLXND1/ITGA3/CX3CL1/SEMA3G/FYN/TYROBP/UFL1/IGF1/RUFY3/WWTR1/PHLDB1/GPR124/STRAP/VIM/GRN/MYOC/TIMP2/CUL7/CTNNA1/NEDD4L/MAPK9/FOXC1/PPP1R12A/LZTS1/NGFR/NGEF/TNFRSF1A/RHOA/SYT1/ROCK1/PPP2R5B/NEDD4/CDC42/ATP6AP1/MARK2/CRMP1/ST6GAL1/GLI2/NOTCH3/SCARF1/SEMA3A/SEMA3C/ARHGEF1/RARB/PAK3/FGFR1/FBLN1/EDN1/XRCC5/LRRC16A/MEF2C/SMARCD3/SEMA5B/SSH1/NCOA1/RRN3/CTTN/B4GALT1/BAX/DNMT3B/ARHGAP4/MUL1/SEMA6A/DP…	823	0.197723	0.793441	0.99275	SEMA3F/BAD/FKBP4/HOXA11/TNFRSF12A/IFRD1/PAX6/FUZ/WWTR1/RNF10/GRN/CTNNA1/FSTL4/FOXC1/SERPINB3/CTDP1/CDON/HMG20B/ELAVL1/CLDN18/RHOA/HDAC4/SIRT2/PPP2R5B/GAL/CDC42/WDR1/ATP6AP1/TCF3/PAX2/RAP1GAP/ARHGEF1/DNM2/RIMS1/CHRNA3/SMARCD3/CTTN/SRRT/BAX/MT3/CNOT3/DNMT3B/ARHGAP4/DLL3/NRCAM/BAMBI/LGALS1/TSPO/NFATC4/ZMYND8/BMP7/CDK5RAP1/PQBP1/METRN/FBXO31/RAB11A/FZD3/EYA1/SF3A2/TLE6/ANKRD27/NUMBL/RPS19/PPP2R1A/CRT…
GO_LYTIC_VACUOLE_ORGANIZATION	51	-0.480245	-2.22347	4.6879e-05	HEXB/RAB7A/P2RX7/SRPX/CLN5/CORO1A/VPS18/NAGLU/RAB34/GNPTAB/ARSB/RAB14/CLN6/PPT1/ACP2/TMEM165/MYO7A/RAB20/MBTPS1/LAMTOR1/VPS11/MFSD8/TPP1/CLN8/ATP6V0C/CLN3/LRRK2/ZKSCAN3	51	-0.248927	-1.15614	0.190012	SYT7/NAGLU/RAB14/ACP2/HOOK1/MFSD8/ABCA1/CLN8/LRRK2
GO_RESPONSE_TO_BIOTIC_STIMULUS	837	-0.242008	-1.71772	4.69947e-05	FGR/FUCA2/PDK4/TBXA2R/MGST1/STAB1/CD4/DCN/MDH1/IGF1/SLC11A1/IFNGR1/TNFRSF1B/BAK1/FAM13B/MRPS10/MAPK9/KCNQ1/EIF2AK2/ATG5/CASP8/NGFR/MYLK/TNFRSF1A/HYAL2/OTUD5/BCL3/ABCC9/MAOB/FGF10/LMCD1/GLI2/NFKB2/IL4R/EDN1/SLC1A3/MEF2C/PTPRC/GSTP1/SEH1L/MGST2/ITPKC/MAVS/P2RX7/OAS1/GMIP/ICAM1/IRAK3/LYZ/COMT/TREM2/ABL1/MAPK1/APOBEC3H/TSPO/HIF1A/NFKBIA/CD40/SAMHD1/EPPIN/SYNDIG1/TLR8/PIM2/ACP5/DNAJC3/COTL1/PYCARD/RIP…	825	0.17305	0.694464	0.99984	FUCA2/BAD/ABCC8/PAF1/SLC11A1/IFNGR1/BAK1/TG/MRPS10/TNFRSF9/ENTPD2/YIPF1/NTHL1/HYAL2/OTUD5/SIRT2/ENO1/NFKB2/EXOSC5/DDX1/IL12RB2/OPRK1/AGBL5/SEH1L/ITPKC/GMIP/LYZ/CEBPE/HNRNPM/TSPO/POLR3H/ACIN1/MAPK3/NUP93/PYCARD/RIPK2/NFKBIB/DKKL1/CCDC130/URI1/CACTIN/CDK6/HSPB1/AP1S1/NRF1/HDAC5/WFS1/UNC93B1/CYP27B1/LTBR/APOBEC1/BYSL/DROSHA/TUSC2/FOXP1/NCL/IVNS1ABP/LGALS8/STMN1/NPC2/ZCCHC17/TMEM39B/MRPS2/NPY/TREM1/G…
GO_RESPONSE_TO_NITROGEN_COMPOUND	850	-0.270913	-1.92527	4.73485e-05	PDK4/PRKAR2B/CROT/PDK2/MGST1/FYN/PIK3C2A/PPP5C/UFL1/DPEP1/IGF1/ATP1A2/UBR2/CTNNA1/ATP6V1H/RRM2B/MAPK9/CYBA/KCNQ1/EIF2AK2/ATP2B4/GUCY1B3/GLP2R/KLF6/PYGM/LRP6/ATP6AP1/ACTN2/PIK3C3/GNB1/EDN1/RAPGEF3/MEF2C/RRAGB/SSH1/GSTP1/RAB10/CAD/ATRX/AKR1B1/MGST2/NOX4/PPP1R15A/BAX/MMP2/DNMT3B/MAVS/P2RX7/PXN/ICAM1/IRAK3/MUL1/AARS/EZR/AGO1/DPYSL2/UPRT/PTGS1/TREM2/ITPR3/ABL1/MAPK1/TIMP3/HMOX1/TSPO/HIF1A/SRSF5/DICER1…	846	-0.191554	-1.26338	0.5	PDK4/CROT/PDK2/CRY1/FYN/PIK3C2A/UFL1/CPS1/UBR2/OTC/CDH1/F7/KLF6/LRP6/MEF2C/GNAO1/P2RX7/SORBS1/JAK2/TIMP3/EP300/DICER1/NFKBIA/HNF4A/CHRNA4/STS/HTR2A/DHODH/CA2/NAMPT/PIK3CG/CAV2/GCK/CXCL12/CPEB3/CHRNE/GAB1/RAPGEF2/KLF3/PPARGC1A/APOC3/TRPV4/CDKN1B/GPLD1/GHR/CPEB4/KAT2B/BCHE/TACR1/IL1RL1/SDC1/KYNU/ERRFI1/PIK3R3/2-Mar/ARG1/CTGF/CASQ2/ABCG2/NR4A3/GOT1/DUSP1/TEK/EGR1/SOCS2/PTK2B/AKAP1/KCNJ8/CAT/PIK3CA/F…
GO_POSITIVE_REGULATION_OF_INTRACELLULAR_SIGNAL_TRANSDUCTION	856	-0.284976	-2.02629	4.7567e-05	FGR/CASP10/CFLAR/DVL2/CX3CL1/TENM1/CD4/FYN/DCN/PPP5C/MAP4K5/BID/IL20RA/ATP2C1/IGF1/CD74/BIRC3/TNFRSF1B/BCLAF1/MAP2K3/MYOC/TIMP2/FLT4/KITLG/ARHGEF5/PIK3CB/EIF2AK2/PUM2/RC3H2/TRAF3IP2/CASP8/NGFR/HIPK2/FGFR2/TNFRSF1A/RHOA/NEDD4/FGF10/CDC42/NCK2/LMCD1/ATP6AP1/MAP3K13/PAK3/FGFR1/EDN1/MID2/TRAF5/OPRK1/RRAGB/SEH1L/AKR1B1/WNT11/NOX4/TRIP6/BAX/FKBP1A/MAVS/MAPKAPK5/P2RX7/ERP29/ICAM1/MUL1/MLTK/MAP3K1/TREM2/…	854	0.178743	0.717696	0.9996	DVL2/CCL26/NOX1/PPP5C/RRAGD/CD44/TRAF3IP2/RASGRF1/RHOA/CDC42/ATP6AP1/C19orf10/MAP2K7/TRAF5/OPRK1/BAX/MT3/FKBP1A/TMEM101/LGALS1/TELO2/BIRC7/VAPA/CCDC22/TRADD/MAPK3/UBE2I/PYCARD/CSK/RIPK2/STK3/EEF1D/PIH1D1/PIAS4/PRKD2/BBC3/DFNA5/MAP3K8/CDK5RAP3/C1QBP/MAP2K6/LTBR/TPD52L1/DUSP22/IL1A/STK25/KISS1R/PARK7/SFPQ/LAMTOR2/WLS/RRAGC/GPR89A/NENF/ITGB1BP1/PKN1/PLCG1/EEF1E1/BMP4/RBCK1/IRF3/PRMT1/MAP2K2/TRAF2/WD…
GO_NEGATIVE_REGULATION_OF_CELL_DEATH	857	-0.263798	-1.87583	4.75986e-05	GCLC/KRIT1/CFLAR/PDK4/SLC25A5/CX3CL1/FYN/PLAUR/PPP5C/ZMYND11/DPEP1/IGF1/SNAI2/CD74/MNAT1/BIRC3/GCLM/FLT4/CTNNA1/RRM2B/KITLG/HERPUD1/FOXC1/EIF2AK2/ATG5/HDAC7/CASP8/WISP2/NGFR/HIPK2/TMEM161A/MAP2K4/FGFR2/ROCK1/BCL3/LRP6/FGF10/RAD18/MAP4K4/ARHGAP10/LIMS2/ST6GAL1/GLI2/UNG/RARB/ARAF/EDN1/ADCYAP1R1/RAPGEF3/MEF2C/STRADB/GSTP1/CD59/RRN3/CTTN/WNT11/PPP1R15A/BAX/ICAM1/FLT3LG/AARS/ITGA6/TYRO3/HSP90AB1/ABL1/…	854	0.21193	0.850949	0.96589	BAD/KDM1A/CIAPIN1/PAX7/PLAUR/PPP5C/SNAI2/MNAT1/CD44/CTNNA1/RRM2B/FOXC1/HDAC7/TMEM161A/SIRT2/MNT/ASNS/TP63/NLE1/C19orf10/PAX2/KIFAP3/UNG/TCF7/CD59/CTTN/PPP1R15A/BAX/PSMC5/MT3/IGBP1/BIRC5/SLC9A1/AARS/ITGA6/TYRO3/IL11/HSP90AB1/CABIN1/SIX4/MMP9/BMP7/DNAJC5/BIRC7/CSNK2A1/CHMP4B/PSMD10/TRADD/TOX3/CTSH/FZD3/RIPK2/EYA1/PIH1D1/URI1/CEACAM5/FKBP8/DNAJB6/TAX1BP1/HSPB1/AGR2/CREB3/YWHAE/WFS1/NKX3-2/CRYAB/HTAT…
GO_CHEMICAL_HOMEOSTASIS	860	-0.234439	-1.66756	4.77054e-05	CYP26B1/PDK4/CCDC109B/ACSM3/PRKAR2B/IBTK/PDK2/TBXA2R/ADIPOR2/HFE/RABGAP1/ATP2C1/SLC11A1/ATP1A2/BAK1/SLC4A7/PQLC2/ATP6V1H/NEDD4L/HEXB/MCUR1/HERPUD1/PIK3CB/CYBA/KCNH2/SOAT1/PKP2/ATP2B4/NGFR/LPAR2/SLC9A7/NEO1/HYAL2/PYGM/GPR116/NUCKS1/RORA/LRP6/ATP2B1/ATP6AP1/CYBRD1/TFRC/PICALM/ATP2A3/SLC24A1/SRI/RAB7A/SLC46A1/SIRT6/GNB1/EDN1/PTPRC/GSTP1/EIF2AK1/NOX4/ACOX3/FTL/BAX/P2RX7/SLC8B1/OAS1/HEPH/ICAM1/MCOLN1/…	858	-0.21759	-1.44802	0.5	PDK4/ABCB4/IBTK/PDK2/ADIPOR2/CRY1/LTF/CPS1/FAS/OTC/CP/PTGER3/PKP2/DGAT2/NGFR/SLC9A7/TTC7A/GPR116/RORA/LRP6/TRPC5/SLC24A1/PTPLAD1/CPB2/PTPRC/APOB/GCKR/CETP/P2RX7/HEPH/TF/ESR1/TRPM7/JAK2/EP300/PYGL/SGK2/HNF4A/LIPG/HTR2A/SLC30A4/CA2/SLC39A14/GCDH/HAMP/PIK3CG/CAV1/TFR2/GCK/CXCL12/MED13/FAM20A/TMEM97/PPARGC1A/HPX/APOA5/APOC3/SLC6A12/TRPV4/CCR6/KNG1/CLDN16/STEAP3/TACR1/FN1/EPAS1/LEPR/ACADM/APOA1/SGK1/F…
GO_NEURON_DIFFERENTIATION	865	-0.210407	-1.49775	4.77213e-05	PLXND1/ARX/FYN/KAL1/UBA6/SLC4A7/MYOC/VCL/CTNNA1/MAPK9/ZNF280C/PRDM1/HDAC7/GPC1/NGFR/HIPK2/ANKS1A/FGFR2/NEO1/MEF2A/ACSL4/RORA/NEDD4/LRP6/SPTB/CDC42/NCK2/CRMP1/PPP2R3A/FRY/GLI2/NOTCH3/NTN4/SCARF1/SEMA3A/SEMA3C/FRYL/CAMSAP3/TOP2B/USP33/PAK3/FGFR1/SLC1A3/OPHN1/MEF2C/SEMA5B/RAB10/CTTN/WNT11/EFNB1/LAMB1/SEMA6A/EZR/DPYSL2/PDE6C/ABL1/NRP1/MAPK1/NEFH/TSPO/RBFOX2/HIF1A/DICER1/RPS6KA5/JAG1/VAPA/MCF2/PLS3/SM…	863	0.176179	0.707549	0.99976	SEMA3F/WNT16/ARX/ETV1/PROM1/PAX6/CELSR3/MAPK8IP2/PAX7/MKS1/STMN4/NCDN/MYOC/HOXC8/CTNNA1/DTNBP1/MAP4/ZNF280C/RASGRF1/DGKG/PSD/HDAC7/ANKS1A/CTNNA2/ARFGEF1/SDK2/CDC42/EPHA8/PPP2R3A/PAX2/PLXNA2/CAMSAP3/DCX/MAP2/TULP3/DNM2/RAB10/CTTN/MTMR2/LHX5/EFNB1/NRCAM/TGFB2/DFNB31/ABL1/MICALL1/PICK1/TSPO/BMP7/SNPH/ADNP2/VAPA/PQBP1/CDK16/MAPK3/AXIN1/RAB11A/MYEF2/FZD3/EYA1/ERCC2/ANKRD27/NUMBL/RAB3A/SCN1B/DLX5/DFNA5…
GO_OXIDATION_REDUCTION_PROCESS	872	-0.236976	-1.68806	4.80908e-05	SLC25A13/HCCS/CROT/ADIPOR2/AASS/MGST1/STAB1/ALOX5/KDM5D/MDH1/COX15/NDUFS1/RETSAT/PHKA2/RRM2B/H6PD/CYBA/MSMO1/GYG2/GDI2/TBXAS1/ALDH18A1/ACAA1/CS/PDIA5/ME1/MTHFD2/KDM4A/PHKA1/GPR116/MAOB/CYBRD1/RDH11/ALDH3A2/HSD17B10/FMO4/SLC1A3/PGM1/CPOX/ME2/BCKDHB/PLOD1/AKR1B1/MGST2/ACOX3/HSD17B14/BAX/PIR/HEPH/BLVRB/DLD/FMO2/PTGS1/CYB5R3/HMOX1/TXN2/FOXRED2/NCF4/SLC25A17/ACO2/SDR39U1/PYGL/DHRS7/MTHFD1/APEX1/PYGB/A…	872	-0.241365	NA	1	CYP51A1/SLC25A13/CROT/JHDM1D/ADIPOR2/AASS/IYD/CYP3A43/CPS1/HSD17B6/CP/ACAA1/PDIA5/GPR116/SDHA/FMO4/PGM1/BCKDHB/L2HGDH/DLD/CRAT/CYP26A1/PRODH/CYP2D6/PYGL/MTHFD1/HAO1/CYP3A5/PRKAG2/GCK/PHYH/CYP2C18/PNPO/ENO3/PPARGC1A/SC5D/CPT1A/DAO/ALDH2/GYS2/ALDH5A1/EPM2A/NNT/EHHADH/HGD/STEAP3/PCYOX1/SCP2/LEPR/HAO2/KMO/ACADM/ABCD3/2-Mar/APOA1/ALDH8A1/FAM47E-STBD1/NR4A3/DLST/ALDH6A1/CAT/ACO1/AKR1D1/ACADS/SARDH/DBH/…
GO_GLYCOSPHINGOLIPID_METABOLIC_PROCESS	68	-0.421844	-2.08903	4.80966e-05	ARSD/ST3GAL1/HEXB/ST3GAL6/CTSA/ST6GALNAC1/BAX/STS/GLA/ASAH1/ITGB8/ST3GAL4/ALDH5A1/ARSB/ST8SIA4/ST3GAL5/CLN6/ST6GALNAC4/ARSG/SUMF1/UGCG/ARSE/KIT/ST6GALNAC6/ARSK/GLB1/GBA/ARSJ/ST6GALNAC3/CLN3/GM2A/PSAP/NEU1/HEXA	68	0.369014	1.28956	0.0933438	HEXB/CTSA/BAX/ARSA/ST8SIA5/GLA/ITGB8/ST3GAL4/ARSB/ST3GAL5/ST6GALNAC5/A4GALT/CLN6/B4GALNT1/SMPD2/SMPD4/ST6GALNAC4/GLTP/ARSG/SUMF1/ST3GAL2/ARSE/GLB1/UGT8/GBA/PSAPL1/ARSI/CLN3/GM2A/PSAP/NEU4/NEU1/ARSH/HEXA/GLTPD1
GO_MEMBRANE_ORGANIZATION	874	-0.220644	-1.57202	4.81394e-05	SLC25A5/VPS41/SEC62/VTA1/CD9/CD4/PIK3C2A/EHD3/BID/EHD2/RABEP1/TSPAN17/VAMP3/HEBP2/SYNE2/ATP9A/PKP2/SEC61A1/RPL18/GNAI3/TIE1/TNFRSF1A/ROCK1/HYAL2/REEP1/ATP11A/NUP133/LRP6/MPP5/FERMT2/LMAN1/DLG1/RAB7A/STX7/DLG3/CHMP2B/ZMPSTE24/RAB10/CD59/TMED2/BAX/LPCAT2/RPL6/P2RX7/RPLP0/SCFD1/EZR/TREM2/PALM/SUN2/CNIH1/SEC23A/CTSZ/VAPA/ATP11C/EMD/TAZ/UBL4A/SYTL4/STX4/BMF/BLOC1S6/IKBKB/GDAP1/NDRG1/BNIP3L/STX10/DMPK/…	874	0.355189	1.42677	9.9999e-06	BAD/AP2B1/RALA/VPS41/TRAPPC6A/RPS20/AKAP8L/SYT13/BAK1/RPL26L1/AP2S1/TSPAN17/VAMP3/HEBP2/TRAPPC3/SEC61A1/SPAG4/RPL18/AP3D1/HYAL2/NUP133/ATP1B3/CAMK2A/RPL31/TP63/NSF/TSG101/SLC12A1/NUP37/ACTN2/TULP3/RIMS1/RPS5/ZMPSTE24/SEH1L/BAX/MT3/LPCAT2/NSFL1C/DYNLL1/TESC/RPL6/RPLP0/NRCAM/AAAS/TSPAN15/MADCAM1/MICALL1/TOMM22/PACSIN2/RPL3/SAMM50/TIMM9/RAE1/ARFRP1/CHMP4B/VAPA/SYP/EMD/TAZ/UBL4A/NUP93/FA2H/STX4/RAB11…
GO_RESPONSE_TO_LIPID	875	-0.239403	-1.7058	4.81649e-05	CYP26B1/PDK4/KMT2E/OSBPL7/TBXA2R/MGST1/CD4/DCN/CALCOCO1/BID/IGF1/SLC11A1/ATP1A2/TNFRSF1B/GRN/MED17/CTNNA1/MAPK9/THRAP3/EIF2AK2/CASP8/NGFR/TIE1/FECH/SP100/TNFRSF1A/OTUD5/MAOB/RORA/NEDD4/LRP6/FGF10/ATP2B1/TFRC/RAB7A/RARB/NFKB2/IL4R/GNB1/EDN1/ADCYAP1R1/MEF2C/GSTP1/NCOA1/CAD/WNT11/MGST2/BAX/DNMT3B/P2RX7/ICAM1/IRAK3/TFAP4/COMT/PTGS1/TREM2/ABL1/MTAP/MAPK1/TIMP3/NEFH/HMOX1/TSPO/RBFOX2/HIF1A/NFKBIA/CD40/…	872	-0.192965	NA	1	PDK4/PON1/ABCB4/KMT2E/CD4/DCN/CPS1/FAS/TNFRSF1B/EPHA3/PTGER3/F7/DGAT2/NGFR/TIE1/TNFRSF1A/MAOB/RORA/TGFBR3/NEDD4/LRP6/CXCL2/MEF2C/APOB/HSD17B2/P2RX7/IRAK3/APOH/ESR1/JAK2/TIMP3/RBFOX2/EP300/NFKBIA/HNF4A/STS/CA2/CAV1/SETX/WNT3/MED13/NFKB1/PPARGC1A/CPT1A/APOC3/WNT5B/CDKN1B/GPLD1/GHR/NR3C1/UBE3A/BCHE/PLSCR4/TACR1/FN1/SDC1/ERRFI1/APOA1/SGK1/ARG1/CTGF/ABCG2/KLF9/NR4A3/VPS4B/GOT1/CPN1/DUSP1/TEK/SOCS2/TNF…
GO_POSITIVE_REGULATION_OF_HYDROLASE_ACTIVITY	878	-0.237123	-1.68987	4.83279e-05	DVL2/CX3CL1/TBXA2R/FYN/RABGAP1/BID/RALBP1/RABEP1/BAK1/FAM13B/ARHGAP31/GABARAPL2/TRIO/ARAP2/ARHGAP6/KITLG/ARHGEF5/MAPK9/GDI2/PPP1R12A/CASP8/NGFR/LPAR2/NGEF/FGFR2/EVI5/RHOA/RASGRP2/GNB5/PFN2/SPTB/FGF10/NCK2/ARHGAP10/PDCD2/PICALM/ARHGEF10L/ARHGEF1/ACTN2/FGFR1/FBLN1/ADCYAP1R1/RAPGEF3/OPHN1/MEF2C/WNT11/PPP1R15A/BAX/DOCK9/GMIP/ARHGAP4/RGS1/ICAM1/MUL1/TFAP4/ITGA6/RAPGEF4/RGS17/PSME1/MYO9B/BCL2L13/PPM1F/…	878	0.175096	0.703412	0.99981	BAD/DVL2/CCL26/BAK1/GABARAPL2/TBC1D22A/SERPINB3/RASGRF1/PSD/GNA15/LPAR2/TBC1D22B/RHOA/ATP1B3/EIF2B3/CAMK2A/PDCD2/LLGL2/TXK/RASAL2/VPS9D1/RAP1GAP/ARHGEF1/DNAJC10/ACTN2/DNM2/PPP1R15A/BAX/ASAP3/DOCK3/GMIP/ARHGAP4/TFAP4/DNAJB11/ITGA6/RGS17/MYO9B/RANBP1/PPM1F/SGSM3/RANGAP1/AHSA1/PSME2/ARFGAP1/FGD1/TRADD/AXIN1/NPRL3/LMF1/PYCARD/CTSH/TBC1D17/PDCD5/ANKRD27/PRKD2/BBC3/CYTH2/GRIN2D/PIK3R2/RAB3A/DNAJC2/ADAP…
GO_RESPONSE_TO_HORMONE	881	-0.260169	-1.8545	4.83279e-05	GCLC/PDK4/PRKAR2B/PDK2/ITGA3/ADIPOR2/CD4/FYN/PIK3C2A/CALCOCO1/BID/IGF1/ATP1A2/GRN/TIMP2/MED17/CTNNA1/ATP6V1H/THRAP3/CASP8/GLP2R/ME1/FECH/MAOB/RORA/NEDD4/LRP6/FGF10/ATP2B1/ATP6AP1/IL4R/ACTN2/GNB1/EDN1/ADCYAP1R1/MEF2C/PLOD1/GSTP1/NCOA1/RAB10/CAD/AKR1B1/BAX/DNMT3B/PXN/ICAM1/TFAP4/UPRT/PTGS1/MTAP/MAPK1/TIMP3/HMOX1/TSPO/RBFOX2/TXN2/HIF1A/SRSF5/APEX1/TRIB3/STS/RBBP7/TIMP1/CTSH/SFRP1/AKT2/TGFB1/JAK3/PIK…	878	-0.188796	NA	1	GCLC/PDK4/PDK2/ADIPOR2/CRY1/CD4/FYN/PIK3C2A/CPS1/OTC/PTGER3/F7/MAOB/RORA/TGFBR3/NEDD4/LRP6/ACAT1/MEF2C/APOB/ESR1/SORBS1/JAK2/TIMP3/RBFOX2/HNF4A/STS/CA2/HPN/NAMPT/CAV2/GCK/CXCL12/MED13/GAB1/PPARGC1A/APOC3/CDKN1B/GPLD1/GHR/NR3C1/UBE3A/KAT2B/BCHE/TACR1/FN1/SDC1/ERRFI1/LEPR/PIK3R3/APOA1/SGK1/ARG1/CTGF/ABCG2/KLF9/NR4A3/GOT1/CPN1/DUSP1/TEK/EGR1/SOCS2/PTK2B/ADRA1A/AKAP1/CAT/FLT3/PTGFR/RAMP3/ACADS/NR4A1/…
GO_CERAMIDE_METABOLIC_PROCESS	72	-0.413541	-2.07327	4.83676e-05	AGK/ST3GAL1/NSMAF/HEXB/ST3GAL6/ST6GALNAC1/P2RX7/CERS4/SPTLC2/GLA/ASAH1/PPP2R1A/ITGB8/ST3GAL4/ALDH5A1/ST8SIA4/PPP2CA/ST3GAL5/ORMDL1/CLN6/ST6GALNAC4/CERS5/CERS2/UGCG/SAMD8/ST6GALNAC6/SGPL1/CERS6/GBA/CLN8/CLN3/GM2A/NEU1	72	0.362098	1.274	0.101215	NSMAF/GLA/PLA2G15/PPP2R1A/ST3GAL4/HTRA2/ST3GAL5/ST6GALNAC5/ORMDL2/ORMDL1/CLN6/B4GALNT1/SMPD2/ST6GALNAC4/CERS5/DEGS1/ST3GAL2/SGPL1/UGT8/GBA/ALOXE3/CLN3/GM2A/NEU4/NEU1/CERS1
GO_CELLULAR_TRANSITION_METAL_ION_HOMEOSTASIS	75	-0.411354	-2.08097	4.85437e-05	HFE/ATP2C1/CYBRD1/SLC46A1/FTL/HEPH/SLC22A17/HMOX1/HIF1A/CCDC22/SLC39A14/SLC11A2/SLC39A7/ABCG2/ACO1/ABCB7/NDFIP1/SCO1/IREB2/SLC31A1/MYC/SLC40A1/SLC39A8/SMAD4/APP/SLC30A5/SLC30A7/FXN/ATP7A/SCARA5/PRNP	75	-0.269134	-1.35477	0.0283053	LTF/CP/TTC7A/HEPH/TF/SLC39A14/HAMP/TFR2/HPX/ABCG2/ACO1/ATP7B/MT2A/NDFIP1/IREB2/SLC31A2/SLC31A1/SLC39A8/SMAD4/SCARA5/HFE2/SLC30A1/PRND/TMPRSS6
GO_SINGLE_ORGANISM_CELLULAR_LOCALIZATION	886	-0.220953	-1.57546	4.8631e-05	VPS41/SEC62/EHD3/BID/SLC11A1/EHD2/SEC63/GRN/ZFYVE16/TSPAN17/VAMP3/MAPK9/SYNE2/NOP58/PKP2/SEC61A1/RPL18/TNFRSF1A/SYT1/ROCK1/MEF2A/REEP1/NUP133/BCL3/NEDD4/LRP6/FGF10/CDC42/MPP5/TRNT1/FERMT2/LMAN1/TIMM21/DLG1/RAB7A/ACTN2/OPHN1/CADPS2/DLG3/XPO1/CHMP2B/KIF3C/RAB10/CD59/SEH1L/RBM22/TMED2/BAX/RPL6/P2RX7/RPLP0/GNPTG/SCFD1/EZR/DPYSL2/CDC23/PALM/MAPK1/SUN2/TSPO/RPL3/MYH9/TRIM9/CNIH1/HIF1A/NFKBIA/SEC23A/DNA…	886	0.350698	1.40911	9.9999e-06	BAD/VPS41/TRAPPC6A/RPS20/POLA2/SLC11A1/SYT13/TOMM34/GRN/RPL26L1/DTNBP1/MAP4/TSPAN17/VAMP3/TRAPPC3/NOP58/SEC61A1/RPL18/AP3D1/NUP133/ATP1B3/CDC42/RPL31/LLGL2/NSF/SLC12A1/KIFAP3/ACTN2/TULP3/KIF22/DNM2/RIMS1/RPS5/KIF3C/SEH1L/RBM22/BAX/MT3/TESC/RPL6/RPLP0/GNPTG/TSPAN15/TIMM13/MADCAM1/PLA2G3/MICALL1/TOMM22/TSPO/RPL3/SAMM50/TIMM9/RAE1/ARFRP1/SNPH/CHMP4B/VAPA/UBL4A/MAPK3/NUTF2/NUP93/NAGPA/STX4/AP3B2/RAB1…
GO_ERBB_SIGNALING_PATHWAY	79	-0.409926	-2.09876	4.87769e-05	PIK3C2A/MVP/NCK2/PAG1/CPNE3/PXN/KIF16B/ABL1/MAPK1/RASSF2/STUB1/TGFB1/GAB1/PIK3CA/SOX9/KRAS/IQGAP1/AKT1/PIK3R1/EGFR/EPS8/NRG2/SHC1/CUL5/ARF4/PTK2/REPS2/GRB2/ERBB4/PTPN11/SRC/NRAS	79	0.207988	0.739775	0.893856	MVP/MYOC/BCAR1/ERBB3/PAG1/HSP90AA1/PXN/ABL1/STUB1/CSK/TGFB1/CDC37/AREG/PLCG1/EREG/SOX9/EGF/RPS27A/SHC3/UBC/NRG2/SHC1/CAMLG/FAM83B/ARF4/PTK2/HRAS/GRB2/SRC/UBA52/TDGF1
GO_INSULIN_RECEPTOR_SIGNALING_PATHWAY	79	-0.400372	-2.04984	4.87769e-05	PDK4/PDK2/PIK3C2A/ATP6V1H/ATP6AP1/AKT2/PIK3R2/NAMPT/CAV2/GAB1/TCIRG1/ATP6V0E1/SOS1/ATP6V0B/RHOQ/PIK3CA/INS-IGF2/ATP6V1E1/ATP6V1G1/AKT1/PIK3R1/PHIP/EIF4EBP2/SOGA1/FOXO1/APPL1/SHC1/IRS1/INSR/ATP6V0E2/PTPN2/FOXC2/GRB2/FOXO4/ATP6V0C/IRS2/PTPN1/ATP6V1G2	79	0.314428	1.11836	0.285522	ATP6V0A1/ATP6V1H/BCAR1/ATP6AP1/ATP6V1D/PIK3R2/GSK3A/ATP6V0A4/TCIRG1/ATP6V0E1/ATP6V0B/RHOQ/ATP6V1F/ATP6V1E1/ATP6V1G1/ATP6V1C2/ATP6V0D2/ATP6V1G3/ATP6V1C1/ATP6V0D1/SHC1/SH2B2/SMARCC1/AP3S1/GRB2/ATP6V0C/EIF4EBP1/ATP6V1E2
GO_CELLULAR_LIPID_METABOLIC_PROCESS	890	-0.230336	-1.64267	4.88902e-05	ACSM3/PRKAR2B/CROT/AGK/ARSD/PNPLA4/ADIPOR2/ST3GAL1/FYN/PIK3C2A/ELOVL5/ALOX5/DPEP1/CD74/NSMAF/INPP4A/RETSAT/KITLG/HEXB/PIK3CB/MSMO1/SOAT1/TBXAS1/ACAA1/MTMR1/GPC1/ST3GAL6/CTSA/ELOVL1/TNFRSF1A/ACSL4/IP6K2/FGF10/SLC44A1/ST6GALNAC1/RDH11/ALDH3A2/MGLL/RAB7A/FGFR1/PIK3C3/EDN1/SMARCD3/NCOA1/CPNE3/DDHD2/MGST2/ACOX3/BAX/LPCAT2/P2RX7/CERS4/DLD/PTGS1/GGT5/SLC25A17/ABHD4/SPTLC2/CDS2/VAPA/LPIN2/STS/TBL1X/ALG13…	893	-0.251619	NA	1	PON1/CROT/ADIPOR2/ST3GAL1/FYN/ABHD5/CPS1/PI4K2B/ACAA1/ARSF/DGAT2/FGFR2/ACSM2B/MGLL/PTPLAD1/PLD1/ACACB/SLC27A5/APOB/CETP/P2RX7/DLD/APOH/CRAT/CYP26A1/CYP2D6/PNPLA3/CPNE6/HAO1/LPIN2/LIPG/STS/GCDH/PIK3CG/PRKAG2/PHYH/CYP2C18/CWH43/INPP4B/PPARGC1A/SC5D/CPT1A/APOA5/APOC3/CHPT1/LPCAT3/SERINC1/GPLD1/ALDH5A1/QKI/GHR/EHHADH/PCCB/SDC1/SCP2/HAO2/ACADM/PIK3R3/ABCD3/APOA1/TTR/ALDH8A1/ACOT2/EPHX2/ECHDC2/CAT/ACAD…
GO_REGULATION_OF_RESPONSE_TO_EXTERNAL_STIMULUS	902	-0.24971	-1.78274	4.92368e-05	CFH/ENPP4/SLC7A2/PLXND1/PDK4/CX3CL1/SEMA3G/CD4/FYN/PLAUR/DCN/CAPN1/MDH1/SNAI2/CD74/GPR124/BIRC3/TNFRSF1B/FAM13B/C6/ATP6V1H/MRPS10/VAMP3/CYBA/KCNQ1/EIF2AK2/USP36/PUM2/IL17RB/TRAF3IP2/PRDM1/ATG5/LZTS1/U2AF2/CALCRL/MYLK/TNFRSF1A/HYAL2/VPS35/RORA/NEDD4/FGF10/LMCD1/ST6GAL1/MGLL/SCARF1/SEMA3A/SEMA3C/RAB7A/FGFR1/EDN1/SLC1A3/SEMA5B/GSTP1/CD59/CTTN/ITPKC/MAVS/SNX5/GMIP/MUL1/EXOC1/ANGPT2/SCFD1/SEMA6A/TYRO3…	900	0.174692	0.70212	0.99986	AP2B1/CCL26/RNF216/SNAI2/ATP6V0A1/PHF23/AP2S1/ATP6V1H/VAMP3/TRAF3IP2/YIPF1/U2AF2/NTHL1/CTNNA2/HYAL2/SIRT2/VPS35/CSNK2A2/C1QTNF3/CTTN/ITPKC/PPEF1/MT3/SNX5/GMIP/ANGPT2/TYRO3/PGC/RHBDD3/TSPO/ATP6V1D/CHMP4B/USP14/MAPK3/NUP93/SETD6/STX4/RIPK2/DKKL1/PRKD2/CACTIN/RPS19/GSK3A/HSPB1/CREB3/DVL1/CUEDC2/RPL28/C1QBP/KAT2A/MVK/CYP27B1/GAPDH/ATP6V0E1/BCL6/GRK7/PLXNA1/HTRA2/WDR75/PARK7/ZBTB17/ARTN/ATP6V0B/NENF/S…
GO_RESPONSE_TO_ORGANIC_CYCLIC_COMPOUND	904	-0.237492	-1.69528	4.95295e-05	PRKAR2B/OSBPL7/CD4/PPP5C/CALCOCO1/BID/IGF1/ATP1A2/BAK1/GRN/MSR1/MED17/CTNNA1/CYBA/KCNQ1/THRAP3/EIF2AK2/ATP2B4/CASP8/TAF2/FECH/KLF6/PYGM/MAOB/RORA/NEDD4/LRP6/FGF10/ATP2B1/GLI2/RARB/IL4R/PAK3/GNB1/EDN1/ADCYAP1R1/RAPGEF3/MEF2C/SSH1/GSTP1/NCOA1/CAD/PPP1R15A/BAX/DNMT3B/MAVS/P2RX7/ICAM1/IRAK3/MUL1/TFAP4/EZR/AGO1/DPYSL2/COMT/PTGS1/HSP90AB1/ITPR3/ABL1/MTAP/MAPK1/LGALS1/TIMP3/HMOX1/TSPO/RBFOX2/TXN2/HIF1A/…	899	-0.195081	NA	1	ABCB4/CD4/CPS1/LRRC7/OTC/MSR1/CDH1/PTGER3/F7/KLF6/MAOB/RORA/NEDD4/LRP6/ACAT1/MEF2C/GNAO1/P2RX7/ESR1/JAK2/TIMP3/RBFOX2/EP300/DICER1/NFKBIA/HNF4A/CHRNA4/STS/HTR2A/LONP2/DHODH/CA2/NAMPT/PIK3CG/MED13/CHRNE/RAPGEF2/PPARGC1A/CPT1A/APOC3/CDKN1B/GPLD1/GHR/NR3C1/LIFR/UBE3A/BCHE/TACR1/FN1/SDC1/KYNU/ERRFI1/ABCD3/APOA1/SGK1/ARG1/CTGF/CASQ2/ABCG2/KLF9/NR4A3/GOT1/CPN1/DUSP1/TEK/EGR1/SOCS2/PTK2B/AKAP1/KCNJ8/CAT…
GO_REGULATION_OF_TRANSFERASE_ACTIVITY	923	-0.215784	-1.54311	5.0158e-05	FGR/DVL2/PRKAR2B/IBTK/TENM1/CD4/DCN/MAP4K5/MVP/GPRC5A/SLC11A1/WWTR1/CD74/MNAT1/BAK1/MAP2K3/PNKP/LCP2/KITLG/PPP1R3F/ARHGEF5/PIK3CB/ANAPC4/EIF2AK2/ATP2B4/RHOA/HYAL2/LRP6/IKBKAP/FGF10/CDC42/NCK2/TRIB2/UBE2D1/MARK2/MAP3K13/DLG1/PAK3/FGFR1/EDN1/RBL1/PTPRC/DUSP12/STRADB/CCNT2/GSTP1/WNT11/NOX4/BAX/MAPKAPK5/P2RX7/ANAPC5/GCN1L1/ERP29/IRAK3/MUL1/TFAP4/MLTK/PSME1/TINF2/CDC23/MAP3K1/PSMD5/HSP90AB1/ABL1/GADD4…	926	0.2513	1.01047	0.449976	BAD/DVL2/PSMB1/PSMC4/MVP/SLC11A1/WWTR1/MNAT1/BAK1/PNKP/PSMA4/MAGEC2/DTNBP1/PPP1R3F/PHPT1/SERPINB3/RHOA/HYAL2/CDC42/EPHA8/TRIB2/UBE2D1/TSG101/MAP2K7/CHRNA3/DUSP12/MAPRE3/BAX/PSMC5/MT3/TESC/MAPKAPK5/TFAP4/HSP90AB1/PSMD8/PPM1F/ANKRD54/TELO2/PSMB5/PSME2/PSMA7/BIRC7/EEF1A2/TRIB3/CDK5RAP1/PSMD10/MAPK3/ACD/PSMD7/VAC14/FBXO31/UBE2I/PYCARD/CSK/KIAA1199/RIPK2/STK3/PIH1D1/CDC37/PPP2R1A/PIK3R2/GSK3A/HSPB1/LI…
GO_POSITIVE_REGULATION_OF_TRANSPORT	927	-0.230357	-1.64783	5.01681e-05	FGR/ADIPOR2/TENM1/CD4/HFE/BID/IGF1/RUFY3/SLC11A1/EHD2/BAK1/VAMP3/NEDD4L/ARHGEF5/MAPK9/CYBA/KCNQ1/HHAT/KCNH2/USP36/IL17RB/PKP2/ATG5/CDH3/U2AF2/CASP8/MYLK/RHOA/HYAL2/VPS35/NEDD4/CDC42/ATP6AP1/TACR2/SRI/DLG1/RAB7A/PTPN23/IL4R/ACTN2/EDN1/ADCYAP1R1/RAPGEF3/CADPS2/STARD7/RBM22/HUWE1/TRIP6/BAX/EDEM2/MAVS/P2RX7/EXOC1/EZR/DPYSL2/BAMBI/HSP90AB1/ABL1/ZDHHC8/HPS4/TSPO/HIF1A/NFKBIA/PLTP/SGK2/SLC17A9/NKAP/EMD/…	926	0.199231	0.801104	0.99372	ABCC8/SCIN/GIPR/SLC11A1/BAK1/RANBP3/DTNBP1/VAMP3/PHPT1/HHAT/CDH3/U2AF2/RHOA/HYAL2/VPS35/GAL/ATP1B3/CSNK2A2/CAMK2A/CDC42/ATP6AP1/TSG101/TACR2/PTPN23/ACTN2/DNM2/AACS/C1QTNF3/OPRK1/RBM22/BAX/EDEM2/DYNLL1/TESC/BAMBI/HSP90AB1/PSMD8/HNRNPM/HPS4/TSPO/CACNA1I/NKAP/EMD/NUTF2/PYCARD/STX4/GSDMD/OAZ1/PDCD5/BBC3/PIK3R2/RAB3A/SCN1B/GSK3A/STX1A/DNM1/NCS1/CREB3/PPP3CB/BMPR1A/RPL28/KAT2A/YWHAE/MAP2K6/WFS1/ZNF259/…
GO_TRANSFORMING_GROWTH_FACTOR_BETA_RECEPTOR_SIGNALING_PATHWAY	94	-0.386346	-2.04861	5.01781e-05	HIPK2/RHOA/TGFBR3/FERMT2/ITGB5/FKBP1A/PXN/BAMBI/TAB1/SMAD7/TGFB1/ENG/BMPR1A/MTMR4/CCL2/SMAD5/USP9Y/ACVR1/APOA1/LTBP2/TGFB3/SMAD9/FMOD/USP9X/CITED1/ID1/NEDD8/GDF15/MAP3K7/TGFBRAP1/SMAD6/ACVRL1/PML/FURIN/ARRB2/SMAD4/PARP1/RPS27A/PARD3/ITGB1/PTPRK/ZFYVE9/SKI/ZYX/TGFBR2/HPGD/COL1A2/SMAD3/FNTA/ADAM9/PTK2/FOS/WFIKKN2/EID2/JUN/CLDN5/SRC/PDGFA	94	0.216787	0.78605	0.854267	RHOA/FKBP1A/BAMBI/BMPR1A/DUSP22/CITED1/NEDD8/GDF15/UBE2M/PML/PARP1/RPS27A/PARD3/DUSP15/UBC/FOXH1/SMAD3/ADAM9/PTK2/SMAD2/EID2/SRC/UBA52
GO_EPITHELIUM_DEVELOPMENT	934	-0.228518	-1.63585	5.03043e-05	TNMD/PLXND1/ARX/DVL2/WAS/ATP2C1/SNAI2/VIM/ARID4A/SLC4A7/VCL/LAMA3/FOXC1/USP13/CDH3/FGFR2/RHOA/ROCK1/NUP133/LRP6/FGF10/CDC42/ALDH3A2/MPP5/PPP2R3A/GLI2/SEMA3A/SEMA3C/FOSL2/DLG1/FGFR1/EDN1/RAPGEF3/CEACAM1/MEF2C/DLG3/PLOD1/RAB10/ATRX/WNT11/B4GALT1/TMED2/BAX/ICAM1/CHRD/AARS/EZR/HNRNPH3/NRP1/MAPK1/HPS4/ITPK1/HIF1A/MTHFD1/STK4/SALL4/CTSZ/POFUT1/JAG1/SMAD7/VSIG1/STS/PLS3/PGK1/NDRG4/CTSH/TJP1/BLOC1S6/FZD3…	931	0.196772	0.791281	0.99551	ARX/DVL2/HOXA11/DLX6/RALA/PROM1/PAX6/PAX7/FUZ/MKS1/SNAI2/BAK1/CC2D2A/LAMA3/ARID4B/FOXC1/LAMC2/CDH3/DLX3/RHOA/NUP133/CDC42/TP63/NLE1/PPP2R3A/TSG101/CELSR1/PAX2/TULP3/TCF7/ARG2/PLOD1/RAB10/BAX/PTHLH/AARS/DLL3/TGM1/KRT31/IFT74/HPS4/SIX4/NFATC4/IFT52/BMP7/PGK1/FA2H/AXIN1/RPGRIP1L/CTSH/FZD3/EYA1/STK3/PIH1D1/ERCC2/PRKD2/FZR1/CNFN/UPK1A/FKBP8/CDK6/CRHR2/PLOD3/AGR2/CA9/EDF1/DVL1/BMPR1A/PITX3/SUFU/BCCIP/D…
GO_ORGANIC_ACID_METABOLIC_PROCESS	934	-0.270972	-1.93977	5.03043e-05	GCLC/CYP26B1/SLC7A2/ACSM3/PRKAR2B/CROT/ADIPOR2/AASS/ST3GAL1/IDS/LARS2/DCN/ELOVL5/ALOX5/MDH1/DPEP1/IGF1/CD74/GCLM/SARS/CHPF2/MRI1/VCAN/CTPS2/HEXB/MSMO1/TBXAS1/ALDH18A1/PET112/ACAA1/BCAT1/CS/GPC1/ST3GAL6/OAT/ME1/MTHFD2/ELOVL1/TNFRSF1A/IARS2/ACSL4/NDST1/ALDH3A2/HSD17B10/ST6GAL1/MGLL/SLC46A1/NAALAD2/MCCC1/EDN1/SLC1A3/LRRC16A/PGM1/ME2/BCKDHB/PLOD1/CAD/MGST2/B4GALT1/ACOX3/DNMT3B/SLC23A2/AARS/DLD/SLC7A8…	938	-0.324374	NA	1	GCLC/SLC7A2/PON1/CROT/ADIPOR2/AASS/ST3GAL1/ABHD5/DCN/CPS1/OTC/MPC1/ACAA1/HAGH/ACSM2B/NDST1/SDHA/ABCB11/ST6GAL1/MGLL/PTPLAD1/ACAT1/ACACB/MCCC1/PGM1/ATP8B1/BCKDHB/SLC27A5/HAL/SLCO1A2/B4GALT1/FOLH1/L2HGDH/DLD/VNN3/CRAT/CYP26A1/UPB1/PRODH/CYP2D6/GSTZ1/MTHFD1/HAO1/LPIN2/SLC25A15/FAH/GCDH/PON3/PRKAG2/GCK/OGN/PHYH/CYP2C18/ASPA/ENO3/UGT2B10/SULT1E1/AADAT/SEPSECS/SLC2A9/PPARGC1A/SC5D/CPT1A/DAO/ART4/ALDH5A…
GO_SINGLE_ORGANISM_CATABOLIC_PROCESS	941	-0.22119	-1.58416	5.04796e-05	FUCA2/CYP26B1/CROT/PNPLA4/AASS/IDS/DCN/MAN2B2/MDH1/DPEP1/FAM13B/GABARAPL2/VCAN/PHKA2/MRPS10/HEXB/GYG2/ATG5/USP13/ACAA1/BCAT1/GPC1/OAT/MYLK/ATXN3/PHKA1/HYAL2/PYGM/FUNDC1/SLC44A1/LMCD1/SEL1L/ALDH3A2/HSD17B10/MARK2/MGLL/SCARF1/RAB7A/UNG/MCCC1/SLC1A3/PGM1/COL4A4/BCKDHB/DDHD2/ITPKC/ACOX3/HSD17B14/ADAMTS2/MMP2/EDEM2/P2RX7/GMIP/BLVRB/DLD/XYLB/DHPS/PRTFDC1/MTAP/HMOX1/APOBEC3H/FOXRED2/SLC25A17/ABHD4/PYGL/…	942	-0.285191	NA	1	PON1/CROT/UPP2/AASS/DCN/CPS1/DERA/HSD17B6/OTC/ACAA1/HAGH/MYLK/ATG2B/SEL1L/PDE8A/MGLL/SCARF1/ACAT1/PLD1/MCCC1/PGM1/COL4A4/BCKDHB/HAL/SLCO1A2/APOB/P2RX7/DLD/HDAC6/CRAT/CYP26A1/UPB1/PRODH/FBXO7/PNPLA3/PYGL/GSTZ1/HAO1/LPIN2/MYOM1/LIPG/STS/FAH/GCDH/PON3/GCK/C5/OGN/AMBP/PHYH/ERLIN1/ACBD5/ASPA/PNPO/ENO3/AADAT/PPARGC1A/ATG2A/CPT1A/APOA5/APOC3/DAO/ALDH2/ALDH5A1/PDE10A/AGXT2/EHHADH/HGD/PCCB/KYNU/PCYOX1/SCP…
GO_REGULATION_OF_PROTEIN_LOCALIZATION	940	-0.229878	-1.64632	5.05127e-05	FGR/SLC25A5/ITGA3/CX3CL1/RHBDF1/TENM1/HFE/FYN/UFL1/BID/IGF1/RUFY3/WWTR1/SNAI2/GPM6B/VAMP3/HHAT/USP36/IL17RB/ATG5/U2AF2/CASP8/SP100/RHOA/HYAL2/VPS35/CDC42/FBXW11/PICALM/SRI/DLG1/IL4R/ACTN2/FBLN1/PIK3C3/RAPGEF3/STX7/XPO1/STARD7/RBM22/HUWE1/TRIP6/EDEM2/FKBP1A/MAVS/P2RX7/SLC8B1/ERP29/RAB11FIP3/EXOC1/RAPGEF4/SCFD1/EZR/BAMBI/TREM2/HSP90AB1/ITPR3/ABL1/ZDHHC8/HPS4/HIF1A/NFKBIA/CD40/ZMYND8/SLC17A9/PSMD10/…	938	0.25757	1.03591	0.323397	KDM1A/ABCC8/RHBDF1/CACNA2D2/GIPR/WWTR1/SNAI2/RANBP3/VAMP3/TNFRSF9/PHPT1/HHAT/U2AF2/RHOA/HYAL2/SIRT2/VPS35/CSNK2A2/CDC42/DERL2/TSG101/ACTN2/KEAP1/AACS/C1QTNF3/RBM22/EDEM2/FKBP1A/DYNLL1/BAMBI/HSP90AB1/PSMD8/HNRNPM/HPS4/RHBDD3/SIX4/ZMYND8/PSMD10/NKAP/CCDC22/EMD/CDK16/NUTF2/PYCARD/STX4/CSK/RAB11A/GSDMD/NFKBIB/OAZ1/STX10/PDCD5/BBC3/PIK3R2/PDE4C/GSK3A/DNAJB6/STX1A/AGR2/CREB3/DVL1/PPP3CB/BMPR1A/LZTS2/RP…
GO_NEGATIVE_REGULATION_OF_MULTICELLULAR_ORGANISMAL_PROCESS	956	-0.241787	-1.73382	5.10438e-05	TNMD/TMEM176A/CX3CL1/IFRD1/SEMA3G/STAB1/BTK/HFE/PLAUR/DCN/IGF1/RUFY3/SLC11A1/ATP1A2/SNAI2/CD74/STRAP/VIM/CTNNA1/WWC3/CYBA/FOXC1/ATP2B4/HDAC7/CDH3/NGFR/CALCRL/TIE1/NGEF/CD84/SP100/RHOA/ROCK1/OTUD5/BCL3/PFN2/FSTL3/TRIB2/RPS6KA6/LIMS2/CRMP1/GLI2/NOTCH3/TACR2/SRI/SEMA3A/SEMA3C/PTPN23/ARHGEF1/RARB/IL4R/FGFR1/FBLN1/EDN1/RAPGEF3/MEF2C/OPRK1/SEMA5B/GSTP1/WNT11/MAVS/P2RX7/LAG3/ARHGAP4/IRAK3/MUL1/CHRD/RAB1…	955	-0.161627	NA	1	TNMD/TMEM176A/CRY1/SEMA3G/DCN/LTF/HGF/USP2/RTN4R/PTGER3/WNK1/NGFR/CALCRL/NTN1/TIE1/CD84/ROCK1/LIMS2/PCM1/ITCH/CPB2/MEF2C/F11/P2RX7/APOH/SEMA4G/JAK2/FBXO7/DICER1/RPS6KA5/NFKBIA/ANGPT4/RGCC/HAMP/HPN/PIK3CG/TMEM176B/PBLD/WNT3/VTN/RAPGEF2/ZBTB16/APOC3/CDKN1B/BMP5/SEMA5A/WWC1/KNG1/HRG/IFIH1/EFEMP1/FN1/IL1RL1/PROC/ID2/EPHA4/TNR/ERRFI1/GBP1/APOA1/TJP2/TEK/PTK2B/ADRA1A/EPX/AKAP1/KIAA0922/PLG/ACVR1C/ID1/A…
GO_FATTY_ACID_BIOSYNTHETIC_PROCESS	108	-0.355697	-1.93775	5.10504e-05	ACSM3/ELOVL5/ALOX5/CD74/MSMO1/TBXAS1/ELOVL1/PTGS2/MGLL/EDN1/MGST2/PTGS1/SCD/GGT5/GGT1/MLYCD/PTGDS/ALOX12/SC5D/PTGES3/QKI/PECR/ABCD3/ELOVL3/PLP1/ACSL3/PTGIS/PLA2G5/GGT7/ACSS2/ACLY/PRKAB2/ALOX5AP/FADS2/PNPLA8/CH25H/RNPEPL1/DEGS1/THNSL2/SCD5/CBR4/PTGES2/PTGES/HSD17B12/FADS1/ACSS1/FAM213B/CBR1/PRKAA2/HPGDS/ELOVL7/SYK/PTPLA/LIPC/GGT6/FASN/FAXDC2/ELOVL6/LPL/SPHK1/ACSF3/FCER1A/AGMO/PTPLAD2/AKR1C3/MYO5A/…	108	0.159996	0.587878	0.992115	ELOVL1/ACOT7/TECR/MCAT/FA2H/PTGES3/LTA4H/MECR/ELOVL3/ACSL3/ACLY/RNPEPL1/DEGS1/PTGES2/PTGES/GGTLC1/OXSM/OLAH/PRKAA2/HPGDS/PLA2G4F/LIPT2/SPHK1/RNPEP/ACSF3/ALOXE3/ALOX12B/PRKAG1/AKR1C3/FADS3/MIF/DECR2
GO_POSITIVE_REGULATION_OF_TRANSCRIPTION_FROM_RNA_POLYMERASE_II_PROMOTER	989	-0.217505	-1.56408	5.19886e-05	TEAD3/NFIX/DCN/MBTPS2/CALCOCO1/SLC30A9/IGF1/WWTR1/MNAT1/IKZF2/ARID4A/MED17/HEXB/THRAP3/FOXC1/PPP1R12A/TAF2/HIPK2/RFXANK/FOXJ2/FGFR2/KLF6/TNFRSF1A/CBFB/HYAL2/MEF2A/TFE3/PPP2R5B/NUCKS1/RORA/LRP6/FGF10/FSTL3/NCK2/HLTF/GLI2/NOTCH3/FOSL2/RARB/NFKB2/PHF17/ITGA8/EDN1/RAPGEF3/MEF2C/CCNT2/NFE2L1/NCOA1/ATRX/EBF4/MAVS/TFAP4/FLT3LG/ITGA6/AGO1/PATZ1/DDX17/PSMC6/HIF1A/NFKBIA/CD40/SALL4/JAG1/RPRD1B/LPIN2/SMAD7/…	987	0.21491	0.865103	0.96093	KDM1A/ETV1/PAF1/PAX6/TEAD3/PAX7/AKAP8L/PSMC4/SLC11A1/WWTR1/MNAT1/RNF10/HSF2/HEXB/ARID4B/FOXC1/AHRR/RNF4/DLX3/CDON/RFXANK/YBX1/NFYC/ZFAT/CBFB/HYAL2/HDAC4/TFE3/SIRT2/PPP2R5B/PITX1/GAL/TCF3/TP63/C19orf10/TXK/PAX2/NFKB2/PSMC5/MT3/C14orf166/TFAP2C/IGBP1/SLC9A1/TFAP4/ITGA6/CEBPE/IL11/IFT74/MZF1/SMARCB1/SIX4/NFATC4/MYBL2/BMP7/PRPF6/MOSPD1/HSF4/MAPK3/ZNF821/GABPB1/RIPK2/EYA1/RELB/ERCC2/MED25/PRKD2/DBP/PI…
GO_CELL_DEATH	988	-0.238488	-1.71463	5.20725e-05	GCLC/CYP26B1/CASP10/CFLAR/RBM5/PDK2/GGCT/NISCH/BTK/PLAUR/DPEP1/BID/NDUFS1/BIRC3/GCLM/TNFRSF1B/BCLAF1/RABEP1/BAK1/USP28/KITLG/MAPK9/TRAF1/TRAF3IP2/ATG5/HDAC7/NCKAP1/ELMO2/CASP8/NGFR/HIPK2/EYA2/PKN2/MAP2K4/SLK/FGFR2/TNFRSF1A/ROCK1/MEF2A/PDCD2/SEMA3A/GRAMD4/FOSL2/PHF17/GNB1/PTPRH/MEF2C/KIAA0141/TRAF5/PPP1R15A/BAX/P2RX7/TFAP4/MLTK/SEMA6A/TRPM7/MAP3K1/ABL1/GADD45B/BCL2L13/MAPK1/PPM1F/LGALS1/HMOX1/TSPO…	986	0.294461	1.18531	0.00634994	STPG1/BAD/CIAPIN1/TNFRSF12A/GGCT/CDK11A/NISCH/RNF216/DPF1/PLAUR/GLRX2/CD44/BAK1/AIFM2/TNFRSF9/TRAF1/TRAF3IP2/CCAR1/HDAC7/SNCAIP/PKM/SIRT2/CSNK2A2/CAMK2A/PDCD2/TP63/NLE1/C19orf10/PAX2/TRAF4/MAP2K7/DNAJC10/GNB1/CLUL1/THOC1/TRAF5/PPP1R15A/BAX/MT3/DNM1L/DYNLL1/IGBP1/CDIP1/BIRC5/SLC9A1/TFAP4/PDCD7/SH3GLB1/BCL7C/RASSF7/MKNK2/PPM1F/LGALS1/BIK/TSPO/ACIN1/NFATC4/MMP9/BIRC7/TRIB3/CSNK2A1/VAPA/PSMD10/TRADD/…
GO_CELLULAR_RESPONSE_TO_ENDOGENOUS_STIMULUS	994	-0.254656	-1.83197	5.20915e-05	TNMD/PDK4/PRKAR2B/PDK2/ADIPOR2/CD9/HFE/FYN/KAL1/PTBP1/PIK3C2A/CALCOCO1/IGF1/ATP1A2/SNAI2/UBR2/ZFYVE16/MED17/CTNNA1/ATP6V1H/POLR2B/CYBA/KCNQ1/THRAP3/ATP2B4/HIPK2/GLP2R/FGFR2/FECH/KLF6/RHOA/HYAL2/RORA/NEDD4/FGF10/NDST1/ATP2B1/ATP6AP1/UBE2D1/FERMT2/RARB/ACTN2/FGFR1/GNB1/EDN1/RAPGEF3/MEF2C/ITGB5/PLOD1/RRAGB/SSH1/GSTP1/NCOA1/RAB10/CAD/AKR1B1/PPP1R15A/MMP2/DNMT3B/FKBP1A/PXN/KIF16B/ICAM1/TFAP4/CHRD/EZR/…	991	0.170264	0.685433	0.99996	BAD/FKBP4/POLR2J/MED24/PTBP1/SNAI2/RRAGD/CD44/ATP6V0A1/CTNNA1/ATP6V1H/BCAR1/KCNQ1/RHOA/HYAL2/HDAC4/SIRT2/ASNS/CAMK2A/ATP6AP1/UBE2D1/PAX2/RAP1GAP/ACTN2/GNB1/DNM2/AACS/PLOD1/RRAGB/RAB10/CAD/PPP1R15A/MT3/DNMT3B/FKBP1A/PXN/SLC9A1/TFAP4/BAMBI/HNRNPM/POLR2E/HCN2/MICALL1/RANGAP1/ATP6V1D/APEX1/BMP7/TRIB3/RHOXF1/MAPK3/POLR2C/CSK/TRIP4/CTSH/RIPK2/ESRP1/CCNE1/URI1/PDCD5/POLR2I/APLP1/KLF1/PIK3R2/ETV2/GSK3A/A…
GO_REGULATION_OF_ANATOMICAL_STRUCTURE_MORPHOGENESIS	1005	-0.257335	-1.85246	5.2651e-05	TNMD/FGR/CFLAR/SARM1/PLXND1/DVL2/CX3CL1/TBXA2R/IFRD1/SEMA3G/STAB1/FYN/RABGAP1/DCN/RUFY3/WWTR1/PHLDB1/SNAI2/GPR124/STRAP/EHD2/MYOC/FLT4/C6/CUL7/NEDD4L/HEXB/MAPK9/FOXC1/ATG5/HDAC7/LZTS1/NGFR/HIPK2/TIE1/NGEF/FGFR2/SP100/EVI5/RHOA/SYT1/ROCK1/NEDD4/FGF10/CDC42/LIMS2/MARK2/PPP2R3A/FERMT2/ST6GAL1/NTN4/SEMA3A/SEMA3C/DLG1/ARHGEF1/IL4R/PAK3/FGFR1/FBLN1/EDN1/RAPGEF3/LRRC16A/MEF2C/SEMA5B/SSH1/CTTN/WNT11/DDHD…	1004	0.205461	0.827291	0.98842	DVL2/HOXA11/AP2B1/TNFRSF12A/IFRD1/PSMB1/FUZ/MKS1/PSMC4/WWTR1/SNAI2/RNH1/PLEKHO1/PSMA4/AP2S1/MAP4/HEXB/FSTL4/FOXC1/TBC1D22A/SERPINB3/HDAC7/TBC1D22B/RHOA/GAL/CDC42/PPP2R3A/C19orf10/CELSR1/PAX2/ARHGEF1/CAPZB/DNM2/RIMS1/CHRNA3/CTTN/PPP1R15A/BAX/PSMC5/MT3/ARHGAP4/NRCAM/ANGPT2/BAMBI/PSMD8/SGSM3/KCTD17/PSMA3/SIX4/PSMB5/PSME2/NFATC4/PSMA7/CST3/PSMD10/PQBP1/FGD1/PSMD7/METRN/FBXO31/RAB11A/CTSH/FZD3/TBC1D17…
GO_POSITIVE_REGULATION_OF_PHOSPHORUS_METABOLIC_PROCESS	1011	-0.257512	-1.85446	5.2751e-05	FGR/DVL2/PRKAR2B/CX3CL1/TENM1/CD4/HFE/FYN/PLAUR/MAP4K5/IGF1/SLC11A1/CD74/TNFRSF1B/BAK1/MAP2K3/TIMP2/FLT4/LCP2/KITLG/ARHGEF5/MAPK9/PIK3CB/EIF2AK2/PPP1R12A/ATP2B4/NGFR/HIPK2/CALCRL/FGFR2/TNFRSF1A/RHOA/GPR116/PFN2/FGF10/CDC42/ATP6AP1/MARK2/MAP3K13/DLG1/PAK3/FGFR1/ARAF/EDN1/ADCYAP1R1/RAPGEF3/MEF2C/PTPRC/DUSP12/STRADB/CCNT2/WNT11/NOX4/PPP1R15A/BAX/MAVS/MAPKAPK5/P2RX7/GCN1L1/ERP29/ICAM1/MUL1/FLT3LG/ITG…	1007	0.153456	0.617937	1	BAD/DVL2/CCL26/NOX1/GIPR/PLAUR/SLC11A1/CD44/BAK1/GUCA1A/TNK2/RHOA/CDC42/EPHA8/ATP6AP1/C19orf10/TRAF4/MAP2K7/CHRNA3/DUSP12/OPRK1/MAPRE3/PPP1R15A/BAX/MT3/PTHLH/MAPKAPK5/IGBP1/ITGA6/HSP90AB1/TELO2/MMP9/BMP7/BIRC7/EEF1A2/PSMD10/MAPK3/AXIN1/PYCARD/CSK/KIAA1199/RIPK2/STK3/PIH1D1/PRKD2/GSK3A/BRAT1/CRHR2/DVL1/BMPR1A/MAP3K8/CCNY/RUNDC3A/MAP2K6/UNC119/ODAM/AREG/WFS1/LTBR/TPD52L1/CAP2/CCND3/DUSP22/PPP2CA/IL…
GO_BIOLOGICAL_ADHESION	1008	-0.237311	-1.70848	5.27732e-05	CD99/CYP26B1/ITGA3/CX3CL1/IL32/CD9/STAB1/CD4/FYN/KAL1/CD22/CLDN11/WAS/ATP2C1/SLC11A1/CD74/BTN3A1/VEZT/VCL/VCAN/CTNNA1/ARHGAP6/KITLG/VAMP3/LAMC3/PIK3CB/LAMA3/RC3H2/PKP2/ATG5/CDH3/ELMO2/VMP1/CASP8/WISP2/CDON/PKN2/CD84/NEO1/TRO/ROCK1/BCL3/RORA/NEDD4/LRP6/DGCR2/CDC42/NCK2/LPHN1/ACTN1/LIMS2/STK10/FERMT2/NUAK1/SCARF1/ACTB/DLG1/MCAM/CAMSAP3/APBB1IP/ACTN2/ITGA8/CEACAM1/IGSF9B/PTPRC/PCDHB4/PCDHGA2/ITGB5/F…	1007	-0.187722	NA	1	CREBBP/FARP2/IL32/CD4/FYN/FAS/VEZT/CDH1/EPHA3/ARHGAP6/FOXP3/LAMC3/CYFIP2/RC3H2/PKP2/PKN2/NTN1/CD84/TRO/ROCK1/RORA/NEDD4/RAB27A/LRP6/TESK2/CDH19/LIMS2/PVR/SCARB1/FERMT2/TBX21/NUAK1/SCARF1/ICAM3/CEACAM1/PTPRC/COL19A1/B4GALT1/TRIP6/NID2/CASS4/P2RX7/CD200/TRPM7/SORBS1/IGFALS/CDHR5/SPECC1L/ARHGAP5/BMX/CD40LG/FNDC3A/CBLN1/FOXF1/CLEC4M/LILRB1/SIGLEC8/SIGLEC6/MAG/PIK3CG/CBLL1/CLDN15/ECM2/AMBP/TNFSF8/ENG/…
GO_ORGANONITROGEN_COMPOUND_BIOSYNTHETIC_PROCESS	1008	-0.257509	-1.85389	5.27732e-05	GCLC/HS3ST1/SLC25A13/SLC25A5/AGK/GGCT/MGST1/ST3GAL1/PTBP1/LARS2/DCN/COX15/ALAS1/GCLM/SARS/CHPF2/MRI1/MAT2B/CTPS2/MRPS10/EIF2AK2/ALDH18A1/PET112/BCAT1/MRPS35/GUCY1B3/EIF4B/RPL18/GPC1/ST3GAL6/CALCRL/OAT/ME1/MTHFD2/ELOVL1/FECH/IARS2/SLC44A1/ST6GALNAC1/NDST1/ALDH3A2/MRPS34/SLC25A3/MOCOS/NAALAD2/SLC25A43/SLC1A3/CPOX/NFE2L1/PLOD1/GSTP1/EIF3I/CAD/SLC25A24/MGST2/B4GALT1/LPCAT2/RPL6/P2RX7/OAS1/RPLP0/PABPC…	1008	0.33881	1.36435	9.9999e-06	ALDH3B1/GGCT/RPS20/PTBP1/EXTL3/SLC25A39/XYLT2/B4GALT7/TBPL1/ATP6V0A1/ADSS/RPL26L1/CTPS2/MRPS10/MRTO4/MRPL43/ALDH18A1/BCAT1/MRPS24/RPL18/OAT/KARS/ELOVL1/PKM/COASY/FTSJ1/ASNS/PABPC1/RPL31/MRPS34/VPS9D1/ARG2/MRPL22/PLOD1/RPS5/EIF3I/CAD/MRPL28/LPCAT2/SMOX/RPL6/RPLP0/PABPC4/AARS/DHPS/ACOT7/ATP5D/CHKB/TSPO/RPL3/EIF3D/ERH/GSS/EEF1A2/VAPA/ST8SIA5/SLC25A14/SMS/NME3/FA2H/NME4/QPRT/EIF3E/PYCRL/EEF1D/SARS2/O…
GO_CARBOHYDRATE_DERIVATIVE_METABOLIC_PROCESS	1026	-0.251393	-1.81262	5.32226e-05	FUCA2/HS3ST1/SLC25A13/CROT/ARSD/ST3GAL1/IDS/PLAUR/DCN/ACPP/COX15/IGF1/ATP1A2/NDUFS1/ERP44/CHPF2/MRI1/MAT2B/VCAN/PARP3/CTPS2/RRM2B/H6PD/HEXB/FOXC1/GUCY1B3/GPC1/ST3GAL6/CTSA/CALCRL/GNAI3/HYAL2/RORA/ST6GALNAC1/NDST1/MGAT4A/ST6GAL1/LMAN1/MOCOS/DLG1/UNG/SIRT6/PGM1/SLC35C2/DLG3/CAD/AKR1B1/B4GALT1/BAX/PIGS/ALG6/EDEM2/DNMT3B/TGDS/GNPTG/DLD/XYLB/UPRT/PRTFDC1/MTAP/APOBEC3H/PYGL/HIF1A/POFUT1/SAMHD1/STS/ALG1…	1026	0.2302	0.927267	0.835292	FUCA2/BAD/PIGQ/POMT2/UQCRC1/PLAUR/EXTL3/XYLT2/CD44/B4GALT7/TBPL1/ALG1/CHPF2/ATP6V0A1/ADSS/CTNS/CTPS2/RRM2B/HEXB/AKR7A2/FOXC1/CTSA/NTHL1/NDUFB4/PFKP/PKM/HYAL2/COASY/SIRT2/ENO1/VPS9D1/UNG/SIRT6/SLC35C2/CAD/POMGNT1/BAX/PTHLH/SULT2B1/EDEM2/DNMT3B/SLC9A1/NDUFB2/GNPTG/UPRT/NANS/ACOT7/ATP5D/NDUFB7/ARSA/ERH/ABHD12/PIGU/ST8SIA5/ALG13/RENBP/TAZ/PGK1/PORCN/GLA/NME3/MPG/NAGPA/NME4/LMF1/KIAA1199/IMPAD1/TSTA3/…
GO_IMMUNE_RESPONSE	1029	-0.243051	-1.7525	5.33646e-05	FGR/CFH/SARM1/CX3CL1/CCL26/IL32/TENM1/MASP2/CD4/BTK/HFE/FYN/TYROBP/ERCC1/KDM5D/WAS/SLC11A1/MARCO/CD74/BTN3A1/IFNGR1/TNFRSF1B/C6/LCP2/CYBA/LY75/EIF2AK2/RC3H2/TRAF3IP2/ATG5/SEC61A1/CAMK2B/STYK1/NGFR/CD84/SP100/TNFRSF1A/IFI35/TFE3/IP6K2/BCL3/RORA/TGFBR3/NEDD4/IKBKAP/FCGR2B/ST6GAL1/SEMA3C/DLG1/PAG1/NFKB2/IL4R/APBB1IP/EDN1/MID2/CXCL2/MEF2C/OPRK1/FCN1/MAVS/OAS1/RGS1/ICAM1/CMA1/TREM2/ABL1/MFNG/LGALS1/AP…	1018	-0.184566	NA	1	CFH/SARM1/IL32/TENM1/CD4/FYN/LTF/NR1H4/POLR3B/C8B/FAS/TNFRSF1B/C6/FOXP3/RC3H2/NGFR/CD84/TNFRSF1A/RORA/TGFBR3/NEDD4/RAB27A/ST6GAL1/IL4R/ITCH/CXCL2/MEF2C/FYB/CMA1/BLNK/JAK2/APOL1/CNIH1/PROCR/SAMHD1/RNF125/TLR8/BMX/CD40LG/RGCC/AQP9/TRIM35/TNFRSF10A/FCGRT/CLEC4M/LILRB1/LILRA1/CD79A/LILRB5/HAMP/PIK3CG/CCL24/TRIM14/C5/TNFSF8/CXCL12/VTN/TNFAIP1/NFKB1/CLNK/OAS3/OAS2/ENDOU/FRK/VNN1/CCR6/C7/COL4A3BP/ITK/C9…
GO_REGULATION_OF_LEUKOCYTE_MIGRATION	145	-0.324481	-1.86285	5.34602e-05	CX3CL1/CD74/KITLG/STK10/ICAM1/HMOX1/PYCARD/WASL/SERPINE1/RARRES2/C5/CXCL12/C1QBP/CCL2/ITGA4/PTK2B/NCKAP1L/RAC2/RIPK3/MPP1/LGALS3/SWAP70/ANXA1/RAC1/IL33/THBS1/ADAM10/ECM1/SLIT2/PLA2G7/MSN/TIRAP/VEGFC/EDNRA/ADAM8/ADAM17/CCL28/CXCL13/TNFRSF14/NBL1/IL6R/ADORA1/CCR1/ITGA2/FIGF/JAM3/CD300A/PDGFD/C3AR1/VEGFB/CMKLR1/ANO6/CALR/CAMK1D/GAS6/CSF1/BCR/CXCR3/APOD/HMGB1/ADA/C5AR1/AIF1/ZNF580/LYN	145	-0.176385	-0.986524	0.511364	PTGER3/F7/CXCL2/CCL24/WASL/RARRES2/C5/CXCL12/TRPV4/BMP5/CCR6/ITGA4/TACR1/PTK2B/NCKAP1L/EDN3/TNFSF14/CCR7/LBP/PLVAP/MPP1/CCL25/ANXA1/IL6/IL33/CCL21/ADAM10/SLIT2/TIRAP/VEGFC/ADAM17/IL6R/PPBP/CCR1/JAM3/CXCL10/P2RY12/SELP/CMKLR1/ANO6/PAWR/GAS6/HMGB1/C5AR1/KLRK1/KLRK1
GO_RESPONSE_TO_TRANSITION_METAL_NANOPARTICLE	146	-0.320078	-1.83865	5.35504e-05	HFE/CP/FECH/CYBRD1/TFRC/CPOX/GSTP1/PPP1R15A/BAX/P2RX7/ICAM1/HMOX1/TSPO/ACP5/NUCB1/HAMP/NFKB1/CCND1/SLC11A2/ARSB/IL1A/FN1/PARK7/PLA2G4A/ABCG2/KDM3B/ACO1/MT1G/MT2A/UROD/ATF4/ASS1/LOXL2/MDM2/SLC31A1/KHK/SLC40A1/SORD/SOD1/SNCA/PAM/SLC30A5/ALAD/SLC30A6/BMP6/S100B/VCAM1/SLC30A7/HAAO/FXN/ATP7A/SLC18A2/LIPC/B2M/AQP2/ADAM9/MT1E/INSR/KCNK3/BCL2/PRNP/EIF2AK3/RELA/C1QA/D2HGDH/ABAT/MT1X/LRRK2/S100A13/MT1F/MT1…	146	-0.297679	-1.66731	0.00067659	CPS1/OTC/CP/TF/SLC30A4/CA2/HAMP/TFR2/FN1/ARG1/ACO1/ATP7B/ASS1/SLC31A1/ALDOB/KHK/SORD/ALAD/VCAM1/HAAO/ALB/INSR/ABAT/LRRK2/PLN/TAT/LCAT
GO_NEGATIVE_REGULATION_OF_MOLECULAR_FUNCTION	1053	-0.196555	-1.41938	5.42035e-05	TFPI/PRKAR2B/IBTK/HFE/APBA3/KAL1/PLAUR/DCN/SLC7A14/MVP/GPRC5A/UFL1/DPEP1/WWTR1/ATP1A2/SERPINB1/BIRC3/TIMP2/ANAPC4/KCNQ1/PPP1R12A/ATP2B4/NGFR/GNAI3/SP100/ROCK1/HYAL2/NEDD4/GNB5/LRP6/TRIB2/UBE2D1/CRMP1/FRY/PICALM/SRI/USP33/LXN/PTPRC/DLG3/GSTP1/APLP2/TMED2/PPP1R15A/BAX/FKBP1A/ANAPC5/PEBP1/GMIP/IRAK3/TFAP4/PSME1/TINF2/CDC23/PSMD5/ABL1/GADD45B/PALM/PPM1F/PIK3IP1/TIMP3/HMOX1/PSMC6/PSMA3/PAPLN/NFKBIA/TR…	1056	0.249565	1.00571	0.470655	KDM1A/PSMB1/APBA3/PLAUR/PSMC4/SLC7A14/MVP/WWTR1/SERPINB1/RNH1/CD44/PSMA4/PHPT1/SERPINB3/TNK2/HYAL2/TRIB2/UBE2D1/NLE1/PAX2/ACTN2/KEAP1/PPP1R15A/BAX/PSMC5/MT3/FKBP1A/TESC/IGBP1/GMIP/TFAP4/GPATCH2/PSMD8/C19orf26/CABIN1/PPM1F/PSMB5/PSME2/NFATC4/MMP9/PSMA7/BIRC7/TRIB3/CSNK2A1/MAPRE1/CDK5RAP1/CST3/CST4/USP14/PSMD10/RENBP/PCSK1N/GLA/MAPK3/PSMD7/SETD6/FBXO31/PYCARD/CSK/PPP1R37/PIH1D1/OAZ1/AES/URI1/PIAS4/…
GO_CELLULAR_RESPONSE_TO_BIOTIC_STIMULUS	158	-0.306646	-1.78664	5.44025e-05	TNFRSF1B/MAPK9/MEF2C/GSTP1/ICAM1/TREM2/ABL1/MAPK1/TSPO/HIF1A/NFKBIA/CD40/PYCARD/RIPK2/TGFB1/SERPINE1/CCDC47/HDAC5/NFKB1/WFS1/MAPK14/PLSCR4/NCL/FN1/TNFSF4/TNFAIP3/APAF1/NR1D1/IRF3/TICAM1/ASS1/LILRB2/FBXO18/CD36/EDNRB/DAB2IP/TLR4/TLR2/TP53/AKT1/OGT/STAR/TIRAP/IL18/PPP1R15B/SPON2/CCR5/NLRP3/FZD5/SYK/ABCA1/B2M/AXL/ADAM9/TNIP2/CD14/EIF2AK3/CEBPB/CLEC7A/RELA/TLR1/TLR6/TRAF6/IRAK1/PDE4B/TLR5/TMEM256-PLS…	158	-0.160911	-0.912335	0.771055	TNFRSF1B/PTGER3/MEF2C/NFKBIA/CCDC47/NFKB1/PPARGC1A/PLSCR4/FN1/ARG1/APAF1/LBP/ASS1/LILRB2/CD180/HMGCS2/CMPK2/EDNRB/IL6/TLR4/IRF8/AKT1/TIRAP/CCR5/FZD5/NOS3/ABCA1/AXL/CX3CR1/CXCL10/CD14/PRKCE/TLR1/TLR6/PDE4B/SHPK/KLRK1/KLRK1
GO_COFACTOR_BIOSYNTHETIC_PROCESS	163	-0.302076	-1.7698	5.45837e-05	AGK/ELOVL5/COX15/ALAS1/MAT2B/ME1/MTHFD2/ELOVL1/FECH/ACSL4/MOCOS/CPOX/NFE2L1/DLD/HSCB/TSPO/MTHFD1/MLYCD/NUBP1/QPRT/GCDH/NAMPT/PNPO/SLC11A2/TMEM14C/SPR/ACOT2/PANK3/MTHFD1L/SLC25A16/ACOT9/MOCS1/UROD/PPCS/ACSS2/PPT1/PDHA1/GCH1/COQ3/PCBD2/MTHFS/RSAD1/FPGS/ATIC/PPCDC/PPOX/SLC25A38/ALAD/HSD17B12/PTS/QDPR/PANK1/ACSS1/MMS19/HAAO/ADCK3/BDH2/MOCS2/ELOVL7/FXN/PTPLA/PCBD1/FAM96A/ACSF2/MAT2A/FASN/GPHN/DCAKD/CO…	163	-0.202662	-1.15096	0.100177	ALAS1/MPC1/ACACB/DLD/MTHFD1/GCDH/NAMPT/PNPO/KYNU/KMO/ACOT2/PANK3/GCH1/PCBD2/RFK/SUCLA2/MTHFS/ALAD/MAT1A/ACSL1/PANK1/HAAO/PDSS2/FAM96A/ELOVL6/GPHN/ACOT12/ACOT1/ELOVL2/ASPDH/PTPLB/DHFR
GO_MORPHOGENESIS_OF_A_BRANCHING_STRUCTURE	164	-0.294899	-1.72965	5.46702e-05	PLXND1/BAK1/PRDM1/FGFR2/FGF10/GLI2/SEMA3A/SEMA3C/DLG1/FGFR1/EDN1/B4GALT1/BAX/NRP1/STK4/CTSZ/CTSH/SFRP1/TGFB1/MET/ENG/PLXNA1/ACVR1/TCF21/PKD2/PGF/GNA13/MSX2/SOX9/BMP2/CITED1/LAMA5/KRAS/TBX3/SPRY2/MYC/YAP1/FGF7/PML/SMAD4/EPHA2/SLIT2/GPC3/NOTCH1/EDNRA/HHEX/MMP14/LRP5/FZD5/TGFBR2/SPRY1/HHIP/FRS2/ILK/NKX3-1/CTNNB1/CLIC4/BCL2/PPP1CA/DAG1/FOXC2/GRB2/CSF1/WT1/PBX1/PTCH1/COL4A1/FAT4/SRC/TGM2/DDR1/PHB2	163	0.227584	0.863409	0.790005	HOXA11/MKS1/BAK1/TP63/CELSR1/PAX2/BAX/NFATC4/BMP7/CTSH/EYA1/AREG/SRF/PLXNA1/WNT6/DLX2/KDM5B/PGF/BMP4/SOX9/PAX8/CITED1/SIX1/HOXD13/LAMA5/TBX3/GCM1/FGF2/LEF1/EGF/PML/RERE/RSPO2/ADM/DRD2/ST14/DLG5/HOXB13/RBM15/SPINT1/BTRC/GBX2/PPP1CA/ETV4/GRB2/CTNNBIP1/CSF1/SRC/TDGF1/FOXD1
GO_RESPONSE_TO_CARBOHYDRATE	165	-0.300875	-1.76693	5.46941e-05	SARM1/ERCC1/CYBA/CALCRL/ME1/MAP2K7/CPB2/GSTP1/NOX4/PPP1R15A/ICAM1/ANGPT2/CMA1/LGALS1/TXN2/HIF1A/ADNP/ACP5/TGFB1/RAB11FIP2/C10orf2/RPS6KB1/NFKB1/CDKN1B/EIF2B1/MAPK14/SLC29A1/SPARC/ACVR2B/FN1/IL1R1/RAP1A/CTGF/GPAM/EGR1/PTK2B/CAT/PIK3CA/ACVR1C/SOX4/ZNF236/RAF1/SERPINF1/MDM2/GATA4/CTSV/THBS1/KHK/PPP3CA/POLG/PFKL/COL6A2/ILDR2/ENSA/EIF2B5/OGT/STAR/TCF7L2/GJA1/COLEC12/KCNB1/TGFBR2/ITGA2/CASP3/CTSB/GPER1…	164	-0.218596	-1.24222	0.0277033	SARM1/MLXIPL/NR1H4/FAS/CALCRL/PRKCQ/PTGS2/CPB2/APOB/GCKR/CMA1/EP300/HNF4A/GCK/NFKB1/PPARGC1A/P2RX3/APOC3/CDKN1B/GYS2/GPLD1/FN1/CTGF/EGR1/PTK2B/CAT/PIK3CA/ACVR1C/RAF1/HMGCS2/MDM2/ALDOB/KHK/PDX1/POLG/PKLR/GJA1/SLC6A1/TGFBR2/SLC2A2/GPER1/PRKCB/CYP7A1/CLEC7A/ERN1/SLC8A1/GAS6/IRS2/P2RX2/APOM
GO_MONOCARBOXYLIC_ACID_BIOSYNTHETIC_PROCESS	166	-0.303341	-1.78284	5.4769e-05	ACSM3/DCN/ELOVL5/ALOX5/CD74/MSMO1/TBXAS1/ELOVL1/MGLL/EDN1/SLC1A3/MGST2/PTGS1/GGT5/GGT1/MLYCD/PTGDS/SC5D/DSE/UST/QKI/RBP1/PECR/SCP2/ABCD3/ALDH8A1/PLP1/PTGIS/PLA2G5/GGT7/ACSS2/PRKAB2/ALOX5AP/HSD17B4/FADS2/CYP27A1/CHST12/RNPEPL1/ALDH9A1/THNSL2/CBR4/CYP39A1/STAR/PTGES2/PTGES/HSD17B12/FADS1/ACSS1/CBR1/PRKAA2/ELOVL7/SYK/PTPLA/ACOX2/FASN/FAXDC2/DSEL/CSPG4/LPL/SPHK1/ACSF3/PDDC1/BGN/ABAT/ALDH1A3/TMLHE/PTP…	166	-0.300217	-1.70981	0.000922509	DCN/ABCB11/DHRS9/MGLL/PTPLAD1/ACACB/SLC27A5/GGT5/MLYCD/PRKAG2/SC5D/DSE/QKI/SCP2/ACADM/ABCD3/ALDH8A1/AKR1D1/PTGIS/PLA2G5/ALDH1A2/BBOX1/PRKAB2/PRKAA1/HSD17B4/SDS/PNPLA8/BAAT/SLC27A2/ALDH9A1/PKLR/CBR4/ACMSD/ALOX15/CYP7A1/ACOX2/FAXDC2/ELOVL6/DSEL/AGXT/SHMT1/FCER1A/CYP8B1/ABAT/AGMO/ELOVL2/AKR1C4/PTPLB
GO_NEGATIVE_REGULATION_OF_PROTEIN_METABOLIC_PROCESS	1070	-0.204614	-1.47904	5.48516e-05	GCLC/TFPI/PRKAR2B/IBTK/ZNF207/HFE/FYN/KAL1/PLAUR/DCN/PPP5C/SLC7A14/MVP/GPRC5A/UFL1/ZMYND11/DPEP1/WWTR1/SERPINB1/BIRC3/STRAP/BAK1/GABARAPL2/TIMP2/LMO3/HERPUD1/ANAPC4/EIF2AK2/ATG5/ATP2B4/CASP8/NGFR/KDM4A/SPI1/ROCK1/HYAL2/BCL3/LRP6/NCK2/TRIB2/RPS6KA6/UBE2D1/FRY/PICALM/DLG1/CAMSAP3/FBLN1/EDN1/ITM2A/LXN/OPHN1/PTPRC/DLG3/GSTP1/APLP2/CD59/EIF2AK1/PPP1R15A/BAX/DNMT3B/FKBP1A/P2RX7/ANAPC5/PEBP1/LAG3/IRAK3/…	1070	0.239455	0.965159	0.685243	KDM1A/PSMB1/JARID2/PLAUR/PPP5C/PSMC4/SLC7A14/MVP/WWTR1/SERPINB1/CD44/BAK1/GABARAPL2/PSMA4/SERPINB3/HMG20B/ASB1/HYAL2/SIRT2/CSNK2A2/EIF2B3/TRIB2/UBE2D1/DERL2/NLE1/PAX2/DNAJC10/EIF2AK1/PPP1R15A/BAX/PSMC5/MT3/CNOT3/DNMT3B/FKBP1A/TESC/IGBP1/TFAP4/GPATCH2/HSP90AB1/PSMD8/SMARCB1/PPM1F/TSPO/PSMA3/PSMB5/PSME2/MMP9/PSMA7/BIRC7/TRIB3/CSNK2A1/CDK5RAP1/SNTA1/CST9L/CST3/CST4/ACOT8/USP14/PSMD10/RENBP/PCSK1N/PS…
GO_NEGATIVE_REGULATION_OF_NEURON_DEATH	168	-0.296027	-1.74253	5.50252e-05	GCLC/FYN/PPP5C/IGF1/GCLM/HDAC7/NGFR/HIPK2/MAP2K4/ROCK1/MEF2C/BAX/AARS/TYRO3/HSP90AB1/NRP1/HMOX1/LGMN/HIF1A/ADNP/DNAJC5/CORO1A/UNC5B/CCL2/WFS1/SOD2/SET/PTK2B/PIK3CA/LRP1/STAMBP/CITED1/ATF4/APOE/PPT1/SERPINF1/NES/VSTM2L/KRAS/CHL1/NGF/AGAP2/STXBP1/SORL1/MAP3K12/SOD1/AKT1/SNCA/RASA1/NONO/STAR/NTRK2/ADAM8/BTG2/REL/PRKCI/GRIK2/CDK5/ILK/AXL/PRDX2/CTNNB1/STAT3/MECP2/BCL2/CEBPB/VEGFB/CD34/JUN/F2R/NRBP2/NT…	168	0.217877	0.828076	0.847826	PPP5C/HDAC7/BAX/MT3/AARS/TYRO3/HSP90AB1/SIX4/CHMP4B/TOX3/WFS1/ZNF259/MDK/HTRA2/PARK7/CITED1/PRKCG/SIX1/TRAF2/PIN1/ATF4/PPT1/VSTM2L/CHL1/MTNR1B/DLX1/NONO/UCN/EN2/CDK5/PRDX2/BCL2L1/HRAS/GRIN1/TMEM259/PCP4/CLN3/GNB2L1/CHMP4A
GO_PROTEIN_TRANSPORT_ALONG_MICROTUBULE	27	0.590552	2.2278	5.51035e-05	PCM1/IFT74/IFT27/TTC26/IFT20/IFT57/SSX2IP/IFT43/AZI1/IFT122/TTC21A/SSNA1/BBS12/IFT140/TTC30B/TTC30A/TRAF3IP1	27	0.48972	1.47403	0.0349403	DYNLL1/IFT74/IFT27/TTC26/IFT20/ICK/IFT57/WDR35/IFT43/IFT81/ARL3/AZI1/TTC21A/SSNA1/BBS12/IFT140/TTC30B/TTC30A
GO_ACTIN_FILAMENT_ORGANIZATION	170	-0.316498	-1.86635	5.51785e-05	WAS/RUFY3/TMSB10/CTNNA1/ARHGAP6/TTC17/RHOA/CDC42/NCK2/ACTN1/FRY/FRYL/FSCN1/DLG1/LRRC16A/COBLL1/ITGB5/FAT1/CTTN/ADD1/EZR/ABL1/CORO1A/WASL/PPP1R9B/ARPC3/NEDD9/DPYSL3/PTK2B/VASP/DSTN/RAC2/MYO1B/ACTN4/ARPC1B/SWAP70/RAC1/ABI1/TMOD1/ARRB1/ACTR2/ABI2/SHROOM2/DIAPH2/GSN/MSRB2/ITGB1/EPS8/PDLIM3/SORBS2/PPARGC1B/TMSB15A/SHROOM4/ZYX/ARPC5/LMOD1/PRKCI/CFL2/INPPL1/BCL2/CORO1B/HCLS1/KIAA1598/FLNA/SRC/AIF1/TRIM2…	169	0.243748	0.926763	0.670294	TMSB10/CTNNA1/BCAR1/RHOA/CDC42/CTTN/ARPC3/MAD2L2/KPTN/VASP/DSTN/ARPC1B/MICAL1/RAC1/ARPC5L/ACTA1/ARF1/MSRB2/ALDOA/FMN2/GHRL/C2orf62/ARPC5/ARPC2/INPPL1/CORO1B/CFL1/KCTD13/FSCN2/SRC/TRIM27/SPIRE2/ARPC4/CORO7
GO_GLIOGENESIS	170	-0.304781	-1.79726	5.51785e-05	CD9/VIM/MYOC/VCAN/HEXB/LAMC3/GPC1/FGF10/MPP5/GSTP1/LAMB1/ABL1/MAPK1/TSPO/HDAC10/DICER1/NDRG1/AKT2/TGFB1/CCL2/VTN/EIF2B1/HES1/FN1/ID2/EPHA4/CLU/PTK2B/CDKN2C/PLP1/SOX4/MYRF/SOX9/MBOAT7/SMO/MATN2/KRAS/TSPAN2/ANXA1/DAB2IP/TLR4/NAB1/ASCL1/SOD1/AKT1/EIF2B5/NFIB/NTRK2/GSN/NOTCH1/PARD3/PRDM8/LGI4/APCDD1/MMP14/SKI/S100B/PPAP2B/MXRA8/KLF15/CDK5/ILK/NAB2/CTNNB1/STAT3/MAP2K1/SH3TC2/P2RY1/CDH2/LAMB2/ID4/DAG1/…	169	0.178224	0.677634	0.976367	ADAM22/HEXB/SIRT2/EIF2B3/PAX2/DCX/MT3/TSPO/HDAC10/MAPK3/FA2H/METRN/CSK/NDRG1/ERCC2/CDK6/AREG/EIF2B1/EIF2B4/CDKN2C/SOX4/MBOAT7/MMP24/GCM1/LEF1/S100A8/EIF2B5/PARD3/APCDD1/S100A9/HDAC11/CDK5/CDK5R2/GAP43/CDK5R1/SOX11/SCRIB/POU3F2/POU3F1/DNER/RELN/HMBS
GO_REGULATION_OF_RESPONSE_TO_EXTRACELLULAR_STIMULUS	170	-0.308426	-1.81875	5.51785e-05	DCN/CAPN1/SNAI2/ATP6V1H/USP36/ATG5/U2AF2/VPS35/NEDD4/RAB7A/CTTN/SNX5/EXOC1/SCFD1/ZDHHC8/TSPO/SPTLC2/HIF1A/SLC17A9/BNIP3L/NOD1/KAT2A/ATP6V0E1/WDR75/QSOX1/EXOC8/ATP6V0B/NENF/RAB3GAP2/BBS2/KDR/VPS13C/SNX6/ATP6V1E1/UBQLN1/ATP6V1G1/RAB20/CTSK/RALB/RAB5A/LRSAM1/POLR3A/VPS26B/UCHL1/ATP6V1C1/LARP1/UBQLN4/SQSTM1/PRKAA2/FZD5/WDFY3/CASP3/CDK5/PAFAH1B2/FEZ2/MTM1/ATP6V0E2/ULK1/GBA/EXOC7/NRBP2/ATP6V0C/PPARA/UB…	169	0.434544	1.6522	3.03122e-05	SNAI2/ATP6V0A1/PHF23/ATP6V1H/U2AF2/VPS35/CSNK2A2/CTTN/MT3/SNX5/TSPO/ATP6V1D/CHMP4B/MAPK3/RIPK2/GSK3A/RPL28/KAT2A/CYP27B1/GAPDH/ATP6V0E1/HTRA2/WDR75/PARK7/ZBTB17/ATP6V0B/NENF/NPY/VPS26A/BBS2/MKKS/CAPNS1/PRKCG/ATP6V1E1/ATP6V1G1/MAP1LC3B/HAX1/ATP6V1C2/ATP6V0D2/LRSAM1/POLR3A/UCHL1/ATP6V1C1/GHRL/ATP13A2/ATP6V0D1/UBQLN4/SQSTM1/PRKAA2/UCN/CDK5/FEZ2/RAB1B/PARL/RUVBL1/BNIP3/CDK5R1/GBA/ATP6V0C/CCK/CLN3/SUP…
GO_LOCOMOTION	1088	-0.221707	-1.60414	5.53312e-05	SCYL3/FGR/PLXND1/ARX/ITGA3/CX3CL1/RALA/RHBDF1/SEMA3G/CD4/FYN/KAL1/PLAUR/RALBP1/ATP1A2/SNAI2/CD74/GPR124/TYMP/VCAN/KITLG/HEXB/ARHGEF5/PIK3CB/SDCCAG8/FOXC1/SYNE2/ZNF280C/ATP2B4/ELMO2/GPC1/ASUN/NGFR/ANKS1A/PKN2/CD84/NEO1/RHOA/ROCK1/HYAL2/TGFBR3/NEDD4/SPTB/FGF10/CDC42/NCK2/TFRC/MARK2/CRMP1/GLI2/NTN4/SEMA3A/SEMA3C/FSCN1/TOP2B/USP33/FGFR1/EDN1/TNS1/CEACAM1/OPHN1/LRRC16A/MEF2C/PTPRC/SEMA5B/ITGB5/FAT1/CT…	1085	-0.153825	NA	1	SEMA3G/CD4/FYN/HGF/ZRANB1/GPR124/EPHA3/NGFR/NTN1/CD84/KIF26A/ROCK1/TGFBR3/NEDD4/PVR/PLD1/PCM1/ITCH/CXCL2/MEF2C/PTPRC/APOB/B4GALT1/CMTM6/SEMA4G/JAK2/SERPIND1/RBFOX2/SLC10A1/RPS6KA5/NFATC2/ANGPT4/HTR2A/FLT1/PIK3CG/CAV2/MET/C5/OGN/ENG/DOCK8/ZFAND5/CXCL12/WNT3/TNFAIP1/RAPGEF2/GPLD1/CCR6/SEMA5A/WWC1/HRG/EPB41L5/ITGA4/SPTBN1/FN1/DNAH6/PROC/ID2/SDC1/EPHA4/TNR/PROX1/APOA1/CTGF/NR4A3/TEK/TNN/PTK2B/EPX/DNA…
GO_RESPONSE_TO_CORTICOSTEROID	173	-0.308632	-1.8249	5.53741e-05	IGF1/FECH/MAOB/ATP2B1/EDN1/GSTP1/CAD/BAX/DNMT3B/TFAP4/PTGS1/HIF1A/TGFB1/CAV1/AHR/PTGDS/RPS6KB1/COL1A1/CCND1/SPARC/ACVR1/FN1/ERRFI1/PLA2G4A/SGK1/CTGF/ABCG2/KLF9/DUSP1/CDKN1A/CDO1/ASS1/SERPINF1/KRAS/ANXA1/ANXA3/SLIT2/SRD5A1/PAM/STAR/ALAD/NOTCH1/HNMT/FOXO1/BMP6/PPARGC1B/AIFM1/FBXO32/CALM3/SHC1/AGL/HEY1/SLC18A2/ADAM9/INSR/BCL2/GBA/UBE2L3/RXRA/HMGB1/AKR1C3/SRC/CALM1/AIF1/LCAT/HMBS	173	-0.291987	-1.67208	0.0010142	CPS1/FAS/MAOB/EP300/CAV1/NR3C1/BCHE/FN1/SDC1/ERRFI1/SGK1/ARG1/CTGF/ABCG2/KLF9/GOT1/CPN1/DUSP1/FLT3/ACADS/C3/FOSB/CDO1/ASS1/HMGCS2/IL6/IL1RN/ALDOB/TPH2/PDX1/SRD5A1/ALAD/HNMT/FOXO1/PFKFB1/BDH1/AGL/GPER1/SLC18A2/AVPR1A/ADRB2/FOS/INSR/AGXT/SLIT3/RXRA/TAT/LCAT/AQP1
GO_POSITIVE_REGULATION_OF_PROTEIN_MODIFICATION_PROCESS	1106	-0.241953	-1.75259	5.59347e-05	DVL2/PRKAR2B/CX3CL1/TENM1/CD4/HFE/FYN/PLAUR/MAP4K5/IGF1/SLC11A1/SNAI2/CD74/BIRC3/TNFRSF1B/BAK1/MAP2K3/TIMP2/FLT4/LCP2/KITLG/ARHGEF5/MAPK9/PIK3CB/ANAPC4/EIF2AK2/PPP1R12A/ATP2B4/NGFR/HIPK2/FGFR2/TNFRSF1A/RHOA/PFN2/FGF10/CDC42/ATP6AP1/UBE2D1/MARK2/MAP3K13/DLG1/SART3/PAK3/FGFR1/ARAF/EDN1/RAPGEF3/MEF2C/PTPRC/STRADB/CCNT2/WNT11/NOX4/PPP1R15A/BAX/DNMT3B/FKBP1A/MAVS/MAPKAPK5/P2RX7/ANAPC5/ERP29/ICAM1/MUL1…	1102	0.214956	0.8668	0.96691	KDM1A/DVL2/CCL26/PAF1/NOX1/PSMB1/JARID2/PAX7/SPRTN/AKAP8L/PLAUR/PSMC4/SLC11A1/SNAI2/CD44/BAK1/PHF23/PSMA4/MAGEC2/TNK2/RHOA/HDAC4/RASSF1/CDC42/EPHA8/ATP6AP1/UBE2D1/CHFR/EED/C19orf10/TRAF4/MAP2K7/CHRNA3/OPRK1/MAPRE3/PPP1R15A/BAX/PSMC5/MT3/DNMT3B/FKBP1A/MAPKAPK5/ERP29/HSP90AB1/PSMD8/SMARCB1/PSMA3/TELO2/PSMB5/PSME2/MMP9/BMP7/PSMA7/BIRC7/TRIB3/PSMD10/CCDC22/MAPK3/PSMD7/AXIN1/STUB1/PYCARD/CSK/KIAA1199/…
GO_CELLULAR_RESPONSE_TO_EXTRACELLULAR_STIMULUS	182	-0.30074	-1.79163	5.59754e-05	PDK4/PDK2/HFE/GABARAPL2/EIF2AK2/ATG5/ATP2B1/USP33/PIK3C3/CADPS2/RRAGB/GSTP1/NCOA1/PPP1R15A/P2RX7/ICAM1/ITGA6/COMT/DEPDC5/HMOX1/TXN2/ADNP/WDR59/SFRP1/GSDMD/USF2/PTN/CAV1/PPP1R9B/COL1A1/NFE2L2/SLC2A1/CDKN1A/ATG14/ATF4/EIF2AK4/MYBBP1A/POSTN/WNT2B/SLC38A2/DSC2/MDM2/CTSV/MYOCD/TP53/RALB/SRD5A1/SKP2/FADS1/ITGB1/FOXO1/IMPACT/ADAMTS1/AIFM1/FZD1/KCNB1/USF1/CBS/PRKAA2/NUAK2/IFI16/FOLR2/AXL/FOS/BCL2/EIF2AK3…	182	0.219659	0.83871	0.84016	GLRX2/RRAGD/GABARAPL2/SIRT2/ASNS/RRAGB/SEH1L/PPP1R15A/ITGA6/NPRL3/GSDMD/USF2/NUDT1/TBL2/PPP1R9B/FOLR1/SRF/DAP/NPRL2/KIAA1324/RRAGC/SLC2A1/DNAJC15/FOXA2/WDR24/ATF4/MYOD1/CHMP1A/PPARG/MYBBP1A/GLUL/CTSV/MAP1LC3B/UCN2/SLC39A4/VLDLR/CDKN2B/RRAGA/USF1/PRKAA2/NUAK2/AQP2/ADORA2B/GBA/UCN3/UPP1/GAS2L1/AKR1C3/ATG7/EHMT2/SIPA1/BGLAP
GO_CELLULAR_RESPONSE_TO_OXIDATIVE_STRESS	182	-0.314276	-1.87226	5.59754e-05	RAD52/PDK2/MGST1/PPP5C/DPEP1/GUCY1B3/NGFR/KLF6/NFE2L1/SLC25A24/AKR1B1/PXN/ABL1/HMOX1/TXN2/HIF1A/APEX1/STK24/PPIF/SLC11A2/SOD2/KAT2B/MPV17/EPAS1/NFE2L2/MTR/PRDX1/F3/TNFAIP3/FOXO3/PKD2/CDK2/CHD6/KLF2/ATF4/ARNTL/PDGFRA/ETS1/ANXA1/CD36/MDM2/IL18BP/CYP1B1/HNRNPD/TPM1/PML/TP53/SOD1/ARNT/PARP1/RHOB/ARL6IP5/RPS3/FOXO1/PTPRK/PLA2R1/IMPACT/PPARGC1B/AIFM1/G6PD/SEPN1/FXN/ATP7A/PRDX3/STAT6/PRDX2/FOS/PDGFD/BCL…	181	0.259851	0.991835	0.521444	ALDH3B1/PPP5C/GLRX2/TMEM161A/SIRT2/PAX2/DNM2/MT3/TXNL1/MPV17/HTRA2/STK25/PARK7/ADPRHL2/PRDX1/BMP4/ROMO1/PRDX5/TRAF2/ATF4/OSER1/PML/CBX8/PARP1/PYCR2/RPS3/MMP3/PDK1/ATP13A2/G6PD/PRKCD/ANKRD2/MAPK7/PRDX2/RELA/ZNF622/BNIP3/NQO1/PYCR1/MAPT/LONP1/SRC/HSPA1B/HSPA1A/ZNF580/GPX1/ETV5
GO_FC_RECEPTOR_SIGNALING_PATHWAY	181	-0.295528	-1.75896	5.60036e-05	FGR/BTK/FYN/WAS/LCP2/MAPK9/NCKAP1/ELMO2/MAP2K4/CDC42/UBE2D1/ACTB/PSME1/MAP3K1/PSMD5/HSP90AB1/ABL1/MAPK1/PSMC6/PSMA3/NFKBIA/PSMD10/IKBKB/FCGRT/PIK3R2/WASL/PSMA2/PPP3CB/NFKB1/ARPC3/PIK3CA/WIPF3/PLD2/ARPC1B/KRAS/MAP3K7/TEC/RAC1/ABI1/ACTR2/PPP3CA/MYO10/PIK3R1/DOCK1/ELMO1/KIT/TAB3/FCER1G/PSMB4/CALM3/SHC1/ARPC5/SYK/CRK/PTK2/WIPF2/RELA/TRAF6/GRB2/PAK2/SRC/CALM1/FCGR3A/PSMB8/NRAS/NCKIPSD/PPP3R1/PSMB9/ARP…	181	0.425108	1.62261	3.02602e-05	PSMB1/PSMC4/PSMA4/CDC42/UBE2D1/ACTB/MAP2K7/PSMC5/HSP90AB1/PSMD8/PSMB5/PSME2/PSMA7/PSMD10/MAPK3/PSMD7/PIK3R2/LIMK1/PPP3CB/PSMD3/PSMD11/ARPC3/PSMD14/WIPF3/PLCG1/PSMB2/PSMA1/ARPC1B/PSME3/UBE2D2/TEC/RAC1/PSMB7/PSMB6/PSMA5/RPS27A/UBC/WASF2/PSMD4/PSMB4/CALM3/SHC1/ARPC5/ARPC2/PSMD6/PRKCD/PSMC3/PTK2/RELA/PSMD1/HRAS/UBE2N/ACTG1/PLA2G6/PSMD13/SRC/UBA52/ARPC4/BRK1
GO_STEM_CELL_DIFFERENTIATION	188	-0.288002	-1.7237	5.63809e-05	MEOX1/SOX8/SEMA3G/WWTR1/SNAI2/CUL7/KITLG/FOXC1/FGFR2/TGFBR3/LRP6/FGF10/SEMA3A/SEMA3C/FGFR1/EDN1/XRCC5/MEF2C/PTPRC/SEMA5B/REST/WNT11/EFNB1/SEMA6A/SEMA4G/NRP1/MAPK1/HIF1A/JAG1/SETD6/SFRP1/TGFB1/C10orf54/BMPR1A/CORO1C/HES1/ACVR1/LOXL3/STAT1/TCF21/MSX2/TBX2/TWIST1/SNAI1/SOX9/BMP2/SMO/OLFM1/LAMA5/GSC/LOXL2/PUM1/SEMA4F/HTR2B/EDNRB/FOXF2/SEMA6D/SEMA7A/ASCL1/MYOCD/SMAD4/MTF2/SEMA6C/ADAM15/OSR1/NOTCH1/EDN…	187	0.157005	0.600288	0.996402	SEMA3F/WNT16/JARID2/ISL1/WWTR1/SNAI2/KITLG/FOXC1/TP63/PAX2/EDN1/XRCC5/SEMA5B/EFNB1/TGFB2/NRP1/BMP7/FAM83D/MAPK3/SETD6/ERCC2/TGFB1/CDK6/BMPR1A/PSMD11/FOLR1/CORO1C/SRF/WNT5A/RTN4/EPCAM/TBX2/TWIST1/SOX21/BMP4/SOX9/LIF/ELL3/LAMA5/TRIM28/LIN28A/GSC/PUM1/SEMA4F/PAX3/HTR2B/WNT10A/FOXF2/SIX3/SEMA7A/LEF1/SEMA6C/ADAM15/OSR1/ECE2/HMGA2/MSI2/BATF/ACE/MSX1/PITX2/HEY1/RBPJ/GBX2/GDNF/LIMS1/SEMA3E/SIX2/ETV4/SOX1…
GO_RESPONSE_TO_NUTRIENT	189	-0.299519	-1.79394	5.64637e-05	PDK2/TBXA2R/ADIPOR2/CD4/ALOX5/IGF1/EIF2AK2/ACSL4/ATP2B1/GSTP1/NCOA1/DNMT3B/TIMP3/HMOX1/TSPO/TXN2/ACP5/SFRP1/TGFB1/USF2/PTN/CAV1/NRF1/RPS6KB1/COL1A1/CCND1/SPARC/ARSB/OGG1/GNAI2/PLA2G4A/HMGCL/APOA1/CNR1/ABCG2/DNMT3A/APAF1/CAT/POR/ASS1/PEMT/POSTN/MDM2/GATA4/SUOX/ENSA/OGT/STAR/GSN/ALAD/ITGB1/ADAMTS1/FZD1/USF1/HLCS/AGL/VCAM1/TGFBR2/ITGA2/ABCA1/FOLR2/C2/INSR/RELA/NQO1/SLC8A1/GAS6/RXRA/AKR1C3/HMBS	189	-0.282106	-1.63425	0.00133869	PDK2/ADIPOR2/CD4/OTC/CP/F7/TIMP3/LIPG/APOC3/BCHE/KYNU/SERPINC1/APOA1/ARG1/ABCG2/CAT/POR/ALDH1A2/ASS1/PEMT/HMGCS2/MDM2/BRIP1/ABCG5/PDX1/SUOX/PKLR/ABCG8/ALAD/ITGB1/ACSL1/ADAMTS1/BDH1/TPCN2/AGL/VCAM1/TGFBR2/ALB/ABCA1/AQP3/C2/INSR/PAWR/SLC8A1/GAS6/RXRA/GCGR
GO_POSITIVE_REGULATION_OF_DEVELOPMENTAL_PROCESS	1126	-0.254536	-1.84617	5.6744e-05	CYP26B1/ARX/KMT2E/ITGA3/CX3CL1/TBXA2R/BTK/FYN/RABGAP1/DCN/UFL1/IGF1/RUFY3/WWTR1/PHLDB1/SNAI2/CD74/EHD2/GRN/MYOC/TIMP2/MSR1/C6/CUL7/CTNNA1/GPM6B/LMO3/KITLG/NEDD4L/MAPK9/FOXC1/PRDM1/HDAC7/GPC1/CASP8/NGFR/HIPK2/FGFR2/RHOA/MEF2A/PPP2R5B/LRP6/FGF10/CDC42/ATP6AP1/PDCD2/MARK2/GLI2/SCARF1/SEMA3A/UNG/RARB/IL4R/PAK3/FGFR1/EDN1/XRCC5/RAPGEF3/LRRC16A/MEF2C/SMARCD3/NCOA1/RRN3/DDHD2/B4GALT1/BAX/DNMT3B/P2RX7/IR…	1126	0.185399	0.747867	0.99973	BAD/KDM1A/ARX/HOXA11/TNFRSF12A/SCIN/PAX6/CACNA2D2/FUZ/WWTR1/SNAI2/RNF10/GRN/CTNNA1/FOXC1/SERPINB3/HDAC7/HMG20B/AP3D1/CTNNA2/RHOA/SIRT2/PPP2R5B/GAL/CDC42/ATP6AP1/TCF3/PDCD2/LPHN1/TP63/C19orf10/PAX2/UNG/DNM2/RIMS1/SMARCD3/SRRT/BAX/DNM1L/DNMT3B/TESC/LHX5/YPEL3/NRCAM/ANGPT2/SUCO/BAMBI/H2AFY2/LGALS1/HPS4/ANKRD54/TSPO/KCTD17/SIX4/ACIN1/ZMYND8/BMP7/NKAP/TRADD/HSF4/METRN/FBXO31/RAB11A/CTSH/FZD3/RIPK2/STK…
GO_REGULATION_OF_ENDOCYTOSIS	199	-0.297266	-1.79603	5.68586e-05	FGR/HFE/SLC11A1/ZFYVE16/NEDD4L/PIK3CB/CYBA/PICALM/OPHN1/ABL1/PACSIN2/PYCARD/EHD4/CLIP3/TGFB1/CAV1/WASL/SERPINE1/SFRP4/CCL2/RAB5C/VTN/UNC119/PTPN5/RAB5B/SNX17/RAP1A/SGIP1/NCKAP1L/RAB17/PLD2/APOC1/ACTN4/PPT1/LGALS3/CD36/CD63/SCYL2/RAC1/TOR1A/ARRB1/SDCBP/ITGAV/STON2/MFGE8/ARRB2/RAB5A/SNCA/SNX12/GPC3/LRSAM1/ITGB1/BICD1/DAB2/MERTK/LDLRAP1/FCER1G/ITGA2/SYK/HNRNPK/PACSIN3/C2/B2M/AXL/CD300A/CD14/SNX33/RU…	199	0.198675	0.762141	0.936129	SLC11A1/AP2S1/TNK2/SNAP91/EPN2/TSG101/DNM2/MTMR2/ABL1/PICK1/PACSIN2/ARFGAP1/TSC2/PYCARD/CSK/TGFB1/DKK1/RAB5C/UNC119/RAB5B/TULP1/SNX3/WNT5A/SNX17/AAK1/PACSIN1/PRKCG/PLD2/ACTN4/CALY/PPT1/NR1H2/PPARG/SFTPD/CD63/RAC1/BIN1/FLOT1/SDCBP/STON2/MFGE8/SPACA3/ABL2/ARF1/SNX12/LRSAM1/DRD2/BICD1/DAB2/WNT3A/RABGEF1/PROM2/LDLRAP1/VPS28/LRRTM1/ITGA2/PACSIN3/RAB4B/RAB4A/LMAN2/NLGN1/SNX33/RUFY1/CALR/ANXA2/CAMK1D/BT…
GO_LIPID_METABOLIC_PROCESS	1130	-0.224005	-1.6251	5.68893e-05	ACSM3/PRKAR2B/CROT/AGK/ARSD/PNPLA4/ADIPOR2/ST3GAL1/FYN/PIK3C2A/MBTPS2/ELOVL5/ALOX5/DPEP1/CD74/OSBPL5/NSMAF/INPP4A/RETSAT/KITLG/HEXB/PIK3CB/MSMO1/SOAT1/TBXAS1/ACAA1/MTMR1/GPC1/ST3GAL6/CTSA/ELOVL1/TNFRSF1A/ACSL4/IP6K2/FGF10/SLC44A1/ST6GALNAC1/RDH11/ALDH3A2/HSD17B10/MGLL/SCARF1/RAB7A/FGFR1/PIK3C3/EDN1/SMARCD3/NCOA1/AKR1B1/CPNE3/DDHD2/MGST2/ACOX3/HSD17B14/BAX/LPCAT2/ALG6/P2RX7/CERS4/DLD/COMT/PTGS1/GG…	1133	-0.252847	NA	1	CYP51A1/PON1/CROT/ABCB4/ADIPOR2/ST3GAL1/FYN/ABHD5/CPS1/HSD17B6/PI4K2B/ACAA1/ARSF/DGAT2/FGFR2/ACSM2B/ABCB11/MGLL/SCARF1/PTPLAD1/PLD1/ACACB/ATP8B1/SLC27A5/SLCO1A2/APOB/CETP/P2RX7/DLD/APOH/ESR1/CRAT/CYP26A1/CYP2D6/APOL1/PNPLA3/CPNE6/HAO1/LPIN2/LIPG/STS/GCDH/PIK3CG/CYP3A5/PRKAG2/PHYH/ERLIN1/CYP2C18/UGT2B10/CWH43/SULT1E1/INPP4B/PPARGC1A/SC5D/CPT1A/APOA5/APOC3/CHPT1/LPCAT3/SERINC1/GPLD1/ALDH5A1/QKI/GHR…
GO_PLASMA_MEMBRANE_ORGANIZATION	201	-0.290046	-1.75512	5.69411e-05	EHD3/EHD2/TSPAN17/VAMP3/PKP2/TNFRSF1A/ROCK1/LRP6/MPP5/DLG1/ACTN2/RAB10/TMED2/P2RX7/EZR/PALM/PACSIN2/ARFRP1/IKBKB/NDRG1/AKT2/CAV2/CAV1/TSPAN14/RAB34/RAPGEF2/KRT18/GOLPH3/PLSCR4/KCNIP3/SPTBN1/SCP2/VAMP4/SGIP1/PDZD11/CLU/CXCR4/VAMP7/MYRF/BBS2/RAP2A/MACF1/A4GALT/FGF13/COL5A1/LAMA5/RAMP2/RAMP1/FLOT2/ROCK2/DYSF/GCC2/RAC1/STXBP1/DENND4C/KIF13A/SYTL2/RDX/FNBP1L/MYOF/SOD1/AKT1/ATP1B1/GOLGA7/LIN7C/RILPL2/Z…	201	0.192622	0.739292	0.953119	TSPAN17/VAMP3/ATP1B3/NSF/ACTN2/TULP3/RAB10/TESC/TSPAN15/MICALL1/PACSIN2/ARFRP1/FA2H/RAB11A/NDRG1/TULP2/LIN7B/TSPAN14/KRT18/TULP1/PDZD11/PACSIN1/BBS2/A4GALT/FGF13/CRB3/LAMA5/FLOT2/ROCK2/RAC1/FLOT1/FNBP1L/PRKG2/RAB13/ANO4/ZFYVE27/PACSIN3/SCN3B/PLEKHF1/TSPAN5/TMEM150A/BSG/ARV1/SNX33/PACS1/PACS2/KCNB2/ANXA2/PKP3/ANO9/TMEM256-PLSCR3/RILPL1/S100A10/SYS1/BBIP1/CHMP4A
GO_REGULATION_OF_SYMBIOSIS_ENCOMPASSING_MUTUALISM_THROUGH_PARASITISM	201	-0.286006	-1.73067	5.69411e-05	FUCA2/POLR2B/EIF2AK2/TAF11/PKN2/SP100/RAB7A/FBLN1/MID2/CHMP2B/REST/MAVS/OAS1/TFAP4/LGALS1/APOBEC3H/VAPA/POLR2C/TRIM35/ZC3HAV1/CAV2/CAV1/PFN1/DDX5/OSBP/TRIM38/STAT1/HDAC1/TRIM62/NR5A2/TRIM32/TARDBP/TRIM25/CCR2/VAPB/STAU1/TBC1D20/APOBEC3F/EIF2AK4/ILF3/PVRL2/APOE/BST2/C19orf66/TRIM21/TRIM5/VPS4A/RSAD2/CD36/MDFIC/RNASEL/CDK9/DERL1/ITGAV/PML/IFITM3/TNIP1/POLR2K/STOM/GSN/NOTCH1/TIRAP/LARP1/MX1/ADAR/SQS…	201	0.327166	1.25567	0.0471225	FUCA2/POLR2J/CTDP1/TAF11/PABPC1/TSG101/PPIE/TFAP4/POLR2E/SMARCB1/LGALS1/NELFCD/CHMP4B/VAPA/POLR2C/POLR2I/PFN1/HDAC1/TARDBP/GTF2F1/TBC1D20/SMARCA4/ILF3/CHMP2A/TRIM28/VPS25/VPS4A/RNASEL/DERL1/LEF1/VPS37B/PML/MVB12A/DYNLT1/POLR2K/TRIM11/SNF8/SQSTM1/POLR2H/CHMP4C/PPIB/DDB1/POLR2G/TRIM8/PPIH/CFL1/POLR2L/PARP10/RAD23A/NELFA/ISG15/NELFB/SUPT5H/PPIA/NELFE/TRIM27/SUPT4H1/C9orf69/HS3ST5
GO_POSITIVE_REGULATION_OF_CELLULAR_COMPONENT_ORGANIZATION	1139	-0.215217	-1.56184	5.72869e-05	ITGA3/TENM1/HFE/FYN/PLAUR/DCN/ERCC1/WAS/BID/IGF1/RUFY3/WWTR1/PHLDB1/SNAI2/EHD2/BCLAF1/BAK1/GRN/PNKP/CUL7/NEDD4L/ARHGEF5/MAPK9/CYBA/HHAT/USP36/ATG5/NCKAP1/U2AF2/CASP8/NGFR/RHOA/ROCK1/PPP2R5B/PFN2/CDC42/NCK2/MARK2/SCARF1/LMAN1/FSCN1/DLG1/SART3/PTPN23/IL4R/PAK3/ACTN2/FGFR1/EDN1/RAPGEF3/LRRC16A/STARD7/ATRX/RRN3/CTTN/WNT11/DDHD2/HUWE1/BAX/DNMT3B/MAPKAPK5/P2RX7/ICAM1/MUL1/FLT3LG/TINF2/EZR/BAMBI/TREM2/N…	1140	0.263478	1.063	0.186958	BAD/KDM1A/TNFRSF12A/RALA/CCL26/PAF1/SCIN/NOX1/JARID2/PAX7/FUZ/AKAP8L/PLAUR/ERCC1/PSMC4/SLC11A1/WWTR1/SNAI2/BAK1/GRN/PNKP/CAPG/HHAT/SERPINB3/U2AF2/RHOA/HDAC4/SIRT2/PPP2R5B/CSNK2A2/CDC42/WDR1/LPHN1/TP63/EED/TSG101/PAX2/PTPN23/MAP2K7/ACTN2/DNM2/RIMS1/CTTN/BAX/PSMC5/DNM1L/DNMT3B/DYNLL1/MAPKAPK5/BIRC5/BAMBI/PSMD8/CDC34/RANBP1/SMARCB1/PPM1F/HPS4/BIK/KCTD17/RBX1/MMP9/ZMYND8/BMP7/NKAP/MAPK3/ACD/METRN/FBX…
GO_DEFENSE_RESPONSE	1165	-0.241197	-1.753	5.80282e-05	FGR/CFH/CYP26B1/SLC7A2/SARM1/PDK4/CX3CL1/TBXA2R/IL32/MASP2/STAB1/CD4/BTK/HFE/FYN/TYROBP/ALOX5/MDH1/WAS/SLC11A1/MARCO/CD74/IFNGR1/TNFRSF1B/FAM13B/MAP2K3/C6/MRPS10/CYBA/KCNQ1/LY75/EIF2AK2/IL17RB/ATG5/SEC61A1/NGFR/MYLK/CD84/SP100/TNFRSF1A/HYAL2/IFI35/IP6K2/BCL3/ABCC9/NDST1/LMCD1/TFRC/MGLL/NFKB2/IL4R/EDN1/SLC1A3/LXN/MID2/PTPRC/NFE2L1/SEH1L/B4GALT1/EIF2AK1/ITPKC/NOX4/SIGLEC1/MAVS/P2RX7/OAS1/GMIP/MLF2/…	1151	-0.167943	NA	1	CFH/ALS2/SLC7A2/SARM1/PDK4/TBXA2R/IL32/CD4/FYN/LTF/NR1H4/POLR3B/C8B/FAS/TNFRSF1B/FAM13B/PEX3/C6/NGFR/MYLK/PRKCQ/CD84/TNFRSF1A/ABCC9/RAB27A/NDST1/CD5L/PTGS2/MGLL/IL4R/ITCH/CXCL2/PTPRC/B4GALT1/NFX1/ATRN/P2RX7/BLNK/JAK2/GGT5/APOL1/RPS6KA5/SAMHD1/MYOM1/TLR8/BMX/CD40LG/DNAJC3/PARP4/TRIM35/CLEC4M/LILRA1/LILRB5/HAMP/PIK3CG/CCL24/TRIM14/C5/TNFSF8/LIPA/PNPO/NFKB1/APOC3/OAS3/OAS2/FRK/VNN1/CCR6/C7/ITK/C9/KN…
GO_NEGATIVE_REGULATION_OF_CELL_COMMUNICATION	1174	-0.233306	-1.69642	5.83397e-05	GCLC/CYP26B1/CFLAR/SARM1/DVL2/SLC25A5/ITGA3/CX3CL1/FYN/PLAUR/RABGAP1/DCN/GPRC5A/ZMYND11/IGF1/WWTR1/SNAI2/CD74/GPR124/STRAP/GCLM/UBR2/MYOC/TIMP2/CTNNA1/GPM6B/WWC3/RRM2B/LMO3/LTBP1/DKK3/HERPUD1/PRDM1/ATP2B4/HDAC7/LZTS1/GPC1/CASP8/HIPK2/TMEM161A/TLE2/HYAL2/RORA/TGFBR3/NEDD4/LRP6/FGF10/FSTL3/CDC42/NCK2/RPS6KA6/FBXW11/PPP2R3A/TACR2/SRI/DLG1/RAB7A/FBLN1/EDN1/CEACAM1/PTPRC/STRADB/OPRK1/REST/GSTP1/RRN3/C…	1170	0.200129	0.807691	0.99635	KDM1A/DVL2/ABCC8/AP2B1/PSMB1/GIPR/FUZ/PLAUR/PSMC4/WWTR1/SNAI2/CD44/PHF23/PSMA4/AP2S1/CTNNA1/WWC3/FSTL4/PHPT1/SERPINB3/HDAC7/EPN1/TMEM161A/HYAL2/RNF126/MNT/CDC42/NLE1/PPP2R3A/TACR2/TULP3/DNM2/C1QTNF3/OPRK1/CTTN/PPP1R15A/BAX/PSMC5/FKBP1A/MAPKAPK5/IGBP1/ITGA6/RGS17/TYRO3/BAMBI/PSMD8/CDC34/TSPO/RBX1/PSMB5/PSME2/NFATC4/MMP9/PSMA7/CHMP4B/PSMD10/CCDC22/TRADD/PSMD7/NPRL3/PYCARD/RPGRIP1L/CSK/STK3/NFKBIB/P…
GO_VESICLE_MEDIATED_TRANSPORT	1190	-0.274005	-1.99429	5.88305e-05	FGR/M6PR/ARF5/LAMP2/VPS41/VTA1/CD9/STAB1/FYN/PIK3C2A/EHD3/WAS/IGF1/RALBP1/MARCO/OSBPL5/EHD2/SNX1/RABEP1/GRN/GABARAPL2/VCL/MSR1/ATP6V1H/VAMP3/PIK3CB/LY75/ATP9A/GDI2/NCKAP1/MON2/ELMO2/VMP1/CALCRL/GNAI3/GOLGA5/EVI5/VPS35/NEDD4/LRP6/SPTB/CDC42/NCK2/ACTN1/TFRC/PICALM/SCARF1/LMAN1/ACTB/RAB7A/USP33/ACTN2/PIK3C3/SAR1A/OPHN1/LRRC16A/STX7/AP4E1/CADPS2/CHMP2B/APLP2/KIF3C/RAB10/CD59/SCAMP1/CPNE3/CTTN/EIF2AK1…	1190	0.24626	0.994098	0.537195	ARF5/AP2B1/RALA/VPS41/SCIN/TRAPPC6A/SLC11A1/SYT13/GRN/GABARAPL2/AP2S1/TG/ATP6V1H/DTNBP1/VAMP3/USE1/TRAPPC3/TNK2/EPN1/AP3D1/VPS35/RNF126/JMJD6/CDC42/WDR1/NSF/TSG101/ACTB/STXBP2/ACTN2/SDF4/SAR1A/KIF22/DNM2/CTTN/EIF2AK1/DYNLL1/SNX5/GOLGA3/TYRO3/HSP90AB1/FAM21A/ADRBK2/GGA1/MICALL1/PACSIN2/TOM1/SGSM3/ARFGAP1/ARFRP1/SNPH/CHMP4B/VAPA/CCDC22/CDK16/MAPK3/COG4/STX4/AP3B2/RAB11A/RAB2A/SNX16/LIN7B/STX10/TBC1…
GO_CELLULAR_MACROMOLECULE_LOCALIZATION	1216	-0.234588	-1.70939	6.0024e-05	DVL2/VPS41/SEC62/CD4/RABGAP1/CEP68/EHD3/BID/CD74/EHD2/SEC63/SNX1/VCL/ZFYVE16/PARP3/CTNNA1/TSPAN17/VAMP3/MAPK9/HOMER3/SYNE2/NOP58/PKP2/SEC61A1/CROCC/RPL18/ASUN/NGFR/CTSA/TNFRSF1A/EVI5/ROCK1/REEP1/NUP133/VPS35/NEDD4/LRP6/FGF10/CDC42/SEL1L/MPP5/TRNT1/FERMT2/LMAN1/SRI/TIMM21/DLG1/RAB7A/SAR1A/STX7/MID2/AP4E1/DLG3/XPO1/RRAGB/RAB10/ATRX/CTTN/WNT11/SNX10/RBM22/TMED2/PPP1R15A/BAX/SNX5/RPL6/RPLP0/ERP29/RAB…	1216	0.366009	1.47789	9.9999e-06	BAD/SNX11/DVL2/AP2B1/RALA/PAF1/VPS41/SCIN/RPS20/CEP68/POLA2/SLC11A1/RRAGD/TOMM34/RPL26L1/AP2S1/CTNNA1/TSPAN17/VAMP3/HOMER3/TBC1D22A/NOP58/SEC61A1/CROCC/SPAG4/RPL18/CTSA/AP3D1/TBC1D22B/YBX1/NUP133/VPS35/ATP1B3/UFD1L/WIPI1/CDC42/RPL31/DERL2/NSF/SLC12A1/CELSR1/ACTN2/TULP3/SAR1A/DDX1/RIMS1/KEAP1/RRAGB/RPS5/SEH1L/CTTN/SNX10/RBM22/PPP1R15A/BAX/MT3/DYNLL1/TESC/SNX5/RPL6/RPLP0/GNPTG/IFT74/TSPAN15/H2AFY2/…
GO_PROTEIN_MATURATION	262	-0.27443	-1.72601	6.03755e-05	RHBDF1/CAPN1/BID/BAK1/MAPK9/CASP8/NGFR/PDCD2/PIK3C3/ZMPSTE24/BAX/ADAMTS2/FKBP1A/P2RX7/PCSK5/BCL2L13/GGT1/LGMN/CTSZ/HM13/CLN5/TRADD/LONP2/LMF1/STUB1/PYCARD/CTSH/PLAT/TNFRSF10A/NOD1/AEBP1/TSPAN14/CPE/WFS1/CPZ/SLC11A2/CDKN1B/PERP/HSPE1/ECE1/APH1A/F3/SPCS2/APAF1/TNFRSF10B/TNFSF10/SRGN/F10/SPCS3/RHBDF2/ACE2/NGF/CPM/CIDEB/ANP32B/CTSV/RIPK1/MTCH1/SORL1/CASP1/ADAM10/ENPEP/PML/PCSK6/FURIN/SEC11A/UQCRC2/AF…	262	0.2201	0.85559	0.849531	BAD/RHBDF1/UQCRC1/BAK1/AGA/PDCD2/NRD1/ZMPSTE24/BAX/FKBP1A/TESC/TSPAN15/HM13/PCSK1N/TRADD/LMF1/STUB1/RHBDL1/PYCARD/CTSH/LHB/CGB/BBC3/PITRM1/TSPAN14/WFS1/AIP/DAP/IFT57/SPCS1/PCSK4/HTRA2/HSPE1/SPCS2/TRAF2/EGLN3/RHBDF2/PPARG/CASP9/ISCU/CTSV/MTCH1/IFT172/CUZD1/APH1B/PML/RHBDL3/PMAIP1/S100A8/PARP1/PSEN2/HSPD1/ECE2/CORIN/CDKN2A/IMMP1L/SERPINH1/DISP1/TYSND1/SPPL3/RHBDL2/ACE/NCSTN/CAPN2/S100A9/VCP/NGFRAP1…
GO_MOVEMENT_OF_CELL_OR_SUBCELLULAR_COMPONENT	1247	-0.197148	-1.43871	6.10463e-05	SCYL3/FGR/PLXND1/ARX/ITGA3/CX3CL1/RHBDF1/CD9/SEMA3G/FYN/KAL1/PLAUR/WAS/IGF1/SNAI2/CD74/GPR124/VIM/VCL/VCAN/KITLG/NEDD4L/HEXB/ARHGEF5/PIK3CB/KCNQ1/SDCCAG8/FOXC1/SYNE2/KCNH2/ZNF280C/PKP2/ATP2B4/ELMO2/GPC1/ASUN/NGFR/ANKS1A/PKN2/CD84/NEO1/RHOA/ROCK1/SPTB/FGF10/CDC42/NCK2/MARK2/CRMP1/GLI2/NTN4/SEMA3A/SEMA3C/FSCN1/ACTB/TOP2B/USP33/ACTN2/FGFR1/EDN1/TNS1/CEACAM1/OPHN1/LRRC16A/MEF2C/PTPRC/SEMA5B/FAT1/KIF3…	1246	0.204659	0.82667	0.99391	ARX/AP2B1/TNFRSF12A/ETV1/CCL26/DNAH9/RHBDF1/NOX1/PLAUR/SNAI2/PLEKHO1/CD44/DNAH5/AP2S1/OFD1/DTNBP1/MAP4/HEXB/BCAR1/SDCCAG8/FOXC1/KCNH2/TNK2/SPA17/AP3D1/CTNNA2/RHOA/ATP1B3/CDC42/EPHA8/CELSR1/ACTB/KIFAP3/DCX/ACTN2/CAPZB/NRD1/KIF22/KIF3C/CTTN/CEACAM6/FAT2/BAX/ASAP3/KIF9/DYNLL1/EFNB1/NRCAM/ITGA6/ANGPT2/TYRO3/MYL6/BAMBI/IFT74/MYO9B/MADCAM1/DNAL4/TTLL1/TSPO/CACNA1I/IFT27/SIX4/MMP9/FERMT1/SNTA1/FAM83D/MA…
GO_POSITIVE_REGULATION_OF_CYTOPLASMIC_TRANSPORT	282	-0.276048	-1.75361	6.15934e-05	CD4/IGF1/BAK1/HHAT/USP36/U2AF2/RHOA/HYAL2/NEDD4/SRI/PTPN23/ADCYAP1R1/RAPGEF3/STARD7/HUWE1/TRIP6/BAX/EDEM2/MAVS/P2RX7/EZR/BAMBI/HSP90AB1/ABL1/ZDHHC8/HPS4/SLC17A9/NKAP/EMD/NUTF2/TGFB1/PIK3R2/CAV1/DNM1/KANK1/DDX58/PPP3CB/BMPR1A/KAT2A/PTPN5/MAPK14/TMEM30A/WDR75/IL18R1/FAM20B/RHOU/PKD2/ACSL3/TBC1D20/F2RL3/RAC2/SMO/ZBED3/PEMT/CAMK1/EDEM1/DPH6/GLS2/MDM2/TOR1A/TLR4/ANP32B/TLR2/SORL1/RDX/EPT1/PPP3CA/CD27/…	281	0.264772	1.03218	0.410225	BAK1/RANBP3/HHAT/U2AF2/RHOA/HYAL2/CSNK2A2/PTPN23/BAX/EDEM2/BAMBI/HSP90AB1/PSMD8/HPS4/NKAP/EMD/NUTF2/PDCD5/PIK3R2/GSK3A/DNM1/PPP3CB/BMPR1A/RPL28/KAT2A/ZNF259/NCBP2/HTRA2/WDR75/ZBTB17/OSCP1/KHDRBS1/PLCG1/BMP4/RBCK1/TBC1D20/TRIM28/PSMB7/NPEPPS/SLMO1/SAE1/SNAPIN/ARF1/PARP1/POLR3A/GPHA2/WNT3A/RBPMS/SPPL3/CYB5R1/CALM3/UBE2J2/VPS11/PRKCD/SMAD3/STX18/C10orf129/HAP1/ATG13/RUVBL1/SFN/DMAP1/UBE2L3/BCAP31/UB…
GO_REGULATION_OF_CELLULAR_LOCALIZATION	1262	-0.213766	-1.5615	6.15953e-05	FGR/SLC25A5/ITGA3/CX3CL1/RHBDF1/SYN1/TENM1/CD4/HFE/FYN/BID/IGF1/RUFY3/WWTR1/ATP1A2/SNAI2/EHD2/BAK1/GPM6B/VAMP3/CYBA/HHAT/USP36/IL17RB/ATG5/PPP1R12A/CDH3/U2AF2/CASP8/CD84/SP100/RHOA/HYAL2/REEP1/VPS35/MAOB/NEDD4/PFN2/CDC42/ATP6AP1/FBXW11/TACR2/SRI/DLG1/RAB7A/PTPN23/IL4R/ACTN2/FBLN1/PIK3C3/EDN1/ADCYAP1R1/RAPGEF3/CEACAM1/STX7/MEF2C/CADPS2/XPO1/STARD7/B4GALT1/RBM22/HUWE1/TRIP6/BAX/EDEM2/FKBP1A/MAVS/P2…	1260	0.234168	0.946009	0.788042	BAD/ICA1/KDM1A/ABCC8/CACNA1G/RALA/RHBDF1/CACNA2D2/GIPR/AKAP8L/ZC3H3/WWTR1/SYT13/SNAI2/BAK1/RANBP3/DTNBP1/VAMP3/TNFRSF9/PHPT1/HHAT/CDH3/U2AF2/SNCAIP/CLDN18/RHOA/HYAL2/SIRT2/VPS35/GAL/DRD4/CSNK2A2/CAMK2A/CDC42/ATP6AP1/DERL2/TP63/LLGL2/NSF/TSG101/TACR2/PTPN23/STXBP2/ACTN2/RIMS1/KEAP1/CHRNA3/AACS/C1QTNF3/OPRK1/RBM22/BAX/DNM1L/EDEM2/FKBP1A/DYNLL1/ERP29/SLC9A1/RAB11FIP3/AAAS/BAMBI/IL11/HSP90AB1/SH3GLB1…
GO_CELLULAR_CATABOLIC_PROCESS	1290	-0.223915	-1.63822	6.24415e-05	ENPP4/CYP26B1/CROT/FBXL3/AASS/IDS/DCN/DNASE1L1/CAPN1/DPEP1/WWTR1/UBR2/TYMP/RNASET2/UBA6/VCAN/CUL7/PHKA2/USP28/NEDD4L/HEXB/HERPUD1/ANAPC4/THRAP3/USP36/GYG2/USP13/ACAA1/BCAT1/EIF4B/RPL18/GPC1/CASP8/CTSA/OAT/ATXN3/PHKA1/PYGM/MAOB/NEDD4/SEL1L/ALDH3A2/UBE2D1/HSD17B10/FBXW11/PDE8A/MGLL/RAB7A/EXOSC7/PTPN23/UNG/FMO4/USP33/NAALAD2/UBE2A/MCCC1/PGM1/PCNP/BCKDHB/ZMPSTE24/HUWE1/ACOX3/KLHL42/EDEM2/RPL6/ANAPC5/…	1286	0.243869	0.985483	0.587304	GDE1/ALDH3B1/PSMB1/RPS20/RNF216/PSMC4/WWTR1/RNH1/RNASET2/PNPLA6/RPL26L1/PSMA4/MRTO4/ENTPD2/BCAT1/RPL18/CTSA/NTHL1/SIRT2/UFD1L/RNF126/PABPC1/RPL31/UBE2D1/CHFR/DERL2/TSG101/EXOSC7/PTPN23/UNG/DNAJC10/EXOSC5/UBE2A/KEAP1/RPS5/ZMPSTE24/PSMC5/MT3/CNOT3/KHSRP/EDEM2/NSFL1C/RPL6/RPLP0/BLVRB/PABPC4/PSMD8/FBXL19/CDC34/MIOX/RPL3/FOXRED2/RBX1/PSMB5/PSME2/TRPC4AP/PYGB/ABHD12/PSMA7/RNF24/CHMP4B/ACOT8/USP14/PSMD1…
GO_REGULATION_OF_HYDROLASE_ACTIVITY	1288	-0.219604	-1.60626	6.25469e-05	TFPI/DVL2/CX3CL1/TBXA2R/FYN/KAL1/PLAUR/RABGAP1/SLC7A14/DPEP1/BID/RALBP1/SERPINB1/BIRC3/RABEP1/BAK1/FAM13B/ARHGAP31/GABARAPL2/TIMP2/TRIO/ARAP2/ARHGAP6/KITLG/ARHGEF5/MAPK9/EIF2AK2/GDI2/PPP1R12A/CASP8/NGFR/LPAR2/NGEF/FGFR2/EVI5/RHOA/ROCK1/RASGRP2/PPP2R5B/GNB5/PFN2/SPTB/FGF10/NCK2/ARHGAP10/PDCD2/PPP2R3A/PICALM/NUAK1/ARHGEF10L/ARHGEF1/ACTN2/FGFR1/FBLN1/ADCYAP1R1/LXN/RAPGEF3/OPHN1/MEF2C/KIAA0141/DLG3/A…	1288	0.183292	0.740711	0.9999	BAD/DVL2/CCL26/PLAUR/SLC7A14/SERPINB1/CD44/BAK1/GABARAPL2/TBC1D22A/SERPINB3/RASGRF1/PSD/TNK2/LPAR2/TBC1D22B/RHOA/PPP2R5B/ATP1B3/EIF2B3/CAMK2A/PDCD2/TP63/LLGL2/NLE1/PPP2R3A/PPP2R2C/TXK/VPS9D1/PAX2/ARHGEF1/DNAJC10/ACTN2/NRD1/DNM2/PPP1R15A/BAX/MT3/ASAP3/DOCK3/FKBP1A/IGBP1/GMIP/BIRC5/ARHGAP4/TFAP4/DNAJB11/ITGA6/RGS17/GPATCH2/MYO9B/RANBP1/PPM1F/SGSM3/PSMA3/AHSA1/PSME2/MMP9/BIRC7/ARFGAP1/CSNK2A1/CST9L/…
GO_EXOCYTOSIS	301	-0.271237	-1.73758	6.27687e-05	LAMP2/VPS41/CD9/PIK3C2A/IGF1/VCL/VAMP3/VMP1/CADPS2/APLP2/SCAMP1/P2RX7/EXOC1/RAPGEF4/SCFD1/TIMP3/TRIM9/RIMS4/SLC17A9/TIMP1/SYTL4/CORO1A/STX4/VPS18/BLOC1S6/TGFB1/SERPINE1/RARRES2/CDC37L1/RAB11FIP2/PPP3CB/LGALS3BP/VWF/PHACTR2/SPARC/FN1/PLEK/QSOX1/STXBP3/EXOC8/VAMP4/APOA1/PDZD11/CLU/SRGN/VAMP7/ABCC4/ISLR/INS-IGF2/ACTN4/SNAP25/SYT11/CD36/CD63/STX11/SCRN1/STXBP1/TLN1/SYTL2/EXOC6/ANXA3/VAMP1/SCRN2/APP/S…	301	-0.179433	-1.09572	0.0932203	SYT7/PIK3C2A/HGF/RAB27A/EXOC5/SPP2/P2RX7/RAPGEF4/TF/APOH/TIMP3/SERPINA4/SYT17/BLOC1S6/PIK3CG/CDC37L1/VWF/STX2/KNG1/HRG/FN1/APOA1/NR4A3/SNX19/CLU/A1BG/PLG/SRGN/INS-IGF2/SYT11/MYH10/STX11/SYTL2/AHSG/CRHBP/LIN7C/SERPING1/RAB11FIP1/SYNJ1/ITIH3/ALB/CLEC3B/TMX3/SERPINF2/PCDH7/TMED10/SYT9/FGG/FGA/FGB/SELP/A2M/GAS6/PROS1/F8/CHP1/SERPINA3/SERPINA1/F5/EXOC3L4/GCGR/ORM2/ORM1/MICAL3/SEPP1/ITGB3
GO_HOMEOSTATIC_PROCESS	1308	-0.230192	-1.68558	6.31912e-05	GCLC/CYP26B1/PDK4/CCDC109B/ACSM3/PRKAR2B/KMT2E/IBTK/PDK2/LAMP2/TBXA2R/ADIPOR2/HFE/RABGAP1/ERCC1/ATP2C1/SLC11A1/ATP1A2/ERP44/STRAP/BAK1/ARID4A/SLC4A7/RFC1/PQLC2/PARP3/ATP6V1H/NEDD4L/HEXB/MCUR1/HERPUD1/PIK3CB/CYBA/FOXC1/KCNH2/RC3H2/SOAT1/PKP2/ATG5/CROCC/ATP2B4/CDH3/NGFR/HIPK2/LPAR2/PDIA5/SLC9A7/SP100/NEO1/HYAL2/PYGM/GPR116/NUCKS1/RORA/LRP6/ATP2B1/ATP6AP1/CYBRD1/TFRC/PICALM/CLNS1A/ATP2A3/SLC24A1/SRI…	1306	-0.174891	NA	1	GCLC/PDK4/ABCB4/KMT2E/IBTK/PDK2/ADIPOR2/CRY1/LTF/CPS1/FAS/ARID4A/OTC/USH2A/CP/FOXP3/PTGER3/RC3H2/PKP2/DGAT2/NGFR/HIPK2/PDIA5/SLC9A7/TTC7A/GPR116/RORA/TGFBR3/LRP6/SMG6/TRPC5/SLC24A1/PTPLAD1/ACACB/TP53INP2/CPB2/MEF2C/PTPRC/APOB/GCKR/CETP/TXNDC16/P2RX7/HEPH/DLD/TF/ESR1/TRPM7/CAPN3/JAK2/EP300/PYGL/MTHFD1/SGK2/HNF4A/RASSF2/LIPG/HTR2A/SLC30A4/RP1/CA2/SLC39A14/GCDH/HAMP/PIK3CG/CAV1/TFR2/GCK/CXCL12/LIPA/…
GO_RESPONSE_TO_OXYGEN_LEVELS	310	-0.267759	-1.72096	6.33573e-05	CX3CL1/ALOX5/IGF1/HIPK2/PYGM/FUNDC1/RORA/TGFBR3/TFRC/UBE2D1/GNB1/EDN1/PLOD1/NOX4/PPP1R15A/MMP2/DNMT3B/ICAM1/ANGPT2/SCFD1/HMOX1/PDGFB/TXN2/RBX1/HIF1A/SUV39H1/SFRP1/PLAT/NDRG1/BNIP3L/TGFB1/PTN/CAV1/NRF1/ENG/PDLIM1/CXCL12/CCL2/COL1A1/CRYAB/BIRC2/SLC11A2/CDKN1B/SLC29A1/PDGFRB/STC2/SCAP/EPAS1/ECE1/CTGF/PGF/TGFB3/DNMT3A/TEK/EGR1/APAF1/PTK2B/CAT/CXCR4/ITPR2/PTGIS/HIF3A/CDKN1A/BMP2/HP1BP3/KCNA5/ACTN4/RAM…	310	0.21198	0.829588	0.904615	BAD/NOX1/PKM/SIRT2/FUNDC1/UBE2D1/XRCC1/GNB1/PLOD1/PPP1R15A/MT3/DNMT3B/SLC9A1/ALKBH5/ANGPT2/RBX1/BMP7/SUV39H1/NARFL/TCEB2/NDRG1/ERCC2/BBC3/NRF1/TBL2/CA9/PDLIM1/SLC6A4/ALDH3A1/CRYAB/SRF/STC2/KDM3A/OPRD1/PGF/DNMT3A/MYOD1/EGLN3/EPO/UBE2D2/PPARG/CCNB1/CDK4/EGLN1/MMP13/PML/NOL3/NPEPPS/PSEN2/RPS27A/UCN2/VLDLR/ANKRD1/ADM/DRD2/UBC/ADAM8/PDK1/SUV39H2/PLOD2/TCEB1/FMN2/USF1/SHC1/LMNA/CAPN2/NPPC/ADORA1/ITGA2/…
GO_SINGLE_ORGANISM_BIOSYNTHETIC_PROCESS	1319	-0.230782	-1.69082	6.34437e-05	HS3ST1/SLC25A13/ACSM3/AGK/MGST1/ST3GAL1/REV3L/PIK3C2A/DCN/ELOVL5/ALOX5/MDH1/COX15/CD74/ALAS1/CHPF2/RFC1/MRI1/MAT2B/INPP4A/CTPS2/RRM2B/MRPS10/HEXB/PIK3CB/MSMO1/GYG2/TBXAS1/ALDH18A1/PET112/BCAT1/MRPS35/GUCY1B3/MTMR1/GPC1/ST3GAL6/CALCRL/OAT/ME1/MTHFD2/ELOVL1/FECH/ACSL4/FGF10/SLC44A1/ST6GALNAC1/NDST1/ALDH3A2/MRPS34/MGLL/MOCOS/NAALAD2/FGFR1/PIK3C3/EDN1/SLC1A3/PGM1/CPOX/NFE2L1/PLOD1/GSTP1/CAD/AKR1B1/CP…	1319	0.221152	0.894011	0.945041	ALDH3B1/PIGQ/SPRTN/PLAUR/EXTL3/SLC25A39/XYLT2/GLT8D1/B4GALT7/TBPL1/ALG1/ATP6V0A1/ADSS/CTNS/CTPS2/MRPS10/MRPL43/ALDH18A1/BCAT1/MRPS24/POLD1/AP3D1/OAT/KARS/ELOVL1/PKM/COASY/UFD1L/ASNS/MRPS34/ENO1/VPS9D1/RDH8/ARG2/AACS/MRPL22/PLOD1/CAD/MRPL28/PGS1/LPCAT2/DHPS/NANS/ACOT7/ATP5D/TECR/POLRMT/CYB5R3/CHKB/MCAT/TSPO/ERH/PIGU/ACOT8/VAPA/ST8SIA5/ALG13/TAZ/PGK1/ACD/NME3/VAC14/FA2H/NME4/QPRT/CDIPT/IMPAD1/PYCRL…
GO_REGULATION_OF_IMMUNE_SYSTEM_PROCESS	1329	-0.268661	-1.96892	6.38284e-05	FGR/CFH/TMEM176A/CYP26B1/SLC7A2/SARM1/PDK4/KMT2E/CX3CL1/MASP2/CD4/BTK/HFE/FYN/TYROBP/MDH1/WAS/IGF1/SLC11A1/MARCO/CD74/BIRC3/BTN3A1/IFNGR1/FAM13B/C6/LCP2/ATP6V1H/MRPS10/KITLG/VAMP3/MAPK9/PIK3CB/CYBA/KCNQ1/FOXC1/EIF2AK2/PUM2/TRAF3IP2/PRDM1/ATG5/NCKAP1/ELMO2/CASP8/MYLK/MAP2K4/CD84/SPI1/TFE3/GPR116/RORA/FGF10/FSTL3/CDC42/NCK2/LMCD1/ATP6AP1/PDCD2/UBE2D1/FCGR2B/STK10/FBXW11/GLI2/ACTB/DLG1/UNG/PAG1/IL4R…	1326	0.161166	0.651581	1	KDM1A/AP2B1/PAF1/SCIN/PSMB1/RNF216/PSMC4/SLC11A1/PSMA4/AP2S1/ATP6V1H/VAMP3/BCAR1/PHPT1/TRAF3IP2/YIPF1/AP3D1/NTHL1/TFE3/GAL/CDC42/ATP6AP1/TCF3/PDCD2/UBE2D1/ACTB/UNG/STXBP2/MAP2K7/THOC1/ITPKC/BAX/PSMC5/FKBP1A/TESC/GMIP/EFNB1/TYRO3/DHPS/PGC/HSP90AB1/PSMD8/MADCAM1/LGALS1/ANKRD54/RHBDD3/PSMB5/PSME2/PSMA7/PSMD10/NKAP/CACNA1F/MAPK3/NUP93/PSMD7/PYCARD/STX4/CSK/CTSH/RIPK2/CLPTM1/DKKL1/PRKD2/CACTIN/RPS19/C…
GO_CELLULAR_AMINO_ACID_METABOLIC_PROCESS	327	-0.264145	-1.70904	6.43604e-05	GCLC/SLC7A2/AASS/LARS2/DPEP1/GCLM/SARS/MRI1/CTPS2/ALDH18A1/PET112/BCAT1/OAT/MTHFD2/IARS2/HSD17B10/SLC46A1/NAALAD2/MCCC1/SLC1A3/BCKDHB/PLOD1/CAD/DNMT3B/AARS/DLD/SLC7A8/MTAP/GGT5/GGT1/MTHFD1/GSS/SMS/SLC7A5/BCKDK/FAH/BCAT2/GCDH/HIBADH/AADAT/SEPSECS/ART4/EIF2B1/ALDH5A1/HARS2/GHR/RARS/NIT2/GLS/DARS/PCYOX1/ICMT/MTR/HMGCL/DLST/ALDH6A1/DNMT3A/MTHFD1L/SARDH/PEPD/GOT2/ASL/STAT5A/PPAT/ATF4/DTD2/CDO1/GAMT/AS…	327	-0.34714	-2.15933	0.0133333	GCLC/SLC7A2/AASS/CPS1/OTC/ACAT1/MCCC1/BCKDHB/HAL/FOLH1/DLD/UPB1/PRODH/GSTZ1/MTHFD1/SLC25A15/FAH/GCDH/ASPA/AADAT/SEPSECS/DAO/ART4/ALDH5A1/GHR/AGXT2/HGD/KYNU/PCYOX1/CTH/KMO/ARG1/DLST/ALDH6A1/GOT1/SARDH/GNMT/GOT2/ASL/IVD/CDO1/ASS1/MCCC2/GCH1/DDC/DMGDH/BHMT2/PEMT/SDS/GLS2/MTHFS/BAAT/DBT/AMDHD1/SDSL/HDC/BHMT/MUT/DPYS/GLYAT/HNMT/MAT1A/ACAD8/TDO2/ACMSD/DDAH1/UROC1/CBS/FTCD/HAAO/ALDH7A1/ASPG/GPT/PAH/GATM…
GO_NEGATIVE_REGULATION_OF_RESPONSE_TO_STIMULUS	1341	-0.246718	-1.80892	6.43791e-05	GCLC/CYP26B1/CFLAR/SARM1/DVL2/SLC25A5/ITGA3/CX3CL1/SEMA3G/HFE/FYN/PLAUR/RABGAP1/DCN/GPRC5A/ZMYND11/IGF1/WWTR1/SNAI2/CD74/GPR124/STRAP/GCLM/UBR2/TNFRSF1B/MYOC/TIMP2/CTNNA1/WWC3/RRM2B/LMO3/LTBP1/DKK3/HERPUD1/POLQ/EIF2AK2/PRDM1/ATP2B4/HDAC7/LZTS1/GPC1/CASP8/HIPK2/CALCRL/TLE2/CD84/TNFRSF1A/HYAL2/RORA/TGFBR3/NEDD4/LRP6/FGF10/FSTL3/CDC42/NCK2/RPS6KA6/FBXW11/PPP2R3A/ST6GAL1/SRI/SEMA3A/SEMA3C/DLG1/RAB7A/…	1337	0.184042	0.744128	0.99993	SEMA3F/KDM1A/DVL2/AP2B1/PSMB1/GIPR/FUZ/PLAUR/PSMC4/WWTR1/SNAI2/CD44/PHF23/PSMA4/AP2S1/CTNNA1/WWC3/RRM2B/FSTL4/PHPT1/SERPINB3/HDAC7/EPN1/TMEM161A/CTNNA2/HYAL2/SIRT2/RNF126/MNT/CDC42/DERL2/TP63/NLE1/PPP2R3A/RASAL2/TULP3/THOC1/DNM2/C1QTNF3/CD59/CTTN/PPP1R15A/BAX/PSMC5/MT3/FKBP1A/MAPKAPK5/BRAP/IGBP1/ITGA6/RGS17/ANGPT2/TYRO3/BAMBI/PSMD8/CDC34/CBY1/THOC5/TSPO/RBX1/PSMA3/PSMB5/PSME2/NFATC4/MMP9/BMP7/PSM…
GO_DEVELOPMENTAL_GROWTH	329	-0.265965	-1.72152	6.46141e-05	CFLAR/ERCC1/IGF1/WWTR1/VCL/FOXC1/RC3H2/FGFR2/LRP6/FGF10/CDC42/EVC/GLI2/SEMA3A/RARB/SIRT6/SEMA5B/ATRX/WNT11/TMED2/ADD1/ABL1/NRP1/TIMP3/SALL4/CCM2L/NDRG4/NBN/CPQ/SFRP1/PPP1R13L/TGFB1/MTPN/OGN/PPP3CB/BMPR1A/TNKS2/ZMIZ1/KAT2A/PRPF19/TENC1/MAPK14/PRLR/PLXNA1/ACVR2B/IGFBP5/SOS1/BCL9/LEPR/NRP2/FOXO3/MSX2/TBX2/FMOD/USP9X/SOX9/FLRT3/KLF2/PTPN12/SMO/EIF2AK4/SOX15/PLXNA3/NINJ1/MAP1B/DCLK1/POSTN/NOTCH2/LRP4/…	328	0.164928	0.646715	0.997228	SEMA3F/HOXA11/IFRD1/PAX7/ERCC1/WWTR1/FOXC1/PKM/CDC42/TXK/DCX/SIRT6/ADD1/TGFB2/ABL1/GINS1/NDRG4/NBN/CPQ/PPP1R13L/ERCC2/CCNE1/TGFB1/FKBP8/CRHR2/DVL1/PPP3CB/BMPR1A/KAT2A/PRKAR1A/AREG/ZNF259/PRPF19/SRF/PDE4D/WNT5A/PLXNA1/WDR48/BCL9/TBCE/KDM5B/STK11/TBX2/MYOG/SLC12A5/EREG/BMP4/SOX9/FLRT1/PTPN12/HOXD13/MYOD1/CDKN1C/TRIM28/PLXNA3/NINJ1/CCNB1/LRP4/TEC/TAF8/YAP1/MMP13/STRA6/CYP19A1/CHRNA1/SEMA7A/TARBP2/AD…
GO_RESPONSE_TO_OXYGEN_CONTAINING_COMPOUND	1364	-0.258305	-1.89558	6.52742e-05	CYP26B1/SARM1/PDK4/PRKAR2B/KMT2E/PDK2/OSBPL7/TBXA2R/MGST1/CD9/CD4/FYN/PIK3C2A/DCN/PPP5C/ERCC1/UFL1/DPEP1/BID/IGF1/ATP1A2/UBR2/TNFRSF1B/BAK1/GRN/CTNNA1/ATP6V1H/MAPK9/CYBA/KCNQ1/EIF2AK2/ATP2B4/GUCY1B3/CASP8/NGFR/CALCRL/GLP2R/ME1/TIE1/FECH/SP100/KLF6/TNFRSF1A/HYAL2/OTUD5/PYGM/MAOB/RORA/LRP6/FGF10/ATP2B1/ATP6AP1/ALDH3A2/TFRC/ST6GAL1/NFKB2/ACTN2/PIK3C3/GNB1/EDN1/ADCYAP1R1/RAPGEF3/MEF2C/RRAGB/SSH1/GSTP…	1363	-0.166679	NA	1	PDK4/PON1/ABCB4/PDK2/CRY1/CD4/FYN/PIK3C2A/DCN/UFL1/CPS1/UBR2/TNFRSF1B/OTC/CDH1/EPHA3/PTGER3/F7/DGAT2/NGFR/CALCRL/TIE1/KLF6/TNFRSF1A/MAOB/RORA/TGFBR3/LRP6/ST6GAL1/CPB2/CXCL2/MEF2C/APOB/GCKR/HSD17B2/GNAO1/P2RX7/APOH/ESR1/HDAC6/SORBS1/JAK2/TIMP3/EP300/NFKBIA/HNF4A/STS/HTR2A/CA2/PPP2CB/NAMPT/PIK3CG/CAV2/GCK/SETX/CXCL12/CPEB3/WNT3/GAB1/RAPGEF2/KLF3/PPARGC1A/CPT1A/APOC3/WNT5B/TRPV4/CDKN1B/STX2/GYS2/GPL…
GO_POSITIVE_REGULATION_OF_MULTICELLULAR_ORGANISMAL_PROCESS	1376	-0.254105	-1.86613	6.55008e-05	FGR/CYP26B1/ARX/KMT2E/ITGA3/CX3CL1/TBXA2R/CD4/BTK/FYN/RABGAP1/ALOX5/UFL1/IGF1/RUFY3/SLC11A1/WWTR1/PHLDB1/CD74/GPR124/GRN/TIMP2/FLT4/C6/CUL7/GPM6B/KITLG/NEDD4L/MAPK9/CYBA/KCNQ1/FOXC1/EIF2AK2/IL17RB/PRDM1/ATG5/HDAC7/GPC1/CASP8/NGFR/HIPK2/FGFR2/RHOA/HYAL2/PPP2R5B/BCL3/RORA/LRP6/FGF10/CDC42/ATP6AP1/PDCD2/TFRC/MARK2/GLI2/SCARF1/TACR2/SEMA3A/UNG/RARB/NFKB2/IL4R/PAK3/FGFR1/EDN1/XRCC5/RAPGEF3/MEF2C/SMARC…	1376	0.167198	0.67631	1	BAD/KDM1A/ARX/HOXA11/TNFRSF12A/SCIN/PAX6/CACNA2D2/NOX1/SLC11A1/WWTR1/RNF10/GRN/BCAR1/KCNQ1/FOXC1/SERPINB3/POLR3E/HDAC7/HMG20B/AP3D1/RHOA/HYAL2/SIRT2/PPP2R5B/GAL/CDC42/ATP6AP1/TCF3/PDCD2/LPHN1/TP63/C19orf10/TXK/TACR2/PAX2/UNG/NFKB2/RIMS1/IL12RB2/SMARCD3/C1QTNF3/CTTN/SRRT/BAX/DNMT3B/TESC/LHX5/SLC9A1/NRCAM/ANGPT2/SUCO/BAMBI/H2AFY2/POLR2E/PPM1F/LGALS1/ANKRD54/TSPO/POLR3H/SIX4/ACIN1/NFATC4/MMP9/ZMYND8…
GO_REGULATION_OF_INNATE_IMMUNE_RESPONSE	349	-0.262721	-1.7121	6.5861e-05	FGR/SARM1/BTK/FYN/MARCO/BIRC3/IFNGR1/CYBA/PUM2/CASP8/UBE2D1/FBXW11/PAK3/PIK3C3/WDFY1/MMP2/MAVS/LAG3/IRAK3/MUL1/PSME1/TYRO3/MAP3K1/PSMD5/HSP90AB1/TAB1/PSMC6/PSMA3/LGMN/RPS6KA5/NFKBIA/PSME2/PSMA7/SAMHD1/PSMD10/TLR8/XIAP/PYCARD/RIPK2/IKBKB/RPS19/TYK2/ZC3HAV1/CAV1/NOD1/PSMA2/DDX58/C1QBP/ICAM2/NFKB1/UNC93B1/BIRC2/SKP1/STAT1/TNFAIP3/NMI/NR1D1/IRF3/TICAM1/PSMA1/INS-IGF2/PVRL2/RAF1/TRIM5/ANKRD17/FLOT2/KR…	347	0.224439	0.881679	0.830094	PSMB1/PSMC4/PSMA4/UBE2D1/PSMC5/TYRO3/HSP90AB1/PSMD8/PSMB5/PSME2/PSMA7/PSMD10/PSMD7/RIPK2/RPS19/CDC37/PSMD3/C1QBP/PSMD11/MAP2K6/UNC93B1/PSMD14/SUMO1/PSMB2/IRF3/PSMA1/NR1H2/UBE2D2/FLOT2/PSMB7/FLOT1/PSMB6/PSMA5/RPS27A/REG3G/LY96/COLEC12/IFNGR2/PSMD4/PSMB4/MAPKAPK2/PSMD6/PRKCD/PSMC3/FADD/TNIP2/RELA/PSMD1/HRAS/UBE2N/PSMD13/POLR3C/SRC/HSPA1B/HSPA1A/NFKBIL1/MICA/SERPINB4/HLA-A/UBA52
GO_NEUROGENESIS	1383	-0.220939	-1.62287	6.59109e-05	SARM1/PLXND1/ARX/ITGA3/CX3CL1/TEAD3/CD9/SEMA3G/FYN/KAL1/UFL1/RUFY3/VIM/GRN/UBA6/SLC4A7/MYOC/VCL/TIMP2/VCAN/CUL7/CTNNA1/NEDD4L/HEXB/LAMC3/MAPK9/SDCCAG8/ZNF280C/PRDM1/HDAC7/LZTS1/GPC1/NGFR/HIPK2/ANKS1A/NGEF/FGFR2/NEO1/RHOA/SYT1/MEF2A/ACSL4/PPP2R5B/NUP133/RORA/NEDD4/LRP6/SPTB/FGF10/CDC42/NCK2/MPP5/MARK2/CRMP1/SMARCE1/PPP2R3A/FRY/GLI2/NOTCH3/NTN4/SCARF1/SEMA3A/SEMA3C/FRYL/CAMSAP3/ARHGEF1/RARB/TOP2B/U…	1380	0.199699	0.807819	0.99835	FKBP4/ARX/TNFRSF12A/ETV1/IFRD1/TEAD3/ADAM22/PAX7/MKS1/STMN4/NCDN/RNF10/GRN/HOXC8/CTNNA1/DTNBP1/MAP4/HEXB/FSTL4/SDCCAG8/RASGRF1/DGKG/PSD/HDAC7/HMG20B/CTNNA2/RHOA/SIRT2/PPP2R5B/SDK2/NUP133/EIF2B3/CDC42/EPHA8/WDR1/TCF3/LLGL2/SMARCE1/PPP2R3A/CELSR1/WDR62/PAX2/ARHGEF1/DCX/TULP3/DNM2/RIMS1/CHRNA3/SMARCD3/RAB10/CTTN/SRRT/BAX/MT3/DNMT3B/LHX5/ARHGAP4/EFNB1/DLL3/NRCAM/DFNB31/LGALS1/MICALL1/TSPO/HDAC10/SIX4…
GO_POSITIVE_REGULATION_OF_CELLULAR_PROTEIN_LOCALIZATION	360	-0.25702	-1.68101	6.63967e-05	ITGA3/TENM1/FYN/BID/IGF1/RUFY3/HHAT/USP36/U2AF2/CASP8/RHOA/HYAL2/CDC42/DLG1/RAPGEF3/STARD7/RBM22/HUWE1/TRIP6/EDEM2/MAVS/EZR/BAMBI/TREM2/HSP90AB1/ZDHHC8/HPS4/SLC17A9/NKAP/EMD/NUTF2/STX4/BMF/OAZ1/AKT2/CLIP3/TGFB1/PIK3R2/PTN/KANK1/DDX58/PPP3CB/BMPR1A/KAT2A/PTPN5/MAPK14/TMEM30A/SPTBN1/WDR75/IL18R1/FAM20B/RHOU/RAB7L1/ITGB1BP1/ACSL3/YWHAH/RAC2/SMO/GNL3L/DKC1/ZBED3/PEMT/CAMK1/EDEM1/DPH6/LRP4/GLS2/MDM2/T…	359	0.292811	1.15152	0.103862	RANBP3/HHAT/U2AF2/RHOA/HYAL2/SIRT2/CSNK2A2/CDC42/RBM22/EDEM2/DYNLL1/BAMBI/HSP90AB1/PSMD8/HNRNPM/HPS4/NKAP/EMD/NUTF2/STX4/OAZ1/PDCD5/BBC3/PIK3R2/GSK3A/AGR2/PPP3CB/BMPR1A/RPL28/CDK5RAP3/KAT2A/YWHAE/RANGRF/ZNF259/HTRA2/WDR75/CCT4/PARK7/ZBTB17/OSCP1/RAB7L1/STK11/ITGB1BP1/BMP4/RBCK1/TRIM28/ARHGEF16/DKC1/CCNB1/CCT7/PSMB7/PML/NPEPPS/SLMO1/WRAP53/AZI1/SAE1/PARP1/CCT6A/POLR3A/B3GAT3/GPHA2/CCT5/GPD1L/WNT3A…
GO_REGULATION_OF_SEQUENCE_SPECIFIC_DNA_BINDING_TRANSCRIPTION_FACTOR_ACTIVITY	360	-0.25202	-1.64831	6.63967e-05	CFLAR/DVL2/BTK/MBTPS2/UFL1/ARHGEF5/MAPK9/EIF2AK2/TRAF1/HIPK2/SP100/PPP2R5B/LRP6/MAP3K13/NFKB2/MID2/TRAF5/MAVS/ICAM1/IRAK3/MAPK1/HMOX1/TAB1/RPS6KA5/NFKBIA/CD40/SMAD7/PSMD10/TRADD/SETD6/PYCARD/SGK3/SGK3/RIPK2/IKBKB/PRKD2/TGFB1/CRTC1/MTPN/TAX1BP1/NOD1/SFRP4/DDX58/HDAC5/NFKB1/WFS1/MAPK14/TRIM38/DAP/ID2/TRIM62/ID3/TNFSF4/TNFAIP3/SGK1/MSX2/CLU/TRIM25/RNF2/CAT/RWDD3/PTGIS/NDP/ID1/THRA/GLIS2/TICAM1/SMO/E…	360	0.286808	1.12802	0.144678	KDM1A/DVL2/TRAF1/HDAC4/PPP2R5B/CAMK2A/TCF3/NFKB2/KEAP1/TRAF5/SMARCB1/BMP7/PSMD10/TRADD/MAPK3/SETD6/PYCARD/SGK3/SGK3/RIPK2/STK3/NFKBIB/PIAS4/PRKD2/CACTIN/CRTC1/TAX1BP1/CRHR2/BUD31/TAF6/SUFU/CDK5RAP3/HDAC5/WFS1/TRIM38/SRF/DAP/SUMO1/PARK7/OPRD1/ARHGEF2/MAD2L2/TAF12/RNF2/RWDD3/NDP/FOXA2/RBCK1/THRA/TRAF2/SMARCA4/FOXJ1/MAP3K10/PPARG/MEN1/EGLN1/PIM1/ESR2/GTF2A2/CARD14/XCL1/S100A8/RPS27A/RPS3/COMMD7/UBC/…
GO_RESPONSE_TO_GROWTH_HORMONE	30	-0.551312	-2.22387	6.64216e-05	PXN/MAPK1/JAK3/GHR/PRLR/IGFBP5/SOCS2/STAT5A/ASS1/AKT1/SRD5A1/PIK3R1/STAR/STAT3/PTK2/TRIM16/LYN	30	-0.470962	-1.93283	0.00172649	CPS1/F7/GHR/SOCS2/ASS1/HMGCS2/PIK3R1/BDH1
GO_ESTABLISHMENT_OF_PROTEIN_LOCALIZATION	1399	-0.238037	-1.74964	6.64805e-05	ARF5/LAMP2/VPS41/RHBDF1/RHOBTB2/SEC62/VTA1/APBA3/RABGAP1/EHD3/MVP/BID/CD74/SEC63/BTN3A1/SNX1/RABEP1/GABARAPL2/MSR1/ZFYVE16/LSG1/LCP2/GPM6B/ATP6V1H/TSPAN17/VAMP3/MAPK9/HOMER3/CBLN4/NOP58/TRAF3IP2/PKP2/GDI2/SEC61A1/MON2/RPL18/NGFR/CTSA/CALCRL/TNFRSF1A/EVI5/RHOA/ROCK1/REEP1/NUP133/VPS35/NEDD4/CDC42/SEL1L/ATP6AP1/TFRC/MPP5/TRNT1/LMAN1/TIMM21/RAB7A/PTPN23/ACTN2/ITGA8/SAR1A/STX7/AP4E1/CADPS2/STRADB/XPO…	1398	0.371717	1.50392	9.9999e-06	BAD/SNX11/ARF5/AP2B1/RALA/VPS41/RHBDF1/RPS20/FUZ/APBA3/MVP/POLA2/SLC11A1/TOMM34/RANBP3/ATP6V0A1/GABARAPL2/RPL26L1/AP2S1/ATP6V1H/TSPAN17/VAMP3/HOMER3/USE1/PTPRN/TBC1D22A/CBLN4/NOP58/TRAF3IP2/SEC61A1/RPL18/CTSA/AP3D1/TBC1D22B/RHOA/NUP133/VPS35/GAL/UFD1L/CDC42/RPL31/ATP6AP1/RHOBTB1/DERL2/NSF/TSG101/SLC12A1/TACR2/NUP37/PTPN23/STXBP2/ACTN2/SAR1A/DNM2/RIMS1/HSPB11/RPS5/SEH1L/CTTN/SNX10/RBM22/BAX/MT3/DY…
GO_CELL_DEVELOPMENT	1407	-0.185946	-1.36763	6.65336e-05	TNMD/CFLAR/PLXND1/ARX/CD9/SEMA3G/BTK/FYN/KAL1/ERCC1/IGF1/SNAI2/VIM/BAK1/ARID4A/UBA6/SLC4A7/MYOC/VCL/NSUN2/CUL7/CTNNA1/KITLG/VAMP3/HEXB/PTCD2/LAMC3/MAPK9/FOXC1/ZNF280C/PRDM1/ATG5/GPC1/NGFR/ANKS1A/SPI1/FGFR2/NEO1/ROCK1/CBFB/MEF2A/ACSL4/TGFBR3/NEDD4/LRP6/SPTB/CDC42/NCK2/ACTN1/MPP5/CRMP1/FERMT2/FRY/GLI2/NTN4/SCARF1/SEMA3A/SEMA3C/FOSL2/FRYL/CAMSAP3/RARB/TOP2B/USP33/PAK3/SIRT6/ACTN2/FGFR1/ITGA8/EDN1/SL…	1404	0.170956	0.691694	1	SEMA3F/KDM1A/ARX/YBX2/ETV1/PAX6/CACNA2D2/ADAM22/CELSR3/MKS1/ERCC1/STMN4/SNAI2/NCDN/TBPL1/BAK1/MYOC/CTNNA1/DTNBP1/MAP4/VAMP3/HEXB/ARID4B/FOXC1/RASGRF1/DGKG/COL11A1/DDX20/CTNNA2/CBFB/HDAC4/SIRT2/JMJD6/EIF2B3/CDC42/EPHA8/WDR1/TRIP13/ACTN1/TP63/PAX2/CAMSAP3/DCX/SPAG6/SIRT6/ACTN2/DNM2/RAB10/CTTN/BAX/MT3/PTHLH/EFNB1/NRCAM/ANGPT2/TYRO3/DFNB31/SRPK1/IFT74/PLA2G3/MICALL1/PICK1/TSPO/HDAC10/SIX4/NFATC4/PABP…
GO_POSITIVE_REGULATION_OF_CYTOKINE_PRODUCTION	367	-0.260959	-1.71066	6.65823e-05	FGR/CX3CL1/CD4/SLC11A1/CD74/FLT4/MAPK9/CYBA/EIF2AK2/IL17RB/HYAL2/BCL3/RORA/NFKB2/IL4R/XRCC5/WNT11/MAVS/P2RX7/ABL1/HMOX1/HIF1A/CD40/CCM2L/TLR8/PYCARD/CD276/RIPK2/GSDMD/IL27RA/EBI3/PRKD2/TGFB1/ZC3HAV1/NOD1/HSPB1/SERPINE1/C5/DDX58/CCL2/NFKB1/PANX1/MAPK14/CD83/IL1A/NCL/SPTBN1/IL1RL1/IL18R1/CD58/CD46/TNFSF4/CLU/POLR3GL/SASH3/LY9/LRRFIP1/IRF3/TICAM1/IL17B/ATF4/IRF5/LILRB2/POSTN/RSAD2/IL6ST/ANXA1/CD36/H…	366	0.184781	0.727133	0.987804	NOX1/SLC11A1/HYAL2/NFKB2/C1QTNF3/POLR2E/POLR3H/NFATC4/PYCARD/RIPK2/GSDMD/PRKD2/HSPB1/PANX1/TUSC2/HHLA2/IL1A/NCL/PARK7/PAEP/TNFSF9/IRF3/TRAF2/IL17B/ATF4/CHIA/HILPDA/FLOT1/SEMA7A/POLR2K/POLR3A/WNT3A/LY96/TNFRSF14/RUNX1/SPON2/POLR3K/MAPKAPK2/UCN/POLR2H/FIGF/SMAD3/FADD/CCDC88B/ADORA2B/POLR1C/RELA/IL20RB/HRAS/GLMN/DDIT3/POLR2L/DDX41/IRF7/POLR3C/POLR1D/ZP3/XRCC6/SRC/AGPAT1/HSPA1B/HSPA1A/HLA-E/HLA-A/ZNF…
GO_POSITIVE_REGULATION_OF_INTRACELLULAR_TRANSPORT	370	-0.261782	-1.71808	6.66911e-05	FGR/TENM1/CD4/BID/IGF1/RUFY3/EHD2/BAK1/HHAT/USP36/U2AF2/CASP8/RHOA/HYAL2/NEDD4/CDC42/SRI/PTPN23/IL4R/ACTN2/ADCYAP1R1/RAPGEF3/STARD7/RBM22/HUWE1/TRIP6/BAX/EDEM2/MAVS/P2RX7/EZR/BAMBI/HSP90AB1/ABL1/ZDHHC8/HPS4/SLC17A9/NKAP/EMD/NUTF2/BMF/OAZ1/AKT2/TGFB1/PIK3R2/CAV1/DNM1/KANK1/DDX58/PPP3CB/BMPR1A/KAT2A/PTPN5/MAPK14/TMEM30A/SNX4/WDR75/IL18R1/SCP2/FAM20B/RHOU/RAB7L1/PKD2/ITGB1BP1/ZNF205/ACSL3/VAMP7/F2RL…	369	0.267838	1.05428	0.329248	BAK1/RANBP3/HHAT/U2AF2/RHOA/HYAL2/CSNK2A2/CDC42/PTPN23/ACTN2/RBM22/BAX/EDEM2/DYNLL1/BAMBI/HSP90AB1/PSMD8/HPS4/NKAP/EMD/NUTF2/OAZ1/PDCD5/BBC3/PIK3R2/GSK3A/DNM1/PPP3CB/BMPR1A/RPL28/KAT2A/YWHAE/ZNF259/EHD1/NCBP2/HTRA2/WDR75/ZBTB17/OSCP1/RAB7L1/ITGB1BP1/KHDRBS1/ZNF205/PLCG1/BMP4/RBCK1/TBC1D20/TRIM28/ATPIF1/PSMB7/NPEPPS/SLMO1/AZI1/SAE1/CAPN10/SNAPIN/ARF1/PARP1/POLR3A/B3GAT3/GPHA2/WNT3A/RBPMS/SPPL3/CYB…
GO_PROTEIN_LOCALIZATION_TO_MEMBRANE	373	-0.263632	-1.73153	6.69837e-05	SEC62/EHD3/BID/EHD2/SEC63/TSPAN17/VAMP3/PKP2/SEC61A1/RPL18/TNFRSF1A/ROCK1/REEP1/LRP6/MPP5/FERMT2/DLG1/ACTN2/DLG3/RAB10/TMED2/BAX/RPL6/RPLP0/EZR/PALM/RPL3/ARFRP1/ATG4A/UBL4A/BMF/IKBKB/RPS16/AKT2/RPS19/RPL18A/CAV1/TSPAN14/RAB34/CPE/RPL34/GLRB/RAPGEF2/KRT18/RPS12/GOLPH3/SSR3/KCNIP3/ITGA4/SPTBN1/SCP2/ICMT/RPL22/RAB7L1/VAMP4/RAB3GAP2/ITGB1BP1/PDZD11/RPL21/RAB38/VAMP7/SSR1/BBS2/RAP2A/RPL23/MACF1/FGF13/…	373	0.439141	1.72911	1.00045e-05	RPS20/RPL26L1/TSPAN17/VAMP3/SEC61A1/RPL18/AP3D1/ATP1B3/RPL31/NSF/SLC12A1/ACTN2/TULP3/RPS5/BAX/TESC/RPL6/RPLP0/TSPAN15/MADCAM1/MICALL1/TOMM22/SAMM50/TIMM9/ARFRP1/CHMP4B/UBL4A/RAB11A/LIN7B/RPS16/BBC3/RPS19/RPL18A/GRIK5/DVL1/RPL28/TSPAN14/RPL19/RPL34/NRXN2/RPS13/KRT18/RPS12/RPL24/RPS15/SUMO1/RPL22/RAB7L1/RPS25/ITGB1BP1/PDZD11/PEX16/RPL5/RAB38/RPS10/BBS2/RPL23/FGF13/RPL36/LAMA5/RPL27/REEP2/FLOT2/ROCK…
GO_RESPONSE_TO_ENDOGENOUS_STIMULUS	1430	-0.250593	-1.84487	6.71862e-05	TNMD/GCLC/PDK4/PRKAR2B/CROT/PDK2/ITGA3/ADIPOR2/MGST1/CD9/CD4/HFE/FYN/KAL1/PTBP1/PIK3C2A/PPP5C/CALCOCO1/UFL1/BID/IGF1/ATP1A2/SNAI2/UBR2/GRN/TIMP2/ZFYVE16/MED17/CTNNA1/ATP6V1H/POLR2B/RRM2B/MAPK9/CYBA/KCNQ1/THRAP3/ATP2B4/CASP8/HIPK2/GLP2R/ME1/FGFR2/FECH/KLF6/RHOA/HYAL2/PYGM/MAOB/RORA/NEDD4/LRP6/FGF10/NDST1/ATP2B1/ATP6AP1/UBE2D1/FERMT2/RARB/IL4R/ACTN2/FGFR1/PIK3C3/GNB1/EDN1/ADCYAP1R1/RAPGEF3/MEF2C/IT…	1426	-0.169884	NA	1	TNMD/GCLC/PDK4/CROT/PDK2/ADIPOR2/CRY1/CD4/FYN/PIK3C2A/UFL1/CPS1/OTC/CDH1/PTGER3/F7/HIPK2/FGFR2/KLF6/MAOB/RORA/TGFBR3/NEDD4/LRP6/NDST1/FERMT2/ACAT1/MEF2C/APOB/GNAO1/P2RX7/ESR1/SORBS1/JAK2/TIMP3/RBFOX2/PPM1A/NFKBIA/HNF4A/CHRNA4/STS/HTR2A/ESRP2/CA2/HPN/NAMPT/PIK3CG/CAV2/GCK/ENG/SETX/CXCL12/CPEB3/MED13/CHRNE/GAB1/RAPGEF2/KLF3/PPARGC1A/APOC3/CDKN1B/BMP5/GPLD1/GHR/NR3C1/CPEB4/UBE3A/KAT2B/BCHE/EPB41L5/T…
GO_NEGATIVE_REGULATION_OF_GENE_EXPRESSION	1431	-0.207505	-1.52781	6.72721e-05	GCLC/ARX/MSL3/ZNF263/NFIX/FYN/PTBP1/UFL1/YAF2/ZMYND11/WWTR1/SNAI2/BIRC3/STRAP/UBR2/BCLAF1/BAK1/ARID4A/POLR2B/WWC3/PER3/NEDD4L/DKK3/NFE2L3/FOXN3/KCNQ1/EIF2AK2/ZNF280C/PRDM1/HDAC7/SFSWAP/U2AF2/HIPK2/TLE2/KDM4A/FGFR2/SP100/MEF2A/NUP133/BCL3/NEDD4/CDC42/NCK2/LMCD1/UBE2D1/FBXW11/SMARCE1/PICALM/GLI2/NOTCH3/DLG1/RARB/NFKB2/SIRT6/FGFR1/EDN1/RUNX1T1/XRCC5/SLC35C2/MID2/MEF2C/XPO1/KAT6A/CD59/ATRX/SEH1L/WNT1…	1431	0.279356	1.1305	0.0196498	KDM1A/ARX/POLR2J/PAF1/JARID2/PTBP1/WWTR1/SNAI2/BAK1/HOXC8/WWC3/NFE2L3/KCNQ1/MTA3/HDAC7/SFSWAP/U2AF2/DDX20/HDAC4/SIRT2/PITX1/NUP133/HES2/MNT/PABPC1/EIF2B3/CDC42/TCF3/MBD3/UBE2D1/TP63/SMARCE1/IGF2BP2/EED/TSG101/ENO1/NUP37/PAX2/NFKB2/SIRT6/FKBP6/KEAP1/SLC35C2/TCF7/C1QTNF3/CD59/SEH1L/EIF2AK1/PPP1R15A/SRRT/PSMC5/UIMC1/MT3/TFAP2C/CNOT3/DNMT3B/IGBP1/BIRC5/TFAP4/AAAS/NUP188/H2AFY2/MZF1/CIRBP/POLR2E/PPM1F…
GO_REGULATION_OF_RESPONSE_TO_STRESS	1435	-0.242044	-1.78192	6.77828e-05	FGR/CFH/ENPP4/RAD52/SLC7A2/SARM1/PDK4/DVL2/CX3CL1/CD4/BTK/FYN/PLAUR/DCN/MAP4K5/CAPN1/MDH1/ZMYND11/MARCO/SNAI2/CD74/BIRC3/IFNGR1/TNFRSF1B/BCLAF1/BAK1/FAM13B/FLT4/C6/ATP6V1H/MRPS10/VAMP3/ARHGEF5/MAPK9/HERPUD1/POLQ/CYBA/HEBP2/KCNQ1/EIF2AK2/USP36/PUM2/IL17RB/TRAF3IP2/ATG5/USP13/ATP2B4/LZTS1/U2AF2/CASP8/HIPK2/CALCRL/MYLK/ATXN3/TNFRSF1A/HYAL2/NUP133/VPS35/RORA/NEDD4/FGF10/CDC42/NCK2/MAP4K4/LMCD1/UBE2D1…	1432	0.235462	0.952883	0.770782	FKBP4/KDM1A/DVL2/AP2B1/TNFRSF12A/CCL26/NOX1/PSMB1/RNF216/PSMC4/SNAI2/CD44/BAK1/ATP6V0A1/PHF23/PSMA4/AP2S1/ATP6V1H/DTNBP1/VAMP3/HEBP2/TRAF3IP2/SERPINB3/YIPF1/U2AF2/TMEM161A/NTHL1/HYAL2/SIRT2/VPS35/CSNK2A2/CAMK2A/CDC42/UBE2D1/DERL2/NUP37/MAP2K7/SIRT6/THOC1/C1QTNF3/OPRK1/CTTN/EIF2AK1/ITPKC/PPP1R15A/BAX/PSMC5/UIMC1/MT3/EDEM2/SNX5/IGBP1/GMIP/YPEL3/TYRO3/AAAS/PGC/HSP90AB1/PSMD8/RHBDD3/THOC5/TSPO/ATP6V1…
GO_NEGATIVE_REGULATION_OF_NITROGEN_COMPOUND_METABOLIC_PROCESS	1450	-0.209071	-1.54012	6.81385e-05	GCLC/ARX/MSL3/ZNF263/NFIX/PTBP1/ERCC1/UFL1/YAF2/ZMYND11/WWTR1/SNAI2/STRAP/UBR2/BCLAF1/ARID4A/WWC3/PER3/NEDD4L/DKK3/NFE2L3/POLQ/FOXN3/EIF2AK2/ZNF280C/PRDM1/ATP2B4/HDAC7/SFSWAP/U2AF2/HIPK2/GNAI3/TLE2/KDM4A/FGFR2/SP100/MEF2A/BCL3/NEDD4/NCK2/LMCD1/UBE2D1/SMC1A/FBXW11/SMARCE1/GLI2/NOTCH3/DLG1/RARB/NFKB2/SIRT6/FGFR1/EDN1/RUNX1T1/XRCC5/MID2/MEF2C/XPO1/KAT6A/ATRX/WNT11/EIF2AK1/PPP1R15A/DNMT3B/RCOR1/IRAK3…	1449	0.262224	1.06131	0.166568	KDM1A/ARX/PAF1/PAX6/JARID2/PTBP1/ERCC1/WWTR1/SNAI2/HOXC8/WWC3/NFE2L3/MTA3/CCAR1/HDAC7/SFSWAP/U2AF2/AHRR/DDX20/HDAC4/SIRT2/PITX1/HES2/MNT/PABPC1/EIF2B3/TCF3/MBD3/UBE2D1/TP63/SMARCE1/IGF2BP2/EED/TSG101/ENO1/TIPIN/PAX2/NFKB2/SIRT6/THOC1/CIC/KEAP1/TCF7/EIF2AK1/PPP1R15A/SRRT/PSMC5/UIMC1/MT3/TFAP2C/CNOT3/DNMT3B/IGBP1/BIRC5/TFAP4/HNRNPC/H2AFY2/MZF1/CIRBP/PPM1F/CBY1/TSPO/HDAC10/SIX4/ACIN1/APEX1/NFATC4/ZM…
GO_REGULATION_OF_CELL_DEATH	1449	-0.258076	-1.90064	6.82501e-05	GCLC/CASP10/CFLAR/RBM5/SARM1/PDK4/SLC25A5/CX3CL1/MARK4/BTK/FYN/PLAUR/PPP5C/ZMYND11/DPEP1/BID/IL20RA/IGF1/SNAI2/CD74/MNAT1/BIRC3/GCLM/TNFRSF1B/BCLAF1/BAK1/NSMAF/FLT4/TRIO/CTNNA1/RRM2B/KITLG/MAPK9/HEBP2/FOXC1/EIF2AK2/TRAF1/ATG5/HDAC7/CASP8/WISP2/NGFR/HIPK2/MAP2K4/SLK/NGEF/FGFR2/SP100/TNFRSF1A/ROCK1/HYAL2/IP6K2/LRP6/FGF10/CDC42/NCK2/MAP4K4/ARHGAP10/ING3/PDCD2/ACTN1/LIMS2/ST6GAL1/PICALM/GLI2/UNG/RARB…	1446	0.234761	0.950148	0.784802	BAD/KDM1A/CIAPIN1/TNFRSF12A/SCIN/MARK4/NOX1/PAX7/PLAUR/PPP5C/SNAI2/MNAT1/CD44/BAK1/NSMAF/AIFM2/CTNNA1/RRM2B/TNFRSF9/BCAR1/HEBP2/FOXC1/TRAF1/HDAC7/TMEM161A/DDX20/HYAL2/HDAC4/IP6K2/SIRT2/GAL/MNT/ASNS/CAMK2A/CDC42/PDCD2/ACTN1/TP63/NLE1/C19orf10/PAX2/KIFAP3/UNG/TRAF4/MAP2K7/ACTN2/DNM2/TCF7/TRAF5/CD59/CTTN/NOX4/PPP1R15A/BAX/PSMC5/MT3/DNM1L/DYNLL1/ERP29/IGBP1/BIRC5/ARHGAP4/SLC9A1/TFAP4/AARS/ITGA6/TYRO3…
GO_POSITIVE_REGULATION_OF_PROTEIN_METABOLIC_PROCESS	1459	-0.242402	-1.78628	6.83574e-05	GCLC/DVL2/PRKAR2B/OSBPL7/CX3CL1/TENM1/CD4/HFE/FYN/PLAUR/MAP4K5/BID/IGF1/SLC11A1/SNAI2/CD74/BIRC3/TNFRSF1B/SNX1/BAK1/MAP2K3/TIMP2/FLT4/C6/LCP2/KITLG/NEDD4L/ARHGEF5/MAPK9/HERPUD1/PIK3CB/ANAPC4/EIF2AK2/SOAT1/USP13/PPP1R12A/ATP2B4/CASP8/NGFR/HIPK2/ATXN3/FGFR2/TNFRSF1A/RHOA/BCL3/NEDD4/PFN2/FGF10/CDC42/NCK2/ATP6AP1/TRIB2/PDCD2/UBE2D1/MARK2/FBXW11/PPP2R3A/MAP3K13/PICALM/DLG1/RAB7A/SART3/PAK3/FGFR1/FBLN1…	1455	0.233421	0.944806	0.808542	BAD/KDM1A/DVL2/CCL26/PAF1/MYLIP/NOX1/PSMB1/JARID2/PAX7/SPRTN/AKAP8L/PLAUR/PSMC4/SLC11A1/SNAI2/CD44/BAK1/PHF23/PSMA4/MAGEC2/SERPINB3/SOAT1/TNK2/CDON/ELAVL1/RHOA/HDAC4/RASSF1/SIRT2/DRD4/PABPC1/CDC42/EPHA8/ATP6AP1/TRIB2/PDCD2/UBE2D1/CHFR/PPP2R3A/NSF/EED/C19orf10/TRAF4/MAP2K7/NRD1/KEAP1/CHRNA3/OPRK1/MAPRE3/NOX4/PPP1R15A/BAX/PSMC5/MT3/EDEM2/DNMT3B/FKBP1A/MAPKAPK5/ERP29/TFAP4/IL11/HSP90AB1/PSMD8/CIRBP/…
GO_REGULATION_OF_CELL_DIFFERENTIATION	1459	-0.246336	-1.81527	6.83574e-05	TMEM176A/CYP26B1/CFLAR/SARM1/PLXND1/KMT2E/ITGA3/CX3CL1/SEMA3G/BTK/FYN/PTBP1/TYROBP/UFL1/IGF1/RUFY3/WWTR1/PHLDB1/SNAI2/CD74/GPR124/STRAP/EHD2/VIM/GRN/MYOC/TIMP2/MSR1/CUL7/CTNNA1/LMO3/KITLG/NEDD4L/MAPK9/FOXC1/EIF2AK2/PKP2/PRDM1/PPP1R12A/HDAC7/LZTS1/GPC1/CASP8/NGFR/NGEF/SPI1/FGFR2/TNFRSF1A/RHOA/SYT1/ROCK1/MEF2A/TFE3/PPP2R5B/RORA/NEDD4/FGF10/FSTL3/CDC42/ATP6AP1/TRIB2/PDCD2/MARK2/CRMP1/ST6GAL1/GLI2/NO…	1457	0.160818	0.650946	1	SEMA3F/BAD/FKBP4/KDM1A/HOXA11/TNFRSF12A/IFRD1/PAF1/SCIN/PAX6/PAX7/FUZ/PTBP1/WWTR1/SNAI2/RNF10/GRN/CTNNA1/FSTL4/FOXC1/SERPINB3/CTDP1/HDAC7/HMG20B/AP3D1/CTNNA2/ELAVL1/RHOA/HDAC4/TFE3/SIRT2/PPP2R5B/GAL/CDC42/WDR1/ATP6AP1/TCF3/TRIB2/PDCD2/TP63/PAX2/RAP1GAP/ARHGEF1/DNM2/RIMS1/KEAP1/CHRNA3/SMARCD3/CTTN/SRRT/BAX/MT3/PTHLH/CNOT3/DNMT3B/TESC/ARHGAP4/DLL3/NRCAM/SUCO/BAMBI/H2AFY2/MMP11/LGALS1/ANKRD54/TSPO/C…
GO_REGULATION_OF_RESPONSE_TO_WOUNDING	401	-0.247898	-1.64159	6.84908e-05	CFH/SLC7A2/CX3CL1/PLAUR/BIRC3/TNFRSF1B/C6/VAMP3/IL17RB/CALCRL/MYLK/TNFRSF1A/HYAL2/RORA/MGLL/SCARF1/EDN1/GSTP1/CD59/TYRO3/GGT1/XIAP/STK24/ACP5/SETD6/CD276/PLAT/CLEC4M/RPS19/CAV1/SERPINE1/C5/KANK1/C1QBP/CCL2/VTN/NFKB1/BIRC2/MAPK14/FAM46A/C7/HBEGF/SNX4/IL1R1/IL1RL1/PLEK/NFE2L2/EPHA4/PLA2G4A/CD46/F3/TNFSF4/APOA1/CNR1/TNFAIP3/SPP1/TEK/CCR2/SRSF6/PTGIS/VAMP7/CFP/IL17B/SOX15/SNX6/APOE/ACE2/NDFIP1/SERPIN…	401	-0.315379	-1.98571	0.0344828	CFH/SLC7A2/HGF/C8B/BIRC3/TNFRSF1B/TBC1D23/C6/FOXP3/PTGER3/F7/CALCRL/MYLK/PRKCQ/TNFRSF1A/RORA/PTGS2/MGLL/SCARF1/CPB2/F11/APOH/CMA1/CAPN3/JAK2/PSMA6/STK24/WFDC1/FOXF1/CLEC4M/PIK3CG/CAV1/CCL24/C5/KANK1/VTN/NFKB1/TRPV4/STX2/FAM46A/C7/C9/KNG1/HRG/SNX4/IL1RL1/PROC/NFE2L2/EPHA4/TNR/SERPINC1/APOA1/TEK/PLG/C4BPA/PTGIS/RREB1/C3/CFP/MASP1/SOX15/LBP/F12/NDFIP1/IL6ST/CLOCK/PDGFRA/ETS1/NT5E/STAB2/EDNRB/IL6/TLR…
GO_GROWTH	405	-0.249305	-1.65297	6.86742e-05	CFLAR/ERCC1/IGF1/WWTR1/VCL/FOXC1/NOP58/RC3H2/SEC61A1/FGFR2/LRP6/FGF10/CDC42/EVC/GLI2/SEMA3A/SIRT6/EDN1/ATRX/WNT11/TMED2/ADD1/ABL1/NRP1/TIMP3/SALL4/CCM2L/NDRG4/NUBP1/NBN/CPQ/SFRP1/PPP1R13L/TGFB1/MTPN/OGN/PPP3CB/BMPR1A/TNKS2/DDX5/KAT2A/PRPF19/TENC1/MAPK14/PRLR/ATP6V0E1/PLXNA1/ACVR2B/IGFBP5/SOS1/BCL9/LEPR/FOXO3/MSX2/TBX2/FMOD/INHBA/USP9X/SOX9/BMP2/FLRT3/KLF2/PTPN12/SMO/EIF2AK4/SOX15/PLXNA3/NINJ1/MAP…	403	0.170823	0.674226	0.997069	SEMA3F/HOXA11/IFRD1/PAX7/ERCC1/WWTR1/FOXC1/NOP58/SEC61A1/PKM/CDC42/TXK/DCX/SIRT6/ADD1/SLC9A1/BMP7/PAK7/LUZP4/NUBP1/CPQ/PPP1R13L/ERCC2/CCNE1/FKBP8/BRAT1/CRHR2/DVL1/PPP3CB/BMPR1A/KAT2A/AREG/ZNF259/PRPF19/SRF/PDE4D/ATP6V0E1/PLXNA1/BCL9/LAMTOR2/RRAGC/TBCE/KDM5B/STK11/TBX2/MYOG/SLC12A5/EREG/BMP4/SOX9/HOXD13/MYOD1/CDKN1C/PAK4/TRIM28/PLXNA3/NINJ1/CCNB1/LRP4/GDF11/TEC/TAF8/MMP13/STRA6/CYP19A1/CHRNA1/SEMA…
GO_REGULATION_OF_CELL_PROLIFERATION	1470	-0.243978	-1.79835	6.90512e-05	TNMD/FGR/KRIT1/CFLAR/RBM5/ARX/DVL2/SLC25A5/CX3CL1/CCL26/TENM1/CD9/CD4/BTK/FYN/UFL1/CAPN1/BID/IGF1/WWTR1/SNAI2/CD74/MNAT1/STRAP/B4GALT7/TNFRSF1B/BAK1/TIMP2/FLT4/CTNNA1/KITLG/CYBA/EIF2AK2/PKP2/PRDM1/CCAR1/CDH3/NGFR/CDON/HIPK2/CALCRL/GLP2R/CDK13/FGFR2/TNFRSF1A/RHOA/TGFBR3/LRP6/FGF10/CDC42/NCK2/PDCD2/LIMS2/SPEG/TFRC/ST6GAL1/GLI2/NOTCH3/NUAK1/FOSL2/DLG1/RARB/IL4R/SIRT6/UBE2A/FGFR1/FBLN1/EDN1/XRCC5/SES…	1467	0.200825	0.812957	0.99848	BAD/KDM1A/ARX/DVL2/DLX6/CCL26/SCIN/NOX1/JARID2/PAX7/FUZ/WWTR1/SNAI2/MNAT1/RNF10/B4GALT7/BAK1/CTNNA1/TNFRSF9/SERPINB3/CCAR1/TNK2/CDH3/DDX20/RHOA/HDAC4/SIRT2/DNAJA2/GAL/RNF126/MNT/CDC42/TCF3/PDCD2/DERL2/TP63/TSG101/C19orf10/TXK/TIPIN/PAX2/KIFAP3/SIRT6/UBE2A/TCF7/IL12RB2/SMARCD3/CD59/EIF2AK1/PPP1R15A/BAX/PTHLH/TFAP2C/TESC/LHX5/BIRC5/TFAP4/EFNB1/TGM1/DHPS/BAMBI/IFT74/SMARCB1/TSPO/SIX4/IFT52/TPD52L2/T…
GO_REGULATION_OF_IMMUNE_EFFECTOR_PROCESS	413	-0.246269	-1.63636	6.91133e-05	FGR/CFH/PDK4/CD4/BTK/HFE/FYN/MDH1/WAS/CD74/BIRC3/FAM13B/C6/ATP6V1H/MRPS10/VAMP3/KCNQ1/EIF2AK2/PUM2/TRAF3IP2/ATG5/MYLK/CD84/LMCD1/UNG/IL4R/SLC1A3/CEACAM1/STX7/PTPRC/CD59/ITPKC/MAVS/P2RX7/GMIP/LAG3/ICAM1/IRAK3/MUL1/HMOX1/CD40/STX4/RIPK2/IL27RA/TGFB1/RPS19/JAK3/ZC3HAV1/AP1S1/C5/DDX58/C10orf54/PPP3CB/PNPO/C1QBP/CCL2/VTN/SUPT6H/BIRC2/TRIM38/C7/SNX4/FANCL/CD46/TNFSF4/APOA1/TNFAIP3/CCR2/SASH3/MRPS2/CHST…	412	-0.153317	-0.973241	0.681818	CFH/PDK4/CD4/FYN/C8B/BIRC3/FAM13B/PEX3/C6/FOXP3/MYLK/CD84/PVR/TBX21/IL4R/ITCH/CEACAM1/PTPRC/P2RX7/IRAK3/MYOM1/CD40LG/FOXF1/C5/PNPO/VTN/HPX/C7/C9/SNX4/APOA1/NR4A3/CHST3/C4BPA/SLC35B3/C3/CD93/CFP/MASP1/EIF2AK4/SEC14L1/INS-IGF2/LBP/NDFIP1/ANKRD17/RSAD2/DOCK2/IL6/TLR4/IL33/DDX60/SLC37A4/PPM1B/RBP4/TMBIM6/FGF7/DUSP10/ACKR3/STOM/SERPING1/DAK/CD226/ANGPT1/C8A/FAM131B/PGLYRP2/C1orf177/SLAMF6/PEX13/FZD5/F…
GO_POSITIVE_REGULATION_OF_CATALYTIC_ACTIVITY	1476	-0.227982	-1.68099	6.92329e-05	FGR/CFLAR/DVL2/PRKAR2B/CX3CL1/TBXA2R/TENM1/CD4/FYN/RABGAP1/MAP4K5/BID/RALBP1/SLC11A1/CD74/GCLM/RABEP1/BAK1/FAM13B/ARHGAP31/MAP2K3/GABARAPL2/NSMAF/TIMP2/RFC1/TRIO/PNKP/LCP2/ARAP2/ARHGAP6/KITLG/ARHGEF5/MAPK9/PIK3CB/ANAPC4/EIF2AK2/GDI2/PPP1R12A/ATP2B4/CDH3/CASP8/NGFR/LPAR2/CTSA/NGEF/FGFR2/EVI5/RHOA/RASGRP2/GNB5/PFN2/SPTB/FGF10/CDC42/NCK2/ARHGAP10/PDCD2/UBE2D1/MARK2/MAP3K13/PICALM/ARHGEF10L/DLG1/ARHG…	1477	0.222381	0.900289	0.943721	BAD/DVL2/CCL26/PSMB1/GIPR/PSMC4/SLC11A1/BAK1/GABARAPL2/NSMAF/PNKP/PSMA4/MAGEC2/GUCA1A/TBC1D22A/SERPINB3/RASGRF1/PSD/GNA15/CDH3/LPAR2/CTSA/TBC1D22B/RHOA/ATP1B3/EIF2B3/CAMK2A/CDC42/EPHA8/PDCD2/UBE2D1/LLGL2/TXK/RASAL2/VPS9D1/TRAF4/RAP1GAP/ARHGEF1/MAP2K7/DNAJC10/ACTN2/DNM2/CHRNA3/DUSP12/MAPRE3/PPP1R15A/BAX/PSMC5/MT3/ASAP3/DOCK3/MAPKAPK5/GMIP/ARHGAP4/TFAP4/DNAJB11/ITGA6/RGS17/HSP90AB1/MYO9B/PSMD8/RANB…
GO_POSITIVE_REGULATION_OF_CELL_COMMUNICATION	1501	-0.247595	-1.82772	6.97301e-05	FGR/CASP10/CFLAR/DVL2/CX3CL1/TENM1/CD4/HFE/FYN/PLAUR/DCN/PPP5C/MAP4K5/ACPP/BID/IL20RA/ATP2C1/IGF1/CD74/BIRC3/TNFRSF1B/BCLAF1/BAK1/MAP2K3/MYOC/TIMP2/FLT4/CTNNA1/ARHGAP6/TSPAN17/LMO3/KITLG/ARHGEF5/MAPK9/PIK3CB/CYBA/EIF2AK2/PUM2/RC3H2/TRAF3IP2/ATG5/CDH3/CASP8/NGFR/HIPK2/FGFR2/NEO1/TNFRSF1A/RHOA/HYAL2/PPP2R5B/NUCKS1/VPS35/NEDD4/LRP6/FGF10/CDC42/NCK2/LMCD1/ATP6AP1/LIMS2/EVC/PPP2R3A/MAP3K13/TACR2/SRI/P…	1499	0.231622	0.937911	0.839112	DVL2/TNFRSF12A/CCL26/NOX1/PSMB1/GIPR/PLAUR/PPP5C/PSMC4/ZC3H3/RRAGD/CD44/BAK1/PSMA4/CTNNA1/DTNBP1/TSPAN17/PHPT1/TRAF3IP2/RASGRF1/CDH3/RHOA/HYAL2/PPP2R5B/VPS35/GAL/CDC42/ATP6AP1/NLE1/PPP2R3A/C19orf10/TACR2/MAP2K7/RIMS1/SLC35C2/AACS/C1QTNF3/TRAF5/OPRK1/SEH1L/BAX/PSMC5/MT3/FKBP1A/DYNLL1/MAPKAPK5/ARHGAP4/TFAP4/TMEM101/BAMBI/TSPAN15/PSMD8/SMARCB1/LGALS1/BIK/ERH/TELO2/PSMB5/PSME2/NFATC4/MMP9/PSMA7/BIRC7…
GO_TISSUE_DEVELOPMENT	1503	-0.225524	-1.66502	6.9808e-05	TNMD/CYP26B1/CFLAR/PLXND1/ARX/DVL2/ITGA3/SEMA3G/BTK/DCN/WAS/ATP2C1/IGF1/WWTR1/SNAI2/VIM/ARID4A/SLC4A7/VCL/CUL7/KITLG/PTCD2/LAMA3/FOXC1/PKP2/PRDM1/ATG5/USP13/CDH3/NGFR/HIPK2/EYA2/MYLK/TIE1/FGFR2/RHOA/ROCK1/HYAL2/MEF2A/NUP133/NEDD4/LRP6/FGF10/CDC42/ALDH3A2/MPP5/EVC/PPP2R3A/GLI2/SEMA3A/SEMA3C/FOSL2/DLG1/RARB/SIRT6/ACTN2/FGFR1/ITGA8/EDN1/RAPGEF3/CEACAM1/MEF2C/PTPRC/DLG3/ITGB5/PLOD1/RAB10/ATRX/WNT11/B…	1500	0.184052	0.745291	0.99996	SEMA3F/ARX/DVL2/HOXA11/DLX6/RALA/IFRD1/PAF1/PAX6/PAX7/FUZ/MKS1/WWTR1/SNAI2/CD44/IBSP/BAK1/CC2D2A/LAMA3/FOXC1/LAMC2/CDH3/DLX3/HMG20B/ZFAT/PKM/RHOA/HYAL2/PITX1/SDK2/NUP133/CDC42/MBD3/TP63/NLE1/PPP2R3A/TSG101/TXK/CELSR1/PAX2/SIRT6/ACTN2/TULP3/TCF7/ARG2/AACS/PLOD1/RAB10/BAX/PTHLH/FKBP1A/SLC9A1/EFNB1/AARS/DLL3/ITGA6/TGM1/MYL6/KRT31/IFT74/HPS4/CBY1/SIX4/NFATC4/MMP9/IFT52/BMP7/FAM83D/ZNF516/RS1/EMD/TAZ/…
GO_CELLULAR_RESPONSE_TO_STRESS	1528	-0.195879	-1.44758	7.07064e-05	RAD52/RECQL/PDK4/PDK2/MGST1/SEC62/REV3L/BAZ1B/HFE/PPP5C/ERCC1/MBTPS2/MAP4K5/UFL1/MDH1/SLC30A9/DPEP1/BID/MNAT1/ERP44/SEC63/TNFRSF1B/BCLAF1/BAK1/FAM13B/GABARAPL2/RFC1/BOD1L1/PNKP/PARP3/CUL7/CTNNA1/POLR2B/USP28/RRM2B/MRPS10/MAPK9/HERPUD1/POLQ/FOXN3/EIF2AK2/ATG5/USP13/SEC61A1/MRPS35/GUCY1B3/NGFR/HIPK2/EYA2/PDIA5/MYLK/MAP2K4/ATXN3/SP100/KLF6/TNFRSF1A/PPP2R5B/BCL3/RORA/NEDD4/RAD18/NCK2/LMCD1/SEL1L/HLTF…	1526	0.312298	1.26486	9.9999e-06	POLR2J/ALDH3B1/NOX1/SPRTN/PPP5C/ERCC1/EXTL3/PSMC4/MNAT1/GLRX2/RRAGD/BAK1/GABARAPL2/PNKP/CTNNA1/SEC61A1/YIPF1/POLD1/TMEM161A/NTHL1/PFKP/RASSF1/SIRT2/PPP2R5B/UFD1L/RNF126/WIPI1/ASNS/TRIP13/UBE2D1/DERL2/XRCC1/C19orf10/TIPIN/PAX2/UNG/XAB2/MAP2K7/UBE2T/DNAJC10/SIRT6/UBE2A/GNB1/THOC1/KIF22/DDX1/DNM2/PPIE/TXLNA/SEH1L/EIF2AK1/ITPKC/PPP1R15A/BAX/PSMC5/UIMC1/MT3/ADD1/CNOT3/EDEM2/MAPKAPK5/CDIP1/GMIP/PCBP4/T…
GO_VASCULOGENESIS	58	-0.424358	-2.02831	7.0917e-05	CUL7/HDAC7/TIE1/CAV1/ENG/ZMIZ1/QKI/PDGFRB/CITED1/AMOT/KDR/SMO/RAMP2/CCM2/YAP1/MYOCD/EPHA2/RASA1/NTRK2/NOTCH1/ADM/HHEX/TGFBR2/SGPL1/TMEM100/CTNNB1/PTK2/JUNB/HEG1/FZD4/WT1/ZFP36L1	58	-0.340994	-1.63035	0.00348993	TIE1/FOXF1/CAV1/ENG/QKI/KDR/SMO/RAMP2/HEY2/MYOCD/ACKR3/RASA1/NTRK2/MYO1E/TGFBR2/TIPARP/SOX17/ZFPM2/HAS2/JUNB/HEG1/FZD4/SETD2/ZFP36L1
GO_INTRACELLULAR_SIGNAL_TRANSDUCTION	1548	-0.245299	-1.81388	7.15871e-05	ARF5/DVL2/PRKAR2B/PDK2/TBXA2R/TEAD3/RHOBTB2/NISCH/BTK/FYN/PIK3C2A/PPP5C/TYROBP/MAP4K5/BID/IGF1/RALBP1/WWTR1/ATP1A2/BIRC3/TNFRSF1B/BAK1/ARHGAP31/MAP2K3/LCP2/ARHGAP6/USP28/KITLG/ARHGEF5/MAPK9/PIK3CB/KCNH2/TRAF3IP2/GDI2/NCKAP1/GUCY1B3/CASP8/HIPK2/RFXANK/PKN2/MAP2K4/FGFR2/SP100/TNFRSF1A/RHOA/ROCK1/MEF2A/RASGRP2/BCL3/SPTB/FGF10/NDST1/CDC42/MAP4K4/RPS6KA6/SMC1A/MARK2/FBXW11/MAP3K13/NUAK1/MARK3/RAB7A/PA…	1547	0.217449	0.88086	0.97313	BAD/ARF5/DVL2/RALA/TEAD3/PSMB1/NISCH/PPP5C/PSMC4/WWTR1/BAK1/PSMA4/KCNH2/TRAF3IP2/RASGRF1/DGKG/TNK2/RFXANK/ASB1/RHOA/HDAC4/RASSF1/SIRT2/GAL/CAMK2A/CDC42/LPHN1/RHOBTB1/TP63/TEAD2/CELSR1/RASAL2/PAX2/TRAF4/ARHGEF1/MAP2K7/NFKB2/DNAJC10/DCX/ACTN2/GNB1/SAR1A/RABL2B/RABL2B/RAB10/MAST2/PPP1R15A/BAX/PSMC5/MT3/CNOT3/DOCK3/MAPKAPK5/BRAP/CDIP1/KCNH4/GMIP/ARHGAP4/SLC9A1/PCBP4/TFAP4/TYRO3/SRPK1/MYO9B/PSMD8/MKNK…
GO_REGULATION_OF_PROTEIN_SERINE_THREONINE_KINASE_ACTIVITY	460	-0.247726	-1.66462	7.19424e-05	DVL2/PRKAR2B/TENM1/MAP4K5/CD74/MNAT1/MAP2K3/KITLG/ARHGEF5/PIK3CB/EIF2AK2/ATP2B4/RHOA/HYAL2/LRP6/FGF10/TRIB2/MAP3K13/PAK3/FGFR1/EDN1/CCNT2/GSTP1/NOX4/MAPKAPK5/P2RX7/ERP29/IRAK3/MUL1/TFAP4/MLTK/MAP3K1/HSP90AB1/ABL1/GADD45B/MAPK1/CARD10/TAB1/CD40/STK4/TRIB3/CDK5RAP1/PSMD10/PYCARD/RIPK2/SFRP1/TNFRSF10A/MAP4K1/TGFB1/PPP2R1A/CAV1/NOD1/HSPB1/C5/RAPGEF1/BCCIP/MAP3K8/GAB1/RAPGEF2/CCND1/HIPK3/CD81/PTPN5/DU…	460	0.21782	0.862896	0.895661	DVL2/MNAT1/DTNBP1/SERPINB3/RHOA/HYAL2/TRIB2/TSG101/TRAF4/MAP2K7/MAPRE3/MAPKAPK5/TFAP4/HSP90AB1/TELO2/BMP7/BIRC7/TRIB3/CDK5RAP1/PSMD10/MAPK3/AXIN1/FBXO31/PYCARD/CSK/KIAA1199/RIPK2/STK3/PIH1D1/CDC37/PPP2R1A/HSPB1/GTPBP4/BCCIP/MAP3K8/CCNY/CDK5RAP3/MAP2K6/CHORDC1/TPD52L1/STK38/CCND3/DUSP22/PPP2CA/H2AFY/CNPPD1/KISS1R/LAMTOR2/RGS2/STK11/MAPK8IP1/CDKN2C/PKN1/CKS2/PLCG1/GRM4/BMP4/MAP2K2/TRAF2/PKMYT1/CDKN…
GO_IRON_ION_HOMEOSTASIS	67	-0.409003	-2.0192	7.19856e-05	HFE/NEO1/HYAL2/CYBRD1/SLC46A1/EIF2AK1/HEPH/SLC22A17/HMOX1/HIF1A/SFXN3/SLC11A2/STEAP3/EPAS1/ABCG2/ACO1/ABCB7/NDFIP1/IREB2/MYC/SLC40A1/SMAD4/SFXN2/STEAP2/BDH2/SFXN1/FXN/B2M/SCARA5	67	-0.337554	-1.66081	0.00175719	LTF/CP/TTC7A/HEPH/TF/HAMP/TFR2/HPX/STEAP3/EPAS1/ABCG2/ACO1/STEAP4/NDFIP1/IREB2/SMAD4/SFXN5/SFXN1/SCARA5/HFE2/TMPRSS6
GO_REGULATION_OF_PHOSPHORUS_METABOLIC_PROCESS	1581	-0.233006	-1.72494	7.30407e-05	FGR/PDK4/DVL2/PRKAR2B/IBTK/PDK2/CX3CL1/TENM1/CD4/HFE/FYN/PLAUR/DCN/PPP5C/MAP4K5/SLC7A14/MVP/GPRC5A/ZMYND11/IGF1/SLC11A1/WWTR1/CD74/MNAT1/STRAP/TNFRSF1B/BAK1/MAP2K3/MYOC/TIMP2/FLT4/LCP2/LMO3/KITLG/ARHGEF5/MAPK9/PIK3CB/EIF2AK2/PPP1R12A/ATP2B4/NGFR/HIPK2/CALCRL/GNAI3/ME1/FGFR2/TNFRSF1A/RHOA/ROCK1/HYAL2/PPP2R5B/GPR116/LRP6/IKBKAP/PFN2/FGF10/CDC42/NCK2/MAP4K4/ATP6AP1/TRIB2/RPS6KA6/MARK2/PPP2R3A/MAP3K1…	1577	0.16832	0.682029	1	BAD/DVL2/CCL26/NOX1/GIPR/AKAP8L/PLAUR/PPP5C/SLC7A14/MVP/SLC11A1/WWTR1/MNAT1/CD44/BAK1/DTNBP1/SERPINB3/TNK2/RHOA/HYAL2/SIRT2/PPP2R5B/CDC42/ATP6AP1/TRIB2/PPP2R3A/PPP2R2C/TSG101/C19orf10/MAP2K7/DNAJC10/SIRT6/CHRNA3/DUSP12/OPRK1/MAPRE3/EIF2AK1/PPP1R15A/BAX/MT3/PTHLH/FKBP1A/DYNLL1/TESC/MAPKAPK5/IGBP1/TFAP4/PDPR/ITGA6/GPATCH2/HSP90AB1/PPM1F/ANKRD54/TSPO/TELO2/MMP9/BIRC7/EEF1A2/TRIB3/CDK5RAP1/FAM83D/PSM…
GO_REGULATION_OF_INTRACELLULAR_SIGNAL_TRANSDUCTION	1624	-0.243615	-1.80562	7.49738e-05	FGR/CASP10/CFLAR/DVL2/ITGA3/CX3CL1/RHOBTB2/TENM1/CD4/FYN/PLAUR/DCN/PPP5C/MAP4K5/ZMYND11/BID/IL20RA/ATP2C1/IGF1/RALBP1/SNAI2/CD74/BIRC3/UBR2/TNFRSF1B/BCLAF1/FAM13B/ARHGAP31/MAP2K3/MYOC/TIMP2/FLT4/TRIO/ARAP2/WWC3/ARHGAP6/RRM2B/LMO3/KITLG/ARHGEF5/MAPK9/HERPUD1/PIK3CB/EIF2AK2/PUM2/RC3H2/TRAF3IP2/GDI2/ATP2B4/HDAC7/CASP8/NGFR/TAF2/HIPK2/TAF11/NGEF/FGFR2/TNFRSF1A/RHOA/HYAL2/PPP2R5B/BCL3/RORA/NEDD4/FGF10…	1621	0.166629	0.675399	1	BAD/KDM1A/DVL2/CCL26/NOX1/PLAUR/PPP5C/SNAI2/RRAGD/CD44/DTNBP1/WWC3/RRM2B/TRAF3IP2/SERPINB3/RASGRF1/PSD/HDAC7/TMEM161A/TAF11/RHOA/HYAL2/PPP2R5B/CSNK2A2/CDC42/EPHA8/ATP6AP1/TRIB2/MBD3/RHOBTB1/TP63/TSG101/C19orf10/RASAL2/TRAF4/RAP1GAP/ARHGEF1/MAP2K7/DNM2/C1QTNF3/TRAF5/OPRK1/RRAGB/SEH1L/BAX/MT3/DNM1L/FKBP1A/MAPKAPK5/IGBP1/GMIP/ARHGAP4/SLC9A1/TMEM101/MYO9B/CDC34/LGALS1/ANKRD54/SGSM3/TELO2/MMP9/BMP7/BI…
GO_REGULATION_OF_MULTICELLULAR_ORGANISMAL_DEVELOPMENT	1638	-0.241553	-1.79159	7.53409e-05	TNMD/TMEM176A/CYP26B1/SARM1/PLXND1/DVL2/KMT2E/ITGA3/CX3CL1/TBXA2R/SEMA3G/STAB1/BTK/FYN/DCN/TYROBP/UFL1/IGF1/RUFY3/WWTR1/PHLDB1/SNAI2/CD74/GPR124/STRAP/VIM/GRN/TIMP2/C6/CUL7/CTNNA1/GPM6B/KITLG/NEDD4L/LAMA3/FOXC1/EIF2AK2/PRDM1/PPP1R12A/HDAC7/CDH3/GPC1/CASP8/NGFR/HIPK2/TIE1/NGEF/FGFR2/SP100/TNFRSF1A/RHOA/ROCK1/TFE3/PPP2R5B/NEDD4/LRP6/FGF10/FSTL3/CDC42/ATP6AP1/PDCD2/RPS6KA6/LIMS2/MARK2/CRMP1/PPP2R3A/…	1638	0.18461	0.748357	0.99999	BAD/FKBP4/KDM1A/DVL2/HOXA11/AP2B1/TNFRSF12A/IFRD1/PAF1/SCIN/LUC7L/PSMB1/FUZ/MKS1/PSMC4/WWTR1/SNAI2/RNF10/RNH1/GRN/PSMA4/AP2S1/TG/CTNNA1/FSTL4/LAMA3/FOXC1/SERPINB3/CTDP1/HDAC7/CDH3/HMG20B/AP3D1/RHOA/HDAC4/TFE3/SIRT2/PPP2R5B/GAL/CDC42/WDR1/ATP6AP1/TCF3/PDCD2/LPHN1/TP63/PPP2R3A/C19orf10/CELSR1/PAX2/UNG/ARHGEF1/TULP3/THOC1/DNM2/RIMS1/KEAP1/CHRNA3/SMARCD3/CTTN/PPP1R15A/SRRT/BAX/PSMC5/MT3/PTHLH/DNMT3B/…
GO_ESTABLISHMENT_OF_LOCALIZATION_IN_CELL	1643	-0.221177	-1.6405	7.55858e-05	M6PR/ARF5/SLC25A13/SLC25A5/CCDC109B/BZRAP1/IBTK/VPS41/SYN1/SEC62/VTA1/RABGAP1/EHD3/WAS/BID/ATP2C1/SLC11A1/CD74/OSBPL5/EHD2/SEC63/SNX1/BAK1/GRN/GABARAPL2/ZFYVE16/LSG1/VAMP3/MCUR1/MAPK9/HERPUD1/HOMER3/HEBP2/SYNE2/ATP9A/NOP58/SEC61A1/ATP2B4/MON2/RPL18/U2AF2/CASP8/NGFR/CTSA/EYA2/GOLGA5/EVI5/NUP133/VPS35/BCL3/NEDD4/LRP6/SPTB/FGF10/CDC42/SEL1L/TRNT1/PICALM/LMAN1/TIMM21/DLG1/RAB7A/PIK3C3/SLC1A3/SAR1A/OP…	1643	0.354302	1.43632	9.9999e-06	ARF5/AP2B1/RALA/VPS41/TRAPPC6A/RPS20/ZC3H3/SLC11A1/SYT13/TOMM34/BAK1/GRN/RANBP3/GABARAPL2/RPL26L1/AP2S1/DTNBP1/MAP4/VAMP3/MCUR1/HOMER3/THOC3/HEBP2/USE1/TRAPPC3/PTPRN/TBC1D22A/NOP58/SEC61A1/RPL18/U2AF2/CTSA/AP3D1/VPS35/UFD1L/RNF126/CAMK2A/CDC42/RPL31/CPSF1/DERL2/NSF/TSG101/NUP37/THOC1/SAR1A/KIF22/DNM2/RPS5/CTTN/RBM22/BAX/MT3/DYNLL1/TESC/SNX5/RPL6/RPLP0/GNPTG/GOLGA3/MCOLN1/AAAS/IFT74/FAM21A/ATP5D/T…
GO_REGULATION_OF_PROTEIN_MODIFICATION_PROCESS	1670	-0.224438	-1.6659	7.66989e-05	FGR/GCLC/DVL2/PRKAR2B/IBTK/CX3CL1/TENM1/CD4/HFE/FYN/PLAUR/DCN/PPP5C/MAP4K5/SLC7A14/MVP/GPRC5A/UFL1/ZMYND11/IGF1/SLC11A1/WWTR1/SNAI2/CD74/MNAT1/BIRC3/STRAP/TNFRSF1B/BAK1/MAP2K3/MYOC/TIMP2/FLT4/LCP2/LMO3/KITLG/ARHGEF5/MAPK9/HERPUD1/PIK3CB/ANAPC4/EIF2AK2/ATG5/PPP1R12A/ATP2B4/NGFR/HIPK2/KDM4A/FGFR2/TNFRSF1A/RHOA/ROCK1/HYAL2/PPP2R5B/LRP6/IKBKAP/PFN2/FGF10/CDC42/NCK2/MAP4K4/ATP6AP1/TRIB2/RPS6KA6/UBE2D1…	1667	0.214882	0.871249	0.98441	KDM1A/DVL2/CCL26/PAF1/PAX6/NOX1/PSMB1/JARID2/PAX7/SPRTN/HHATL/AKAP8L/PLAUR/PPP5C/PSMC4/SLC7A14/MVP/SLC11A1/WWTR1/SNAI2/MNAT1/CD44/BAK1/PHF23/PSMA4/MAGEC2/DTNBP1/SERPINB3/TNK2/HMG20B/RHOA/HYAL2/HDAC4/RASSF1/SIRT2/PPP2R5B/CDC42/EPHA8/ATP6AP1/TRIB2/UBE2D1/CHFR/PPP2R3A/PPP2R2C/EED/TSG101/C19orf10/TRAF4/MAP2K7/DNAJC10/KIAA0020/CHRNA3/OPRK1/MAPRE3/EIF2AK1/PPP1R15A/BAX/PSMC5/MT3/DNMT3B/FKBP1A/TESC/MAPKA…
GO_POSITIVE_REGULATION_OF_GENE_EXPRESSION	1688	-0.229848	-1.70745	7.73994e-05	CYP26B1/CFLAR/ARX/DVL2/KMT2E/ITGA3/TEAD3/NFIX/BAZ1B/BTK/HFE/DCN/MBTPS2/CALCOCO1/SLC30A9/YAF2/IGF1/WWTR1/MNAT1/VIM/BCLAF1/IKZF2/ARID4A/MAP2K3/C6/MED17/POLR2B/ARID1B/HEXB/NFE2L3/MAPK9/PIK3CB/THRAP3/FOXC1/EIF2AK2/TRAF1/PRDM1/PPP1R12A/CDH3/U2AF2/TAF2/HIPK2/RFXANK/TAF11/FOXJ2/FGFR2/SP100/KLF6/TNFRSF1A/CBFB/HYAL2/MEF2A/TFE3/PPP2R5B/NUCKS1/RORA/LRP6/FGF10/FSTL3/ZXDC/CDC42/NCK2/HLTF/FBXW11/MAP3K13/PICALM…	1688	0.238836	0.968518	0.703543	NFYA/KDM1A/ARX/DVL2/HOXA11/POLR2J/ETV1/PAF1/PAX6/TEAD3/MED24/PAX7/AKAP8L/PSMC4/SLC11A1/WWTR1/MNAT1/RNF10/HSF2/DTNBP1/HEXB/NFE2L3/ARID4B/FOXC1/TRAF1/CTDP1/CDH3/U2AF2/AHRR/RNF4/DLX3/CDON/RFXANK/TAF11/YBX1/ELAVL1/SMARCD1/NFYC/ZNRD1/ZFAT/CBFB/HYAL2/HDAC4/TFE3/POLR1A/SIRT2/PPP2R5B/PITX1/GAL/PABPC1/CAMK2A/CDC42/TCF3/DAZAP1/TP63/C19orf10/TXK/ACTB/PAX2/NFKB2/THOC1/DNM2/RIMS1/SMARCD3/TRAF5/MAPRE3/RBM22/PP…
GO_CELLULAR_CHEMICAL_HOMEOSTASIS	560	-0.226022	-1.54906	7.74593e-05	CCDC109B/IBTK/TBXA2R/HFE/ATP2C1/SLC11A1/ATP1A2/BAK1/SLC4A7/ATP6V1H/NEDD4L/HEXB/MCUR1/HERPUD1/PIK3CB/CYBA/ATP2B4/LPAR2/PYGM/LRP6/ATP2B1/CYBRD1/TFRC/ATP2A3/SLC24A1/SRI/RAB7A/SLC46A1/GNB1/EDN1/PTPRC/NOX4/FTL/BAX/P2RX7/SLC8B1/HEPH/ICAM1/MCOLN1/JPH4/SLC22A17/TRPM7/ITPR3/ABL1/LGALS1/HMOX1/HIF1A/CD40/SGK2/CCDC22/CLN5/NUBP1/SGK3/SGK3/SLC39A14/DMPK/TGFB1/JAK3/PIK3R2/CAV1/RAB11FIP2/CXCL12/CDH23/MICU1/CCL2/…	558	-0.168732	-0.990595	1	IBTK/LTF/FAS/CP/PTGER3/DGAT2/TTC7A/LRP6/TRPC5/SLC24A1/CPB2/PTPRC/P2RX7/HEPH/TF/ESR1/TRPM7/JAK2/EP300/SGK2/HTR2A/CA2/SLC39A14/HAMP/PIK3CG/CAV1/TFR2/GCK/CXCL12/PPARGC1A/HPX/APOC3/SLC6A12/TRPV4/CCR6/KNG1/CLDN16/TACR1/FN1/SGK1/CASQ2/ABCG2/PTK2B/ADRA1A/EPHX2/PIK3CA/ACO1/ITPR2/ATP7B/GCM2/ATP1B2/RGN/NDFIP1/RAF1/ATP13A3/PDGFRA/MIP/EDNRB/IREB2/SLC31A2/SLC31A1/CCL21/TTPA/RMDN3/SLC39A8/SLC24A4/SMAD4/SLC4A10…
GO_VITAMIN_METABOLIC_PROCESS	118	-0.345622	-1.91287	7.79484e-05	GCLC/CYP26B1/ACPP/MTHFD2/SLC46A1/MCCC1/SLC23A2/CYB5R3/LGMN/MTHFD1/PLTP/SLC52A3/ACP5/ABCC1/NAMPT/PNPO/VNN1/VNN2/NUDT12/RBP1/MTR/SLC2A1/AKR1A1/SLC19A2/ABCD4/MTHFD1L/PDZD11/PTGIS/RGN/MCCC2/TCN1/PSAT1/MTHFS/FPGS/AOX1/CYP11A1/ALDH1L1/MUT/GSTO1/CBR1/HLCS/APOA1BP/SLC25A32/CYB5A/VKORC1/LMBRD1/FASN/SLC23A1/CYP4F11/SLC19A1/PCCA/SHMT2/CYP4F12/RXRA/ENPP1/CARKD	118	-0.321032	-1.74696	0.000403551	GCLC/ACACB/MCCC1/VNN3/CYP26A1/MTHFD1/NAMPT/PNPO/VNN1/NUDT12/PCCB/SLC19A2/ABCD4/PTGIS/ALDH1A2/RGN/MCCC2/MMACHC/RFK/SLC19A3/MTHFS/TTPA/GC/MUT/MMAA/HLCS/CYB5A/LMBRD1/BTD/SLC23A1/PCCA/SHMT1/CYP4F2/CYP4F12/RXRA/VKORC1L1/ENPP1/CARKD/DHFR
GO_CATABOLIC_PROCESS	1730	-0.20841	-1.55028	7.94218e-05	FUCA2/ENPP4/CYP26B1/CROT/FBXL3/PNPLA4/AASS/IDS/DCN/MAN2B2/DNASE1L1/CAPN1/MDH1/DPEP1/WWTR1/UBR2/TYMP/RNASET2/FAM13B/UBA6/GABARAPL2/VCAN/CUL7/PHKA2/USP28/MRPS10/NEDD4L/HEXB/HERPUD1/ANAPC4/THRAP3/USP36/GYG2/ATG5/USP13/ACAA1/BCAT1/EIF4B/RPL18/GPC1/CASP8/CTSA/OAT/MYLK/ATXN3/PHKA1/HYAL2/PYGM/FUNDC1/MAOB/NEDD4/SLC44A1/LMCD1/SEL1L/ALDH3A2/UBE2D1/HSD17B10/MARK2/FBXW11/PDE8A/MGLL/SCARF1/RAB7A/EXOSC7/PTPN23…	1727	0.238929	0.969081	0.702253	FUCA2/GDE1/ALDH3B1/PSMB1/RPS20/LYPLA2/RNF216/PSMC4/WWTR1/RNH1/RNASET2/CD44/PNPLA6/GABARAPL2/RPL26L1/PSMA4/MRTO4/USE1/ENTPD2/YIPF1/BCAT1/RPL18/CTSA/NTHL1/PFKP/PKM/HYAL2/SIRT2/FUNDC1/UFD1L/RNF126/WIPI1/PABPC1/RPL31/UBE2D1/CHFR/DERL2/TSG101/ENO1/EXOSC7/PTPN23/UNG/DNAJC10/EXOSC5/UBE2A/PAFAH1B3/KEAP1/RPS5/ZMPSTE24/TXLNA/ITPKC/PSMC5/MT3/CNOT3/KHSRP/EDEM2/SMOX/NSFL1C/RPL6/RPLP0/GMIP/BLVRB/PABPC4/DHPS/PG…
GO_REGULATION_OF_CELL_SHAPE	137	-0.324609	-1.84429	7.94407e-05	FGR/FYN/HEXB/FERMT2/DLG1/ICAM1/EZR/BAMBI/PALMD/PALM/MYH9/FGD1/CORO1A/PTN/CCL2/CSNK1A1/FN1/RHOU/MYL12B/RHOQ/GNA13/ARAP3/PTK2B/7-Sep/WIPF3/RHOJ/KDR/CDC42EP1/MKLN1/ANXA1/ITGA7/RDX/ANXA7/TPM1/LIMD1/MYO10/RASA1/FGD2/PHIP/ARHGAP18/GNA12/SH3KBP1/MSN/CDC42EP2/CSNK1G3/EPS8/FGD5/KIT/CDC42SE2/ITGB2/S100B/FMNL3/FBLIM1/PDPN/DLC1/BRWD3/PTK2/WIPF2/DAG1/SYNE3/CDC42EP4/FGD6/FES/CSF1R/FMNL1/BRWD1/C15orf62/PARVB/S1…	137	-0.262537	-1.46171	0.00114548	FYN/FERMT2/EPB41L3/PALMD/HPN/CCL24/BVES/CSNK1A1/TBCCD1/FN1/GNA13/ARAP3/PTK2B/RHOJ/KDR/STRIP2/MKLN1/TTBK2/DIAPH1/WASF3/MYH10/ANXA1/IL6/RDX/SHROOM3/FGD4/TPM1/LIMD1/MYO10/RASA1/FGD2/TTBK1/GAS2/EPS8/FGD5/ARHGAP35/CDC42EP3/DLC1/CCL11/SYNE3/F2/FES/BRWD1/C15orf62/PLXNB3/PALM2/CTD-2207O23.3
GO_SMALL_MOLECULE_METABOLIC_PROCESS	1739	-0.245953	-1.82977	8.01218e-05	FUCA2/GCLC/SLC7A2/PDK4/SLC25A13/ACSM3/PRKAR2B/CROT/PDK2/PNPLA4/ADIPOR2/AASS/ST3GAL1/NISCH/IDS/LARS2/DCN/MBTPS2/ELOVL5/ALOX5/MAN2B2/ACPP/MDH1/COX15/DPEP1/IGF1/ATP1A2/CD74/OSBPL5/NDUFS1/GCLM/SARS/CHPF2/MRI1/MAT2B/PNKP/INPP4A/RETSAT/CTPS2/RRM2B/H6PD/HEXB/MSMO1/SOAT1/TBXAS1/ALDH18A1/PET112/ACAA1/BCAT1/GUCY1B3/CS/GPC1/ST3GAL6/CALCRL/GNAI3/OAT/ME1/MTHFD2/ELOVL1/TNFRSF1A/IARS2/ACSL4/IP6K2/RORA/SLC44A1/N…	1744	-0.239477	NA	1	GCLC/CYP51A1/SLC7A2/PDK4/SLC25A13/PON1/CROT/ADIPOR2/UPP2/AASS/CRY1/ST3GAL1/ABHD5/DCN/CPS1/NDUFS1/DERA/OTC/MPC1/ACAA1/DGAT2/HAGH/CALCRL/ACSM2B/RORA/NDST1/PDE8A/SDHA/ABCB11/ST6GAL1/MGLL/SCARF1/PTPLAD1/ACAT1/ACACB/MCCC1/PGM1/ATP8B1/BCKDHB/SLC27A5/HAL/SLCO1A2/APOB/B4GALT1/FOLH1/CETP/L2HGDH/DLD/VNN3/CRAT/CYP26A1/UPB1/PRODH/CYP2D6/APOL1/GSTZ1/ITPK1/MTHFD1/PCK2/HAO1/LPIN2/SLC25A15/FAH/CA2/GCDH/NAMPT/PON…
GO_REGULATION_OF_CYTOKINE_SECRETION	145	-0.314757	-1.80703	8.01903e-05	FGR/CX3CL1/IL17RB/ATG5/HYAL2/IL4R/FBLN1/P2RX7/EZR/ABL1/TLR8/PYCARD/CD276/GSDMD/C5/PANX1/MAPK14/IL1A/NCL/SPTBN1/FN1/IL1RL1/CD58/GBP1/TNFSF4/APOA1/GPAM/SRGN/BTN2A2/IRF3/POSTN/ANXA1/HTR2B/TLR4/IL33/TLR2/CASP1/PML/IFNAR1/BANK1/TNFRSF14/NLRP3/IL17RC/SYK/CLEC4E/NOD2/CD14/CD34/TLR1/TLR6/LPL/IL17RA/SSC5D/F2R/CSF1R/GAS6/MAPK11/TLR5/HMGB1/SRC/SCAMP5/TRIM27/LGR4/TRIM16/TLR9/LYN	144	-0.14631	-0.817724	0.952159	NR1H4/FOXP3/IL4R/P2RX7/TLR8/RGCC/C5/TRPV4/SPTBN1/FN1/IL1RL1/GBP1/APOA1/SRGN/CCR7/IL6/TLR4/IL33/IFNAR1/ANGPT1/IL17RC/CD14/RASGRP1/SAA1/CD34/TLR10/TLR1/TLR6/F2R/CADM1/GAS6/HMGB1/CLEC9A/LGR4
GO_RESPONSE_TO_EXTERNAL_STIMULUS	1746	-0.222397	-1.65471	8.03859e-05	FGR/FUCA2/PLXND1/PDK4/ARX/FBXL3/PDK2/CX3CL1/TBXA2R/ADIPOR2/MGST1/SEMA3G/STAB1/CD4/HFE/FYN/KAL1/PLAUR/DCN/ERCC1/ALOX5/MDH1/IGF1/RALBP1/SLC11A1/ATP1A2/TYMP/IFNGR1/TNFRSF1B/BAK1/FAM13B/GABARAPL2/MRPS10/ARHGEF5/MAPK9/PIK3CB/CYBA/KCNQ1/EIF2AK2/ZNF280C/ATG5/HDAC7/ELMO2/GPC1/CASP8/NGFR/CNN2/MYLK/MAP2K4/NEO1/TNFRSF1A/RHOA/HYAL2/OTUD5/ACSL4/BCL3/ABCC9/MAOB/SPTB/FGF10/ATP2B1/LMCD1/RDH11/TFRC/CRMP1/GLI2/NTN…	1732	-0.155769	NA	1	PDK4/PON1/FBXL3/PDK2/ADIPOR2/CRY1/SEMA3G/CD4/FYN/DCN/LTF/POLR3B/HGF/CPS1/TNFRSF1B/PEX3/OTC/USP2/CP/PTGER3/F7/NGFR/NTN1/MYLK/KIF26A/ABCC9/MAOB/ACAT1/PLD1/ACACB/ITCH/CXCL2/MEF2C/PTPRC/APOB/P2RX7/CMTM6/SEMA4G/JAK2/SERPIND1/TIMP3/RPS6KA5/NFKBIA/MYOM1/LIPG/TLR8/HTR2A/DNAJC3/FLT1/DHODH/BLOC1S6/RP1/HAMP/HPN/PIK3CG/PON3/MET/WASL/GCK/C5/OGN/TNFSF8/ENG/CXCL12/WNT3/PNPO/PPARGC1A/APOC3/TRPV4/OAS3/CCR6/GUCA1B…
GO_POSITIVE_REGULATION_OF_MOLECULAR_FUNCTION	1747	-0.238254	-1.77285	8.05477e-05	FGR/CFLAR/PLXND1/DVL2/PRKAR2B/CX3CL1/TBXA2R/TENM1/BAZ1B/CD4/BTK/HFE/FYN/PLAUR/RABGAP1/MBTPS2/MAP4K5/BID/IGF1/RALBP1/SLC11A1/CD74/GCLM/RABEP1/BAK1/FAM13B/ARHGAP31/MAP2K3/GABARAPL2/NSMAF/TIMP2/RFC1/TRIO/PNKP/LCP2/ARAP2/ARHGAP6/KITLG/ARHGEF5/MAPK9/HERPUD1/PIK3CB/ANAPC4/EIF2AK2/TRAF1/GDI2/PPP1R12A/ATP2B4/CDH3/CASP8/NGFR/HIPK2/LPAR2/CTSA/NGEF/FGFR2/SP100/EVI5/RHOA/RASGRP2/PPP2R5B/GNB5/LRP6/PFN2/SPTB/F…	1748	0.225932	0.916456	0.925231	BAD/KDM1A/DVL2/CCL26/PSMB1/GIPR/PLAUR/PSMC4/SLC11A1/BAK1/GABARAPL2/NSMAF/PNKP/PSMA4/MAGEC2/GUCA1A/TBC1D22A/TRAF1/SERPINB3/RASGRF1/PSD/GNA15/CDH3/LPAR2/CTSA/TBC1D22B/RHOA/HDAC4/SIRT2/PPP2R5B/GAL/ATP1B3/EIF2B3/CAMK2A/CDC42/EPHA8/TCF3/PDCD2/UBE2D1/LLGL2/ENO1/TXK/RASAL2/VPS9D1/TRAF4/RAP1GAP/ARHGEF1/MAP2K7/NFKB2/DNAJC10/ACTN2/DNM2/CHRNA3/DUSP12/TRAF5/MAPRE3/PPP1R15A/BAX/PSMC5/MT3/ADD1/ASAP3/DOCK3/FKBP…
GO_REGULATION_OF_TRANSCRIPTION_FROM_RNA_POLYMERASE_II_PROMOTER	1751	-0.219571	-1.6338	8.06257e-05	ARX/ITGA3/GTF2IRD1/TEAD3/NFIX/HFE/DCN/MBTPS2/CALCOCO1/MAMLD1/SLC30A9/ZMYND11/IGF1/WWTR1/SNAI2/MNAT1/STRAP/IKZF2/ARID4A/ZFYVE16/MED17/WWC3/PER3/HEXB/NFE2L3/THRAP3/FOXC1/ZNF280C/PRDM1/PPP1R12A/ATP2B4/HDAC7/TAF2/HIPK2/RFXANK/CDK13/FOXJ2/FGFR2/SP100/KLF6/NEO1/TNFRSF1A/CBFB/HYAL2/MEF2A/TFE3/PPP2R5B/NUCKS1/RORA/NEDD4/LRP6/IKBKAP/FGF10/FSTL3/NCK2/LMCD1/HLTF/UBE2D1/SMARCE1/GLI2/NOTCH3/FOSL2/DLG1/RARB/NFK…	1750	0.244164	0.99043	0.567454	KDM1A/ARX/ETV1/GTF2IRD1/PAF1/PAX6/TEAD3/JARID2/MED24/PAX7/AKAP8L/ZBTB32/PSMC4/SLC11A1/WWTR1/SNAI2/MNAT1/RNF10/HSF2/HOXC8/WWC3/HEXB/NFE2L3/ARID4B/FOXC1/TARBP1/CTDP1/HDAC7/AHRR/DLX3/CDON/RFXANK/DDX20/ZNF76/YBX1/SMARCD1/NFYC/ZFAT/CBFB/HYAL2/HDAC4/TFE3/SIRT2/PPP2R5B/PITX1/GAL/MNT/TCF3/MBD3/UBE2D1/TP63/SMARCE1/EED/ENO1/C19orf10/TXK/PAX2/NFKB2/CIC/TCF7/SMARCD3/ZNF446/PPP1R15A/PSMC5/MT3/C14orf166/TFAP2C…
GO_ORGANONITROGEN_COMPOUND_METABOLIC_PROCESS	1765	-0.24515	-1.82509	8.1182e-05	GCLC/HS3ST1/SLC7A2/SLC25A13/SLC25A5/CROT/AGK/GGCT/ARSD/AASS/MGST1/ST3GAL1/IDS/PTBP1/LARS2/DCN/ACPP/MDH1/COX15/DPEP1/ATP1A2/NDUFS1/ALAS1/GCLM/SARS/CHPF2/NSMAF/MRI1/MAT2B/CTPS2/MRPS10/H6PD/HEXB/FOXC1/EIF2AK2/ALDH18A1/PET112/BCAT1/MRPS35/GUCY1B3/EIF4B/RPL18/GPC1/ST3GAL6/CTSA/CALCRL/GNAI3/OAT/ME1/MTHFD2/ELOVL1/FECH/IARS2/HYAL2/MAOB/RORA/SLC44A1/ST6GALNAC1/NDST1/ALDH3A2/HSD17B10/MRPS34/SLC25A3/MOCOS/D…	1765	0.277247	1.12473	0.0151098	BAD/ALDH3B1/GGCT/NOX1/RPS20/UQCRC1/PTBP1/EXTL3/SLC25A39/XYLT2/GLRX2/CD44/B4GALT7/TBPL1/PNPLA6/ATP6V0A1/NSMAF/ADSS/RPL26L1/CTNS/TG/CTPS2/MRPS10/MRTO4/MRPL43/ALDH18A1/BCAT1/MRPS24/RPL18/CTSA/NTHL1/OAT/KARS/NDUFB4/ELOVL1/PFKP/PKM/IDH3G/HYAL2/COASY/FTSJ1/ASNS/PABPC1/RPL31/MRPS34/ENO1/VPS9D1/UNG/ARG2/MRPL22/PLOD1/RPS5/EIF3I/CAD/EIF2AK1/MRPL28/BAX/LPCAT2/PTHLH/SULT2B1/SMOX/RPL6/RPLP0/BLVRB/PABPC4/AARS/…
GO_VASCULAR_PROCESS_IN_CIRCULATORY_SYSTEM	161	-0.297318	-1.73797	8.17439e-05	GCLC/CX3CL1/TBXA2R/PIK3C2A/ALOX5/ATP1A2/GCLM/FOXC1/ATG5/TACR2/EDN1/ICAM1/PTGS1/HMOX1/HIF1A/TGFB1/CAV1/PLOD3/ACTA2/SOD2/KAT2B/RGS2/ECE1/ITGB1BP1/TEK/EPHX2/SCPEP1/KCNJ8/DBH/BBS2/AMOT/AVPR2/DOCK4/KCNA5/APOE/ACE2/TRPM4/RAMP2/GCH1/KCNMB4/HTR2B/EDNRB/MYLK3/SOD1/AKT1/AGTR1/SLIT2/DOCK5/ADM/EDNRA/GJA1/SHC1/ADORA1/GUCY1A3/NPY1R/GPER1/SERPINF2/NPR1/P2RY1/ADRA1D/PDE3A/VEGFB/ADCY6/FGFBP3/YES1/FOXC2/F2R/SLC8A1…	161	-0.264779	-1.50488	0.000848896	GCLC/CD38/TBXA2R/PIK3C2A/CPS1/PTGER3/PTGS2/HTR2A/CAV1/TRPV4/KNG1/KAT2B/TACR1/ECE1/TEK/ADRA1A/EPHX2/KCNJ8/DBH/EDN3/AVPR2/DOCK4/RAMP2/GCH1/HTR1B/EDNRB/AKT1/AGTR1/SLIT2/DOCK5/HTR7/GJA1/ANGPT1/ARHGAP35/GUCY1A3/GPER1/NOS3/AVPR1A/SERPINF2/BDKRB2/ADRB2/NPR1/DRD5/ADRA1B/FGG/FGA/FGB/YES1/F2R/SLC8A1/PRKG1/PDE2A/BMPR2/ITGA1
GO_REGULATION_OF_TRANSPORT	1781	-0.201996	-1.50449	8.19336e-05	FGR/SLC25A5/CX3CL1/VPS41/ADIPOR2/RHBDF1/SYN1/TENM1/CD4/HFE/RABGAP1/BID/IGF1/RUFY3/WWTR1/ATP1A2/SNAI2/CD74/EHD2/BAK1/ZFYVE16/GPM6B/VAMP3/NEDD4L/ARHGEF5/MAPK9/PIK3CB/CYBA/KCNQ1/HHAT/KCNH2/USP36/IL17RB/PKP2/ATG5/PPP1R12A/ATP2B4/CDH3/U2AF2/CASP8/NGFR/MYLK/CD84/SP100/EVI5/RHOA/HYAL2/ACSL4/REEP1/NUP133/VPS35/BCL3/MAOB/NEDD4/GNB5/PFN2/FGF10/CDC42/ATP6AP1/FBXW11/CLCN4/PICALM/TACR2/SRI/DLG1/RAB7A/PTPN23/I…	1779	0.205221	0.832628	0.99824	BAD/ICA1/ABCC8/CACNA1G/RALA/VPS41/SCIN/RHBDF1/CACNA2D2/NOX1/GIPR/AKAP8L/ZC3H3/SLC11A1/WWTR1/SYT13/SNAI2/BAK1/RANBP3/AP2S1/DTNBP1/VAMP3/TNFRSF9/KCNQ1/PHPT1/HHAT/TBC1D22A/KCNH2/RASGRF1/TNK2/CDH3/U2AF2/SNCAIP/TBC1D22B/SNAP91/CACNB1/RHOA/HYAL2/NUP133/VPS35/GAL/DRD4/ATP1B3/PFN2/CSNK2A2/CAMK2A/CDC42/TRPM5/WDR1/ATP6AP1/EPN2/DERL2/TP63/LLGL2/NSF/TSG101/TACR2/NUP37/CACNG4/PTPN23/STXBP2/SIRT6/ACTN2/DNM2/RI…
GO_POSITIVE_REGULATION_OF_BIOSYNTHETIC_PROCESS	1779	-0.21876	-1.62881	8.2149e-05	CFLAR/DVL2/KMT2E/TEAD3/NFIX/BAZ1B/CD4/BTK/DCN/MBTPS2/CALCOCO1/SLC30A9/YAF2/IGF1/WWTR1/MNAT1/BCLAF1/IKZF2/ARID4A/MAP2K3/NSMAF/TIMP2/PNKP/MED17/POLR2B/KITLG/ARID1B/HEXB/NFE2L3/MAPK9/CYBA/THRAP3/FOXC1/EIF2AK2/TRAF1/SOAT1/PPP1R12A/CDH3/TAF2/HIPK2/RFXANK/CALCRL/TAF11/FOXJ2/FGFR2/SP100/KLF6/TNFRSF1A/CBFB/HYAL2/MEF2A/TFE3/PPP2R5B/GPR116/NUCKS1/RORA/LRP6/FGF10/FSTL3/ZXDC/CDC42/NCK2/HLTF/FBXW11/MAP3K13/PI…	1779	0.231309	0.938473	0.857831	NFYA/KDM1A/DVL2/HOXA11/POLR2J/ETV1/PAF1/PAX6/TEAD3/NOX1/MED24/PAX7/GIPR/AKAP8L/WIZ/PSMC4/SLC11A1/WWTR1/MNAT1/RNF10/HSF2/NSMAF/PNKP/GUCA1A/HEXB/NFE2L3/ARID4B/FOXC1/TRAF1/CTDP1/CDH3/AHRR/RNF4/DLX3/CDON/RFXANK/TAF11/YBX1/ELAVL1/SMARCD1/NFYC/ZFAT/CBFB/HYAL2/HDAC4/TFE3/SIRT2/PPP2R5B/PITX1/GAL/PABPC1/CAMK2A/CDC42/TCF3/TP63/C19orf10/TXK/PAX2/MAP2K7/NFKB2/THOC1/DNM2/SMARCD3/TRAF5/MAPRE3/NOX4/PPP1R15A/ATX…
GO_PROTEIN_LOCALIZATION	1777	-0.229603	-1.70931	8.22098e-05	ARF5/DVL2/LAMP2/VPS41/RHBDF1/RHOBTB2/SEC62/VTA1/CD4/APBA3/RABGAP1/CEP68/EHD3/MVP/BID/CD74/EHD2/SEC63/BTN3A1/SNX1/RABEP1/GABARAPL2/VCL/MSR1/ZFYVE16/LSG1/PARP3/LCP2/CTNNA1/GPM6B/ATP6V1H/TSPAN17/VAMP3/LTBP1/MAPK9/HOMER3/SYNE2/CBLN4/NOP58/TRAF3IP2/PKP2/GDI2/SEC61A1/CROCC/MON2/RPL18/ASUN/NGFR/CTSA/CALCRL/ATXN3/TNFRSF1A/EVI5/RHOA/ROCK1/REEP1/NUP133/VPS35/NEDD4/LRP6/FGF10/CDC42/SEL1L/ATP6AP1/TFRC/MPP5/T…	1776	0.352363	1.42958	9.9999e-06	BAD/SNX11/ARF5/FKBP4/DVL2/AP2B1/RALA/USH1C/PAF1/VPS41/SCIN/RHBDF1/RPS20/FUZ/APBA3/CEP68/MVP/POLA2/SLC11A1/RRAGD/TOMM34/RANBP3/ATP6V0A1/GABARAPL2/RPL26L1/AP2S1/CTNNA1/ATP6V1H/TSPAN17/VAMP3/HOMER3/USE1/PTPRN/TBC1D22A/CBLN4/NOP58/TRAF3IP2/SEC61A1/CROCC/SPAG4/RPL18/CTSA/AP3D1/TBC1D22B/YBX1/RHOA/NUP133/VPS35/GAL/ATP1B3/UFD1L/WIPI1/CDC42/RPL31/ATP6AP1/RHOBTB1/DERL2/NSF/TSG101/SLC12A1/TACR2/NUP37/CELSR1…
GO_REGULATION_OF_MYELOID_CELL_DIFFERENTIATION	170	-0.298312	-1.75911	8.27678e-05	KMT2E/TYROBP/KITLG/TFE3/FSTL3/ATP6AP1/MEF2C/RBFOX2/HIF1A/NFKBIA/RASSF2/JAG1/SFRP1/MAPK14/ID2/FOXO3/TJP2/CSF3R/PTK2B/ACVR2A/FAM213A/INHBA/NCKAP1L/INHA/PRMT1/LRRC17/ZBTB46/NDFIP1/MEIS2/ETS1/ACVR1B/TLR4/MYC/RIPK1/RB1/PRDM16/ARNT/ITPKB/MEIS1/PIK3R1/OGT/TMEM178A/PRKCA/GABPA/PPARGC1B/IL34/HIST1H4H/C1QC/RUNX1/CCR1/CTNNB1/KLF13/FOS/CEBPB/RARG/TRIB1/GPR171/TRAF6/PTPN2/JUN/ZBTB7A/HCLS1/TMEM64/CSF1R/CSF1/LI…	170	-0.169097	-0.965574	0.592989	KMT2E/LTF/FAS/MEF2C/RBFOX2/NFKBIA/RASSF2/CA2/ZBTB16/ID2/FOXO3/TJP2/PTK2B/NDFIP1/ETS1/TLR4/RB1/CUL4A/ARNT/ITPKB/PIK3R1/CAMK4/GABPA/KLF10/TAL1/SLC9B2/TLR3/KLF13/FOS/TRIB1/GPR171/FES/TOB2/DLL1/MAFB
GO_CELLULAR_RESPONSE_TO_ORGANIC_SUBSTANCE	1817	-0.260723	-1.94323	8.41468e-05	TNMD/CYP26B1/PDK4/PRKAR2B/KMT2E/PDK2/OSBPL7/CX3CL1/ADIPOR2/SEC62/CD9/HFE/FYN/KAL1/PTBP1/PIK3C2A/DCN/MBTPS2/CALCOCO1/IL20RA/IGF1/ATP1A2/SNAI2/CD74/BIRC3/UBR2/SEC63/IFNGR1/TNFRSF1B/BAK1/FLT4/MSR1/ZFYVE16/MED17/CUL7/CTNNA1/ATP6V1H/POLR2B/MAPK9/HERPUD1/CYBA/KCNQ1/THRAP3/FOXC1/EIF2AK2/IL17RB/SEC61A1/ATP2B4/CASP8/ST3GAL6/NGFR/HIPK2/CALCRL/GLP2R/PDIA5/ATXN3/FGFR2/FECH/SP100/KLF6/TNFRSF1A/RHOA/HYAL2/IFI3…	1812	0.195001	0.791332	0.99992	BAD/FKBP4/POLR2J/ABCC8/TNFRSF12A/CCL26/PAF1/PSMB1/MED24/PTBP1/EXTL3/PSMC4/SNAI2/RRAGD/CD44/IFNGR1/IBSP/BAK1/ATP6V0A1/PSMA4/CTNNA1/ATP6V1H/TNFRSF9/BCAR1/KCNQ1/ENTPD2/PTPRN/FOXC1/SEC61A1/SMARCD1/RHOA/HYAL2/HDAC4/IP6K2/SIRT2/PPP2R5B/UFD1L/RNF126/WIPI1/ASNS/CAMK2A/ATP6AP1/UBE2D1/DERL2/C19orf10/PAX2/RAP1GAP/MAP2K7/ACTN2/GNB1/DNM2/KEAP1/TCF7/AACS/IL12RB2/OPRK1/PLOD1/RRAGB/RAB10/CAD/PPP1R15A/SRRT/BAX/PS…
GO_RESPIRATORY_SYSTEM_DEVELOPMENT	197	-0.282972	-1.70733	8.50003e-05	ITGA3/RC3H2/FGFR2/LRP6/FGF10/FSTL3/GLI2/FGFR1/WNT11/ADAMTS2/MAPK1/TAB1/CTSZ/CRISPLD2/DLX5/PTN/PLOD3/PHF14/BMPR1A/LIPA/GLI1/SPARC/NPHP3/ACVR2B/IGFBP5/EPAS1/ERRFI1/HSD11B1/CTGF/TCF21/SOX9/ID1/THRA/KLF2/LAMA5/ASS1/HRSP12/KRAS/NUMB/SPRY2/TNS3/NKX2-8/HS6ST1/NUMA1/YAP1/SEC24B/FGF7/MYOCD/GATA6/GPC3/NFIB/NOTCH1/HHEX/DISP1/MMP14/FZD1/SKI/SEPN1/PDPN/PKDCC/TGFBR2/SPRY1/HHIP/HNRNPK/ATP7A/CTNNB1/RBPJ/MAP2K1/S…	197	-0.14477	-0.840129	0.950893	CP/RC3H2/FGFR2/LRP6/EP300/CRISPLD2/LIPA/MAN2A1/EPAS1/ERRFI1/PROX1/ARG1/CTGF/TCF21/DPPA4/ID1/ALDH1A2/FOXA1/ASS1/HRSP12/NUMB/HMGCS2/SPRY2/RBP4/SEC24B/FGF7/MYOCD/GATA6/THRB/SAV1/TGFBR2/HHIP/NOS3/MAP2K1/ZFPM2/SLC23A1/SP3/HEG1/ADAMTSL2/MAN1A2/BMPR2
GO_POSITIVE_REGULATION_OF_RESPONSE_TO_STIMULUS	1864	-0.267236	-1.99532	8.55139e-05	FGR/CFH/CASP10/CFLAR/DVL2/CX3CL1/TENM1/MASP2/CD4/BTK/HFE/FYN/PLAUR/DCN/PPP5C/MAP4K5/ACPP/WAS/BID/IL20RA/ATP2C1/IGF1/SLC11A1/MARCO/CD74/BIRC3/BTN3A1/TNFRSF1B/BCLAF1/BAK1/MAP2K3/MYOC/TIMP2/FLT4/C6/LCP2/CTNNA1/ARHGAP6/TSPAN17/LMO3/KITLG/ARHGEF5/MAPK9/HERPUD1/PIK3CB/CYBA/EIF2AK2/PUM2/RC3H2/IL17RB/TRAF3IP2/ATG5/USP13/NCKAP1/CDH3/ELMO2/CASP8/NGFR/HIPK2/MYLK/ATXN3/FGFR2/NEO1/TNFRSF1A/RHOA/HYAL2/PPP2R5B/…	1862	0.197817	0.802935	0.9998	DVL2/TNFRSF12A/CCL26/NOX1/PSMB1/PLAUR/PPP5C/PSMC4/ZC3H3/SLC11A1/RRAGD/CD44/BAK1/PSMA4/CTNNA1/TSPAN17/BCAR1/PHPT1/TRAF3IP2/RASGRF1/CDH3/TMEM161A/RHOA/HYAL2/PPP2R5B/VPS35/CDC42/ATP6AP1/UBE2D1/NLE1/PPP2R3A/C19orf10/ACTB/UNG/MAP2K7/RIMS1/SLC35C2/TRAF5/OPRK1/SEH1L/PPP1R15A/BAX/PSMC5/UIMC1/MT3/EDEM2/FKBP1A/DYNLL1/MAPKAPK5/ARHGAP4/YPEL3/TFAP4/TMEM101/BAMBI/PGC/HSP90AB1/TSPAN15/PSMD8/SMARCB1/PPM1F/LGALS1…
GO_LIPID_MODIFICATION	205	-0.287915	-1.74702	8.58762e-05	CROT/AGK/ADIPOR2/FYN/PIK3C2A/KITLG/PIK3CB/SOAT1/ACAA1/MTMR1/IP6K2/FGF10/ALDH3A2/FGFR1/PIK3C3/ACOX3/SLC25A17/ABCD1/MTMR8/ECH1/GCDH/PIK3R2/GAB1/CPT1A/MAPK14/HBEGF/PDGFRB/EHHADH/ACADL/SCP2/ABCD3/EPHX2/PIK3CA/OCRL/ECHS1/POR/PIK3C2B/HSD17B4/PDGFRA/HADHB/FGF7/ETFA/IMPA2/CYP4V2/PIK3R1/EGFR/ACAD8/TMEM55A/CPT2/KIT/NRG2/ACOX1/CYGB/PPAP2B/BDH2/PEX2/INPPL1/TTC7B/FRS2/ACOX2/IRS1/MTM1/ETFDH/BTC/GRB2/ERBB4/PTPN…	205	-0.353444	-2.06898	0.00167785	CROT/ADIPOR2/FYN/PIK3C2A/PI4K2B/ACAA1/FGFR2/CRAT/HAO1/GCDH/PIK3CG/PHYH/GAB1/PPARGC1A/CPT1A/EHHADH/SCP2/HAO2/ACADM/ABCD3/EPHX2/ACADS/ECHS1/POR/IVD/PRKAA1/KL/HSD17B4/HADHB/HADH/PIK3C2G/MTMR6/SLC27A2/ETFA/ERBB2/CYP4V2/PIK3R1/EGFR/ACAD8/INPP1/SMG1/NRG1/CPT2/SYNJ1/ACOX1/PPAP2B/TRAT1/ACOX2/IRS1/MTM1/ETFDH/PTPN11/IRS2/ACADSB/LCAT/ACAD11
GO_RESPONSE_TO_ESTROGEN	214	-0.284602	-1.73825	8.65976e-05	CD4/BID/IGF1/GRN/CTNNA1/CASP8/FGF10/IL4R/ADCYAP1R1/GSTP1/NCOA1/DNMT3B/MAPK1/TIMP3/HMOX1/HIF1A/STS/SFRP1/TGFB1/PTN/CAV1/NRF1/AHR/RGS9/COL1A1/CRYAB/CCND1/CDKN1B/GHR/ARSB/PDGFRB/OGG1/IGFBP2/PRDM2/RBBP5/F3/APOA1/CTGF/DNMT3A/DUSP1/MSX2/TEK/SOCS2/TRIM25/CAT/CDK2/NCOA3/CITED1/UROD/INS-IGF2/ASS1/RAMP2/POSTN/ETS1/ANXA1/MDM2/SMAD6/HNRNPD/DHH/MFGE8/GATA6/SRD5A1/PAM/EGFR/STAR/AIFM1/MMP14/TGFBR2/NPY1R/ITGA2/C…	214	-0.248186	-1.45747	0.00195695	CD4/F7/ESR1/STS/CA2/PPARGC1A/CDKN1B/GHR/TACR1/APOA1/DUSP1/TEK/SOCS2/CAT/PTGFR/RAMP3/C3/ALDH1A2/INS-IGF2/ASS1/ETS1/DHH/GATA6/GC/SRD5A1/CRHBP/EGFR/SLC6A1/BDH1/GJB2/INSR/FGA/ZNF366/STRN3
GO_IMMUNE_SYSTEM_PROCESS	1902	-0.239615	-1.79107	8.69187e-05	FGR/CFH/CYP26B1/CASP10/SLC7A2/SARM1/KMT2E/ITGA3/CX3CL1/IL32/TENM1/MASP2/CD4/BTK/HFE/FYN/TYROBP/ERCC1/KDM5D/WAS/SLC11A1/MARCO/CD74/BIRC3/BTN3A1/IFNGR1/TNFRSF1B/BAK1/ARID4A/C6/LCP2/KITLG/ARHGEF5/POLQ/PIK3CB/CYBA/LY75/EIF2AK2/RC3H2/TRAF3IP2/ATG5/SEC61A1/NCKAP1/ELMO2/CASP8/NGFR/HIPK2/CDK13/CD84/SPI1/FGFR2/SP100/KLF6/TNFRSF1A/ROCK1/CBFB/HYAL2/IFI35/TFE3/IP6K2/BCL3/ABCC9/RORA/NEDD4/IKBKAP/FGF10/FSTL3/C…	1891	0.157571	0.639655	1	KDM1A/CIAPIN1/AP2B1/CCL26/PSMB1/JARID2/ERCC1/PSMC4/SLC11A1/CD44/IFNGR1/BAK1/ADSS/PSMA4/AP2S1/TNFRSF9/BCAR1/TRAF3IP2/SEC61A1/TNK2/AP3D1/ZFAT/CBFB/HYAL2/TFE3/IP6K2/SIRT2/ATP1B3/JMJD6/CAMK2A/CDC42/TCF3/ACTN1/UBE2D1/ACTB/UNG/TPD52/STXBP2/NFKB2/EXOSC5/KIF22/DNM2/TCF7/OPRK1/TXLNA/AGBL5/KIF3C/EIF2AK1/CEACAM6/BAX/PSMC5/ADD1/PIR/FKBP1A/DYNLL1/IGBP1/EFNB1/ITGA6/ANGPT2/TYRO3/CRISP3/HSP90AB1/PSMD8/MADCAM1/MK…
GO_NEGATIVE_REGULATION_OF_TRANSCRIPTION_FROM_RNA_POLYMERASE_II_PROMOTER	728	-0.213094	-1.49525	8.69603e-05	ARX/NFIX/ZMYND11/WWTR1/SNAI2/STRAP/WWC3/PER3/NEDD4L/NFE2L3/ZNF280C/PRDM1/HDAC7/HIPK2/FGFR2/SP100/MEF2A/NEDD4/NCK2/LMCD1/UBE2D1/GLI2/NOTCH3/DLG1/RARB/NFKB2/FGFR1/EDN1/MEF2C/XPO1/ATRX/PPP1R15A/DNMT3B/RCOR1/EZR/HIVEP1/H2AFY2/CBX7/HDAC10/HIF1A/DICER1/YY1/CHD8/BRMS1L/ZMYND8/SALL4/TRIB3/SMAD7/PSMD10/TBL1X/NKAP/MOSPD1/SUV39H1/RBBP7/HSF4/CTCF/UBE2I/DNAJC17/PPP1R13L/AES/TGFB1/ERF/CAV1/PHF14/AEBP1/ENG/GLIS…	727	0.252772	1.01187	0.449384	KDM1A/ARX/PAF1/JARID2/WWTR1/SNAI2/HOXC8/WWC3/NFE2L3/HDAC7/AHRR/DDX20/HDAC4/SIRT2/MNT/TCF3/MBD3/UBE2D1/TP63/EED/ENO1/NFKB2/CIC/TCF7/PPP1R15A/TFAP2C/DNMT3B/IGBP1/H2AFY2/MZF1/HDAC10/NFATC4/ZMYND8/TRIB3/PSMD10/NKAP/MOSPD1/SUV39H1/HSF4/AXIN1/UBE2I/ZNF174/PPP1R13L/AES/MED25/URI1/PIAS4/PHF14/SUFU/DKK1/RECQL5/C1QBP/DLX4/HDAC5/SMURF2/WFS1/NKX3-2/ATN1/RNF8/PRDM13/SRF/DUSP22/H2AFY/BCL6/DLX2/HDAC1/SFPQ/MAD2L…
GO_REGULATION_OF_ANOIKIS	24	-0.586011	-2.21635	8.70796e-05	PDK4/SNAI2/AES/CAV1/ANKRD13C/PIK3CA/ZNF304/MYBBP1A/SIK1/NTRK2/NOTCH1/ITGB1/PTK2/BCL2/TLE1/SRC	24	0.497491	1.4627	0.0416289	SNAI2/AES/CEACAM5/MYBBP1A/PTRH2/PTK2/BCL2L1/BRMS1/SRC
GO_POSITIVE_REGULATION_OF_NEURON_PROJECTION_DEVELOPMENT	229	-0.27349	-1.68737	8.78272e-05	ITGA3/FYN/RUFY3/GRN/CUL7/NGFR/RHOA/PPP2R5B/SCARF1/PAK3/FGFR1/RRN3/NRP1/PALM/ZMYND8/FMR1/NDRG4/IKBKB/CRTC1/SCN1B/PTN/RAPGEF1/CXCL12/RAPGEF2/CAPRIN2/RASAL1/FIG4/TMEM30A/ARSB/DPYSL3/KAT2B/FN1/EPHA4/RAP1A/CNR1/SGK1/PTK2B/ATF1/VAMP7/CPNE5/MACF1/MAP1B/SERPINF1/CAMK1/NGF/KIDINS220/SERPINE2/DAB2IP/SEMA7A/ARHGDIA/SYT2/SLIT2/NTRK2/ITGB1/ADAMTS1/TIAM1/NPTN/LRP8/PRKCI/HNRNPK/GPRC5B/ZEB2/LPAR3/ENC1/NEGR1/FBXW…	229	0.199856	0.772283	0.938118	TNFRSF12A/GRN/RHOA/PPP2R5B/RIMS1/ZMYND8/BMP7/METRN/FBXO31/RAB11A/SF3A2/ANKRD27/NUMBL/CRTC1/SCN1B/LIMK1/DVL1/RASAL1/FIG4/SRF/ARSB/STK25/STK11/TRIM67/FKBP1B/PACSIN1/BMP4/MAP2K2/LIF/EPO/UNC13A/ITPKA/SEMA7A/KATNB1/ARHGDIA/CRABP2/ABL2/ARF1/CPNE9/VLDLR/INPP5E/ANKRD1/WNT3A/LRP8/SHOX2/UBE2V2/NLGN1/ROBO1/LPAR3/ENC1/P2RY2/SPHK1/ANAPC2/RIMS2/IST1/MOB2/PCP4/CAMK1D/EFNA5/PLK5/MAPT/RELN/NTRK1/FOXO6/NEU1/NCKIPS…
GO_POSITIVE_REGULATION_OF_CELL_CELL_ADHESION	234	-0.273701	-1.69422	8.82119e-05	CX3CL1/CD4/FYN/IGF1/CD74/FSTL3/CDC42/NCK2/GLI2/IL4R/PAK3/PTPRC/CD59/EFNB1/ITGA6/DHPS/LGALS1/SMAD7/NKAP/CORO1A/PIEZO1/PYCARD/CD276/RIPK2/EBI3/TGFB1/JAK3/CAV1/MAP3K8/CCL2/CD83/VNN1/HES1/ITGA4/IGFBP2/CD46/TNFSF4/GPAM/CCR2/PIK3CA/SASH3/NCKAP1L/EFNB2/PODXL/INS-IGF2/LILRB2/FLOT2/AP3B1/IL6ST/ETS1/ANXA1/MAP3K7/TESPA1/RAC1/HLX/AKT1/ITPKB/HSPD1/MYO10/PIK3R1/IL18/ADAM8/THY1/ADK/CXCL13/TNFRSF14/NCK1/ICOSLG/P…	233	-0.157799	-0.940834	0.753351	CD4/FYN/FOXP3/PRKCQ/IL4R/PTPRC/CD40LG/LILRB1/CAV1/GLI3/EFNB3/ZBTB16/CD5/VNN1/ITGA4/NR4A3/PIK3CA/NCKAP1L/EFNB2/TNFSF14/PODXL/FOXA1/INS-IGF2/LILRB2/RARA/IL6ST/ETS1/ANXA1/IL6/CCL21/AKT1/ITPKB/MYO10/PIK3R1/ANK3/ADK/CD1D/TNFRSF13C/ICOSLG/CD3G/ALOX15/C1orf177/PPAP2B/VCAM1/TGFBR2/CITED2/TMIGD2/SERPINF2/IL7R/HAS2/FGG/FGA/FGB/RASGRP1/STAT5B/YES1/PAWR/CD28/PTPN11/EGR3/BTLA/HMGB1/SPN/PDCD1LG2/PNP/KLRK1/KLRK…
GO_PHOSPHATE_CONTAINING_COMPOUND_METABOLIC_PROCESS	1940	-0.190463	-1.42504	8.89838e-05	SCYL3/FGR/PDK4/SLC25A13/CROT/PDK2/AGK/MARK4/CAMK1G/ST3GAL1/BAZ1B/BTK/FYN/PIK3C2A/MAP4K5/CLK1/ACPP/MDH1/COX15/IGF1/ATP1A2/MNAT1/NDUFS1/MAP2K3/FLT4/TRIO/PNKP/INPP4A/PHKA2/CTPS2/RRM2B/KITLG/H6PD/HEXB/MAPK9/PIK3CB/KCNH2/EIF2AK2/ALDH18A1/CDK17/GUCY1B3/MTMR1/HIPK2/CALCRL/GNAI3/PKN2/MYLK/MAP2K4/SLK/ME1/CDK13/TIE1/PHKA1/ROCK1/MEF2A/IP6K2/RORA/IKBKAP/DAPP1/FGF10/SLC44A1/NDST1/MAP4K4/TRIB2/PTPN18/SPEG/STK1…	1942	0.231196	0.93883	0.865721	BAD/GDE1/CDKL3/MARK4/PIGQ/NOX1/PSMB1/CDK11A/DYRK4/UQCRC1/PLAUR/PPP5C/PSMC4/MNAT1/TBPL1/PNPLA6/ATP6V0A1/ADSS/PNKP/CTNS/PSMA4/CTPS2/RRM2B/HEXB/PHPT1/ENTPD2/PTPRN/KCNH2/RASGRF1/RIOK2/DGKG/ALDH18A1/CTDP1/TNK2/ADCK1/NTHL1/KARS/NDUFB4/PFKP/PKM/IDH3G/COASY/IP6K2/CSNK2A2/CAMK2A/EPHA8/TRIB2/MYO3B/PPP2R3A/ENO1/TXK/RASAL2/VPS9D1/REXO2/PTPN23/UNG/MAP2K7/DCX/ACTN2/DUSP13/EPHA6/MOK/DUSP12/IL12RB2/CAD/MAST2/EIF…
GO_KERATAN_SULFATE_METABOLIC_PROCESS	33	-0.537896	-2.22711	8.93715e-05	ST3GAL1/HEXB/ST3GAL6/B4GALT1/OGN/ST3GAL4/B4GALT4/FMOD/OMD/SLC35D2/GNS/LUM/B3GNT7/ST3GAL2/B4GALT5/GLB1/B3GNT2/B3GNT1/CHST2/PRELP/HEXA	33	0.246701	0.77113	0.807633	HEXB/ST3GAL4/B4GALT2/B4GALT6/GNS/GALNS/ST3GAL2/ACAN/B4GALT3/GLB1/B3GNT4/B3GNT3/CHST6/HEXA
GO_POSITIVE_REGULATION_OF_INTRACELLULAR_PROTEIN_TRANSPORT	258	-0.263781	-1.65461	9.03859e-05	TENM1/IGF1/RUFY3/HHAT/USP36/U2AF2/RHOA/HYAL2/CDC42/RAPGEF3/STARD7/RBM22/HUWE1/TRIP6/EDEM2/MAVS/BAMBI/HSP90AB1/ZDHHC8/HPS4/SLC17A9/NKAP/EMD/NUTF2/OAZ1/AKT2/TGFB1/PIK3R2/KANK1/DDX58/PPP3CB/BMPR1A/KAT2A/PTPN5/MAPK14/TMEM30A/WDR75/IL18R1/FAM20B/RHOU/RAB7L1/ITGB1BP1/ACSL3/RAC2/SMO/ZBED3/PEMT/CAMK1/EDEM1/DPH6/GLS2/MDM2/TLR4/ANP32B/TLR2/SORL1/EPT1/PPP3CA/CD27/ITGAX/SLMO1/TP53/SMAD4/CTSK/PARP1/PIK3R1/EGF…	257	0.285614	1.10934	0.219588	RANBP3/HHAT/U2AF2/RHOA/HYAL2/CSNK2A2/CDC42/RBM22/EDEM2/BAMBI/HSP90AB1/PSMD8/HPS4/NKAP/EMD/NUTF2/OAZ1/PDCD5/PIK3R2/GSK3A/PPP3CB/BMPR1A/RPL28/KAT2A/ZNF259/HTRA2/WDR75/ZBTB17/OSCP1/RAB7L1/ITGB1BP1/BMP4/RBCK1/TRIM28/PSMB7/NPEPPS/SLMO1/AZI1/SAE1/PARP1/POLR3A/B3GAT3/WNT3A/RBPMS/SPPL3/CYB5R1/UBE2J2/VPS11/PRKCD/CDK5/SMAD3/MFF/C10orf129/ATG13/RUVBL1/SFN/CDK5R1/DMAP1/CIB1/UBE2L3/BCAP31/UBL4B/UBL5/HSPA1L/PO…
GO_ENDOSOME_TO_LYSOSOME_TRANSPORT	41	-0.486558	-2.13375	9.12763e-05	M6PR/VPS41/RAB7A/HMGXB4/MGRN1/VPS18/VAMP7/ATG14/TGFBRAP1/SCYL2/KIF13A/SNX27/SNAPIN/RHOB/VIPAS39/VPS11/VPS39/RILP/MTM1/TRAK1/GPRASP1/RAB12/VPS16/PCDHGA3	41	0.356371	1.15681	0.257377	VPS41/TSG101/SNX16/SORT1/VPS33A/SNX27/SNAPIN/VPS11/STX8/VPS33B/VPS16
GO_ENDOTHELIAL_CELL_DEVELOPMENT	45	-0.47619	-2.13829	9.22105e-05	TNMD/RAPGEF3/ICAM1/EZR/TJP1/PTPRS/MET/PLOD3/ENG/RAPGEF1/RAPGEF2/RAP1A/TJP2/RAP2C/ID1/RAP1B/MLLT4/CCM2/RDX/MSN/CTNNB1/CLIC4/HEG1/RAP2B/COL18A1/PDE2A	45	-0.432245	-1.95274	0.000507048	TNMD/PPP1R16B/TJP1/MET/ENG/RAPGEF2/ARHGEF26/TJP2/ID1/MLLT4/F11R/HEG1/COL18A1/PDE2A/NOTCH4
GO_REGULATION_OF_BINDING	282	-0.267931	-1.70204	9.23901e-05	PLXND1/HFE/PLAUR/IGF1/HIPK2/SP100/ROCK1/CDC42/CRMP1/SRI/USP33/RAPGEF3/MEF2C/SMARCD3/BAX/ADD1/FKBP1A/TFAP4/BAMBI/HSP90AB1/ABL1/NRP1/MFNG/HMOX1/NFKBIA/STK4/TRIB3/CCM2L/MAPRE1/ARHGEF7/STUB1/AES/TGFB1/CAV1/LFNG/KAT2A/HDAC5/VTN/RAPGEF2/CAPRIN2/MDFI/KAT2B/ITGA4/ID2/EPHA4/ITGB1BP1/IFIT2/MSX2/BMP2/ID1/TICAM1/SMO/GNL3L/ZNF304/PRMT7/NES/CAMK1/FBXO18/TXN/DAB2IP/DERL1/ARRB1/SORL1/PPP3CA/TDG/MYOCD/ARRB2/SMAD4…	282	0.30068	1.17229	0.098768	KDM1A/PLAUR/BAK1/SIRT2/CDC42/ENO1/SMARCD3/MAPRE3/BAX/ADD1/FKBP1A/TFAP4/BAMBI/HSP90AB1/NFATC4/MMP9/TRIB3/MAPRE1/MAPK3/ACD/STK3/ERCC2/AES/MED25/EDF1/DVL1/GTPBP4/DKK1/KAT2A/HDAC5/SUMO1/PARK7/MAD2L2/ITGB1BP1/BMP4/TRAF2/PIN1/HABP4/RAN/PRMT7/MEN1/TXN/DERL1/SPAG8/FLOT1/LEF1/ADAM15/SNAPIN/PARP1/WNT3A/DPH3/SPPL3/MITD1/CALM3/MSX1/PYGO2/PRKCD/LRPAP1/ITGA2/HEY1/CDK5/CTHRC1/PLK1/SMAD3/ANKRD33/RFNG/SLN/PPP1CA/…
GO_GLOMERULUS_DEVELOPMENT	46	-0.467667	-2.11229	9.24385e-05	WWTR1/NOTCH3/COL4A4/MEF2C/ANGPT2/JAG1/ACTA2/PDGFRB/HES1/MPV17/NID1/TCF21/EGR1/PODXL/PDGFRA/ENPEP/IQGAP1/OSR1/NOTCH1/PTPRO/MYO1E/VANGL2/KLF15/HEYL/COL4A3/BCL2/LAMB2/CD34/FOXC2/WT1/SULF2/LGR4	46	-0.311889	-1.41643	0.0276713	COL4A4/MEF2C/NID1/TCF21/EGR1/PODXL/PDGFRA/ENPEP/NOTCH1/ANGPT1/MYO1E/KLF15/COL4A3/MTSS1/BCL2/CD34/GPR4/SULF2/LGR4
GO_LEUKOCYTE_DIFFERENTIATION	292	-0.271183	-1.73042	9.33736e-05	CASP10/CD4/CD74/FAS/BAK1/RC3H2/ATG5/CASP8/SPI1/KLF6/CBFB/BCL3/RORA/CDC42/TCF3/TFRC/TBX21/TPD52/OSTM1/MEF2C/PTPRC/EIF2AK1/SNX10/BAX/PIR/FLT3LG/CEBPE/TYRO3/MSH2/TREM2/ABL1/MFNG/LGALS1/PATZ1/MYH9/EP300/NKAP/ATP11C/BMX/ACP5/RELB/TGFB1/JAK3/LFNG/TNFSF8/PPP3CB/SH3PXD2A/HDAC5/ITFG2/LTBR/MAPK14/SRF/BCL6/ITGA4/IL18R1/ID2/RPL22/LEPR/IFNA6/EGR1/PTK2B/LY9/POLM/BATF3/PREX1/SOX4/GLO1/MT1G/BMP4/CCR7/RRAS/BCL11B…	290	-0.154308	-0.938014	0.777778	CD4/FAS/FOXP3/RC3H2/KLF6/RORA/MEF2C/PTPRC/BLNK/EP300/ATP11C/BMX/CD40LG/TNFSF8/ITK/ITGA4/IL18R1/ID2/LEPR/EGR1/PTK2B/FLT3/PDE1B/PREX1/CBFA2T3/TSPAN2/NOTCH2/RSAD2/DOCK2/IL6/LRRC8A/RORC/ITPKB/PIK3R1/ITGB1/CAMK4/PLCL2/CD1D/TAL1/VCAM1/SLAMF6/FZD5/EOMES/TGFBR2/AXL/IL7R/ONECUT1/THEMIS/SP3/LIG4/SATB1/GAS6/ZFP36L1/PDE2A/SPN/PLCG2/DLL1/MAFB/IFNA17
GO_REGULATION_OF_HEMOPOIESIS	300	-0.265871	-1.7023	9.41176e-05	TMEM176A/CYP26B1/KMT2E/BTK/TYROBP/CD74/KITLG/FOXC1/EIF2AK2/PRDM1/CASP8/SPI1/TFE3/FSTL3/ATP6AP1/PDCD2/GLI2/IL4R/MEF2C/GNAS/FLT3LG/LGALS1/RBFOX2/HIF1A/NFKBIA/RASSF2/JAG1/NKAP/ATP11C/RIPK2/SFRP1/TGFB1/JAK3/MAPK14/CD83/VNN1/BCL6/HES1/ID2/SOS1/NFE2L2/CD46/TNFSF4/FOXO3/TJP2/SLC46A2/CSF3R/PTK2B/ACVR2A/SASH3/FAM213A/INHBA/NCKAP1L/INHA/PRMT1/LIF/LRRC17/ZBTB46/LILRB2/NDFIP1/LGALS3/AP3B1/MEIS2/CDC73/IL2RA/E…	299	-0.149505	-0.913408	0.850394	TMEM176A/KMT2E/LTF/FAS/FOXP3/EIF2AK2/PRDM1/IL4R/MEF2C/CYLD/FBXO7/RBFOX2/NFKBIA/RASSF2/ATP11C/CA2/SFRP1/LILRB1/TMEM176B/GLI3/ZBTB16/VNN1/ID2/NFE2L2/FOXO3/TJP2/SLC46A2/PTK2B/KIAA0922/INHBA/NCKAP1L/LILRB2/NDFIP1/RARA/ETS1/ANXA1/DTX1/GPR55/IL6/TLR4/RB1/CUL4A/ERBB2/ARNT/ITPKB/PIK3R1/NOTCH1/ZEB1/TMEM178A/CAMK4/GABPA/KLF10/PGLYRP2/TAL1/C1orf177/TGFBR2/CCR1/SLC9B2/TLR3/AXL/IL7R/INPP5D/KLF13/FOS/RASGRP1/T…
GO_REGULATION_OF_ACTIN_FILAMENT_BASED_PROCESS	306	-0.265614	-1.70519	9.44793e-05	TENM1/WAS/ATP1A2/MYOC/GPM6B/ARHGAP6/ARHGEF5/LIMA1/PKP2/NCKAP1/CNN2/RHOA/ROCK1/PFN2/SPTB/NCK2/SRI/FSCN1/DLG1/PAK3/ACTN2/EDN1/RAPGEF3/LRRC16A/MEF2C/SSH1/CTTN/WNT11/ADD1/ICAM1/EZR/ABL1/PPM1F/MYH9/CORO1A/PYCARD/SFRP1/TGFB1/MTPN/CAV1/WASL/KANK1/CXCL12/PFN1/ARPC3/ARHGDIB/PDGFRB/SPTBN1/PLEK/APOA1/CTGF/ITGB1BP1/RHOQ/TEK/PTK2B/WIPF3/NCKAP1L/LRP1/KCNJ2/SDC4/VASP/DSTN/ID1/AMOT/CDC42EP1/BST2/ARPC1B/TRPM4/SWA…	305	-0.171288	-1.05145	0.259259	TENM1/EPHA3/ARHGAP6/PTGER3/PKP2/PRKCQ/ROCK1/SPTB/RAPGEF3/MEF2C/EP300/RGCC/SFRP1/ARHGEF10/CAV1/CCL24/WASL/ACTR3C/KANK1/CXCL12/SEMA5A/HRG/SPTBN1/TACR1/CCDC88A/PROX1/APOA1/CTGF/TEK/SORBS3/PTK2B/PREX1/SDC4/ID1/CCR7/LATS1/PDGFRA/TMOD1/CCL21/RDX/AP1AR/FRMD6/GPR65/TPM1/NTRK3/PHLDB2/SLIT2/CAMK2D/PIK3R1/IQGAP2/RASA1/EPHA1/GSN/CACNA1C/EPS8/BAG4/F11R/ALOX15/CDC42EP3/BMP10/DLC1/CFL2/ARF6/JAM3/ILK/CRK/SERPINF…
GO_ORGANOPHOSPHATE_METABOLIC_PROCESS	867	-0.202052	-1.43866	9.56617e-05	SLC25A13/CROT/FYN/PIK3C2A/ACPP/MDH1/COX15/ATP1A2/NDUFS1/PNKP/INPP4A/CTPS2/RRM2B/KITLG/H6PD/HEXB/PIK3CB/GUCY1B3/MTMR1/CALCRL/GNAI3/ME1/IP6K2/RORA/FGF10/SLC44A1/MOCOS/DLG1/FGFR1/PIK3C3/PGM1/DLG3/CAD/CPNE3/DDHD2/ITPKC/LPCAT2/OAS1/DLD/XYLB/UPRT/PRTFDC1/ABHD4/PYGL/SPTLC2/ITPK1/MTHFD1/CDS2/PLCB4/SAMHD1/LPIN2/PRPS2/MTMR8/TAZ/PGK1/PHEX/NME3/VAC14/MLYCD/NME4/QPRT/TGFB1/PLA2G4C/PIK3R2/NAMPT/MINPP1/MTMR4/PN…	868	0.235028	0.94399	0.758212	GDE1/PIGQ/NOX1/UQCRC1/PLAUR/TBPL1/PNPLA6/ATP6V0A1/ADSS/PNKP/CTNS/CTPS2/ENTPD2/NTHL1/KARS/NDUFB4/PFKP/PKM/IDH3G/COASY/IP6K2/ENO1/VPS9D1/REXO2/UNG/CAD/ITPKC/PGS1/LPCAT2/PTHLH/SULT2B1/ATP5D/NDUFB7/CHKB/ABHD4/ERH/ABHD12/IDH3B/PIGU/TAZ/PGK1/PHEX/NME3/VAC14/PLA2G15/MPG/NME4/QPRT/CDIPT/IMPAD1/DKFZP761J1410/PIK3R2/PDE4C/ATP6V0A4/GARS/NUDT1/IMPDH1/MYH3/NDUFC1/PTPMT1/NDUFS8/TCIRG1/CHKA/MVK/GAPDH/ENO2/COX6A…
GO_REGULATION_OF_METAL_ION_TRANSPORT	320	-0.25954	-1.67509	9.57579e-05	CD4/HFE/IGF1/ATP1A2/BAK1/NEDD4L/CYBA/KCNQ1/KCNH2/PKP2/ATG5/ATP2B4/MYLK/CD84/NEDD4/GNB5/SRI/DLG1/ACTN2/ADCYAP1R1/RAPGEF3/BAX/FKBP1A/P2RX7/FXYD5/ICAM1/JPH4/ABL1/TSPO/SGK2/PLCB4/SNTA1/EPPIN/FMR1/CORO1A/SGK3/SGK3/DMPK/TGFB1/JAK3/SCN1B/CAV1/TSPAN13/CXCL12/CCL2/WFS1/STIM2/PDGFRB/STC2/GNAI2/KCNIP3/AKAP7/SGK1/PKD2/PTK2B/CXCR4/KCNJ2/AHNAK/F2RL3/AKAP9/YWHAH/ATF4/ATP1B2/KCNA5/ACTN4/HRC/RGN/LILRB2/LGALS3/UBQ…	320	0.157232	0.615993	0.998799	ABCC8/BAK1/KCNQ1/KCNH2/CACNB1/GAL/ATP1B3/CAMK2A/ACTN2/DNM2/OPRK1/NKAIN1/BAX/FKBP1A/TESC/FXYD3/SLC9A1/C19orf26/TSPO/NKAIN4/SNTA1/KIAA1199/SGK3/SGK3/DMPK/SCN1B/CRHR2/TSPAN13/CREB3/YWHAE/RANGRF/WFS1/PDE4D/STC2/SUMO1/GRIN3B/OPRD1/KCNIP2/CRHR1/PLCG1/BMP4/ATF4/EPO/MTNR1B/CD63/FXYD2/EGF/PML/XCL1/ARF1/CASK/CAMK2G/DRD2/SCN2B/FXYD4/GPD1L/CACNA2D3/KCNE2/CALM3/S100A1/HCRT/SEPN1/ADORA1/UCN/SPINK1/WNK2/PACSIN3…
GO_POSITIVE_REGULATION_OF_REACTIVE_OXYGEN_SPECIES_METABOLIC_PROCESS	86	-0.379767	-1.97928	9.86072e-05	MAPK9/CYBA/EDN1/GSTP1/HSP90AB1/TSPO/AKT2/TGFB1/MAPK14/PDGFRB/NFE2L2/GADD45A/PKD2/CLU/PTK2B/ZNF205/CDKN1A/KLF2/TICAM1/ACE2/ASS1/RGN/CD36/TLR4/RIPK1/DUOXA1/TP53/AKT1/AGTR1/EGFR/OGT/PID1/DDAH1/ITGB2/TGFBR2/INSR/GRB2/TLR5/AKR1C3/AIF1	86	-0.313404	-1.6194	0.00112562	RAB27A/ESR1/AGXT2/GADD45A/CLU/PTK2B/ASS1/RGN/IL6/TLR4/AGTR1/EGFR/PID1/DDAH1/XDH/TGFBR2/INSR/F2/NOS1AP
GO_WATER_SOLUBLE_VITAMIN_METABOLIC_PROCESS	86	-0.381374	-1.98765	9.86072e-05	GCLC/ACPP/MTHFD2/SLC46A1/MCCC1/SLC23A2/CYB5R3/MTHFD1/SLC52A3/ACP5/ABCC1/NAMPT/PNPO/VNN1/VNN2/NUDT12/MTR/SLC2A1/AKR1A1/SLC19A2/ABCD4/MTHFD1L/PDZD11/PTGIS/RGN/MCCC2/TCN1/PSAT1/MTHFS/FPGS/AOX1/ALDH1L1/MUT/GSTO1/HLCS/APOA1BP/SLC25A32/CYB5A/LMBRD1/FASN/SLC23A1/SLC19A1/PCCA/SHMT2/ENPP1/CARKD	86	-0.337758	-1.74524	0.000450248	GCLC/ACACB/MCCC1/VNN3/MTHFD1/NAMPT/PNPO/VNN1/NUDT12/PCCB/SLC19A2/ABCD4/PTGIS/RGN/MCCC2/MMACHC/RFK/SLC19A3/MTHFS/MUT/MMAA/HLCS/CYB5A/LMBRD1/BTD/SLC23A1/PCCA/SHMT1/ENPP1/CARKD/DHFR
GO_REGULATION_OF_APOPTOTIC_SIGNALING_PATHWAY	361	-0.246618	-1.61363	9.96049e-05	GCLC/CFLAR/SLC25A5/CX3CL1/FYN/PLAUR/ZMYND11/BID/IL20RA/IGF1/SNAI2/CD74/GCLM/BCLAF1/BAK1/CTNNA1/RRM2B/MAPK9/TRAF1/CASP8/SP100/HYAL2/FGF10/NCK2/FGFR1/STRADB/GSTP1/RRN3/CTTN/BAX/ERP29/ICAM1/TFAP4/ITGA6/NRP1/TIMP3/HMOX1/HIF1A/STK4/PSMD10/SRPX/TRADD/PYCARD/STX4/CTSH/BMF/SFRP1/TNFRSF10A/PPP2R1A/DFNA5/CAV1/HSPB1/SERPINE1/CXCL12/UNC5B/PPIF/RPS6KB1/WFS1/CTSC/LTBR/TPD52L1/SOD2/VNN1/IL1A/ACVR1/BIRC6/NFE2L2/…	360	0.336255	1.3225	0.00316193	BAD/KDM1A/TNFRSF12A/NOX1/PLAUR/SNAI2/CD44/BAK1/CTNNA1/TRAF1/TMEM161A/HYAL2/MNT/NLE1/CTTN/BAX/DYNLL1/IGBP1/TFAP4/ITGA6/BIK/NFATC4/MMP9/PSMD10/TRADD/PYCARD/STX4/CTSH/STK3/PIH1D1/URI1/PDCD5/PIAS4/BBC3/PPP2R1A/GSK3A/DFNA5/HSPB1/CREB3/YWHAE/WFS1/CTSC/LTBR/TPD52L1/IL1A/HTRA2/PARK7/SFPQ/ARHGEF2/IVNS1ABP/TXNDC12/HSPH1/MAPK8IP1/ZNF205/RBCK1/BCL2L12/TRAF2/ELL3/CDKN2D/EPO/ATPIF1/PSME3/ITM2C/PML/NOL3/S100A8/…
GO_REGULATION_OF_CELL_CELL_ADHESION	371	-0.245767	-1.61319	0.000100334	CYP26B1/CX3CL1/CD4/HFE/FYN/IGF1/SNAI2/CD74/FSTL3/CDC42/NCK2/GLI2/DLG1/PAG1/IL4R/PAK3/CEACAM1/PTPRC/CD59/FXYD5/LAG3/EFNB1/ITGA6/DHPS/ABL1/LGALS1/CCM2L/SMAD7/NKAP/CORO1A/PIEZO1/PYCARD/CD276/RIPK2/RASAL3/EBI3/TGFB1/JAK3/CAV1/CXCL12/C10orf54/MAP3K8/CCL2/CD83/VNN1/HES1/ITGA4/IGFBP2/SOS1/CD46/TNFSF4/APOA1/GPAM/CCR2/PIK3CA/SASH3/NCKAP1L/BTN2A2/EFNB2/BMP2/RAC2/PODXL/RIPK3/INS-IGF2/ASS1/LILRB2/NDFIP1/LGAL…	370	-0.172392	-1.08826	0.12	CD4/FYN/CDH1/FOXP3/PTGER3/PRKCQ/IL4R/ITCH/CEACAM1/PTPRC/CYLD/JAK2/CCM2L/CD40LG/RGCC/LILRB1/CAV1/CXCL12/EFNB3/ZBTB16/CD5/TRPV4/VNN1/EPB41L5/ITGA4/TNR/APOA1/SLC46A2/NR4A3/KIAA0922/PIK3CA/LAX1/PLG/EFNB2/TNFSF14/CCR7/PODXL/FOXA1/INS-IGF2/ASS1/LILRB2/CCL25/NDFIP1/IL6ST/ETS1/DTX1/IL6/IL1RN/CCL21/RDX/ADAMTS18/ERBB2/AKT1/ITPKB/MYO10/PIK3R1/GSN/ZEB1/ANK3/CAMK4/CD1D/TNFRSF13C/ICOSLG/CD3G/ALOX15/C1orf177/PP…
GO_GLAND_MORPHOGENESIS	97	-0.361061	-1.92819	0.000100535	PLXND1/CAPN1/FGF10/CDC42/GLI2/SEMA3A/SEMA3C/FGFR1/EZR/NRP1/SFRP1/TGFB1/CAV1/PLXNA1/IGFBP5/RPS6KA1/TBX2/SOX9/LAMA5/TBX3/FGF7/PML/EPHA2/EGFR/MSN/NFIB/NOTCH1/LRP5/TGFBR2/FRS2/STAT6/NKX3-1/TET2/BCL2/ID4/CEBPB/RARG/DAG1/CSF1R/CSF1/PTCH1/SRC/DDR1/PHB2	97	0.142419	0.518015	0.998527	PAX6/CAPN1/POLB/CDC42/TP63/EZR/TGFB2/NRP1/BMP7/TGFB1/SLC9A3R1/AREG/WNT5A/PLXNA1/KDM5B/TBX2/BMP4/SOX9/HOXD13/TWSG1/LAMA5/TBX3/PML/MSN/MKI67/HOXB13/BTRC/NKX3-1/RARG/ETV4/SCRIB/PLAG1/NOG/CSF1/SRC/SERPINB5
GO_REGULATION_OF_INTRACELLULAR_PROTEIN_TRANSPORT	381	-0.250061	-1.64669	0.000100898	TENM1/IGF1/RUFY3/WWTR1/SNAI2/HHAT/USP36/U2AF2/SP100/RHOA/HYAL2/CDC42/FBXW11/SRI/RAPGEF3/XPO1/STARD7/RBM22/HUWE1/TRIP6/EDEM2/MAVS/BAMBI/HSP90AB1/ZDHHC8/HPS4/NFKBIA/SLC17A9/PSMD10/NKAP/CCDC22/EMD/NUTF2/BNIP3L/NUCB1/OAZ1/AKT2/TGFB1/PIK3R2/KANK1/DDX58/PPP3CB/BMPR1A/PBLD/KAT2A/PTPN5/MAPK14/MDFI/TMEM30A/OGG1/WDR75/IL18R1/FAM20B/RHOU/RAB7L1/PRDX1/PKD2/ITGB1BP1/MXI1/ACSL3/VAMP7/CDKN1A/SOX4/THRA/DYRK2/RAC…	380	0.284264	1.11991	0.154289	SNAI2/RANBP3/HHAT/U2AF2/RHOA/HYAL2/CSNK2A2/CDC42/DERL2/KEAP1/C1QTNF3/RBM22/EDEM2/BAMBI/HSP90AB1/PSMD8/HPS4/PSMD10/NKAP/CCDC22/EMD/NUTF2/CSK/NFKBIB/OAZ1/PDCD5/PIK3R2/GSK3A/CREB3/PPP3CB/BMPR1A/RPL28/KAT2A/ZNF259/OGG1/HTRA2/WDR75/PARK7/ZBTB17/OSCP1/RAB7L1/PRDX1/ITGB1BP1/SOX4/BMP4/RBCK1/TRIM28/ATPIF1/TXN/PSMB7/NOL3/NPEPPS/SLMO1/AZI1/SAE1/HAX1/PARP1/RGS20/POLR3A/B3GAT3/WNT3A/RBPMS/CABP1/SPPL3/CYB5R1/U…
GO_NEGATIVE_REGULATION_OF_CELLULAR_RESPONSE_TO_GROWTH_FACTOR_STIMULUS	121	-0.331681	-1.8443	0.000104191	DCN/GPR124/LTBP1/GPC1/HIPK2/NEDD4/FSTL3/CHRD/BAMBI/ABL1/CHRDL1/STUB1/SFRP1/TGFB1/CAV2/CAV1/ENG/PBLD/MTMR4/SNX25/PMEPA1/RASL11B/SNX6/SPRY2/DAB2IP/SMAD6/TGFB1I1/PRDM16/SLIT2/CASK/NOTCH1/ADAM17/HHEX/FZD1/SKI/NBL1/TGFBR2/SPRY1/HTRA1/FBN1/SMAD3/VASN/HTRA3/CHST11/MMRN2/EID2/BCL9L/PTPN1/SULF2/ADAMTSL2/PEG10/PDCD6	121	-0.216325	-1.18073	0.082348	DCN/GPR124/HIPK2/TGFBR3/NEDD4/PPM1A/CAV2/ENG/PBLD/HRG/SPRY2/TOB1/XDH/TGFBR2/FBN1/HFE2/LDLRAD4/ONECUT1/MMRN2/TMPRSS6/ADAMTSL2/SMURF1
GO_PURINE_CONTAINING_COMPOUND_BIOSYNTHETIC_PROCESS	137	-0.322207	-1.83064	0.000105921	SLC25A13/MAT2B/GUCY1B3/CALCRL/OAS1/PRTFDC1/MTAP/MTHFD1/NME3/NME4/TGFB1/IMPDH1/TCIRG1/OAS2/DGUOK/AMPD2/PANK3/AMD1/PPCS/PAICS/PPAT/ADCY4/RAMP2/NT5E/ATP5G2/HTR2B/GMPR/ADCY3/ATIC/PPCDC/PAPSS1/GUK1/GBAS/PRPS1/AK3/ATP5A1/GUCY1A2/PANK1/ATP5G3/ADK/DCK/SLC35B2/ATP5G1/NPR2/ADCY9/AK4/GUCY1A3/STOML2/ATP5C1/HPRT1/MAT2A/NPR1/NME6/DCAKD/ADCY5/ADCY6/IMPDH2/ADA/PAPSS2/PNP/APRT/C11orf83/NME1/AQP1/NME1-NME2	137	0.305814	1.14625	0.205708	ATP6V0A1/PKM/COASY/VPS9D1/ATP5D/NME3/NME4/IMPDH1/TCIRG1/DGUOK/AMPD2/ATP5E/PANK2/PPCS/ATP5G2/ATIC/PAPSS1/GUK1/UCN2/GBAS/ADM/ALDOA/ADCY8/SLC35B2/ATP5G1/NPPC/ATP5C1/ATP5L/ATP5H/ATP5I/NME6/IMPDH2/ATP5EP2/ADA/APRT/C11orf83/NME1/ATP5J2/NME1-NME2/ATP5L2/CHCHD10
GO_INFLAMMATORY_RESPONSE	439	-0.252863	-1.69104	0.000105936	CYP26B1/SLC7A2/CX3CL1/TBXA2R/STAB1/HFE/ALOX5/SLC11A1/TNFRSF1B/MAP2K3/CYBA/LY75/NGFR/SP100/TNFRSF1A/NDST1/TFRC/MGLL/NFKB2/IL4R/LXN/CXCL2/NFE2L1/SEH1L/B4GALT1/EIF2AK1/NOX4/SIGLEC1/P2RX7/ICAM1/LYZ/PTGS1/GGT5/HMOX1/HIF1A/RPS6KA5/CD40/HCK/TLR8/PARP4/PYCARD/RIPK2/IKBKB/GSDMD/TNFRSF10A/TGFB1/PLA2G4C/NOD1/RARRES2/C5/PLGRKT/LIPA/CCL2/HDAC5/NFKB1/LTBR/VNN1/LY86/OGG1/IL1A/ACVR1/FN1/IL18RAP/NFE2L2/PARK7/F3/T…	437	-0.241235	-1.54726	0.0588235	SLC7A2/TBXA2R/NR1H4/FAS/TNFRSF1B/NGFR/PRKCQ/TNFRSF1A/NDST1/CD5L/PTGS2/MGLL/IL4R/ITCH/CXCL2/B4GALT1/NFX1/ATRN/P2RX7/BLNK/GGT5/RPS6KA5/TLR8/CD40LG/PARP4/PIK3CG/CCL24/C5/LIPA/NFKB1/APOC3/VNN1/KNG1/HYAL1/TACR1/FN1/SDC1/NFE2L2/TNFRSF10B/EPHX2/C3/CCR7/APOL3/CDO1/LBP/ASS1/CCL25/F12/AOC3/CD180/TSPAN2/SAA2/IL6/IL1RN/TLR4/CCL21/MEP1B/IGFBP4/AKT1/ACKR2/NFKBIZ/AHSG/CRHBP/HIST1H2BA/NTRK2/SAA4/TIRAP/CAMK4/GJA1…
GO_TAXIS	450	-0.248668	-1.66721	0.000106925	PLXND1/ARX/CX3CL1/SEMA3G/FYN/KAL1/PLAUR/RALBP1/TYMP/ARHGEF5/PIK3CB/ZNF280C/ELMO2/GPC1/NGFR/NEO1/RHOA/SPTB/FGF10/CRMP1/GLI2/NTN4/SEMA3A/SEMA3C/USP33/EDN1/OPHN1/SEMA5B/EFNB1/CMTM6/SEMA6A/EZR/DPYSL2/SEMA4G/NRP1/MAPK1/RPS6KA5/PLP2/CORO1A/FZD3/RPS19/SCN1B/DLX5/MET/RARRES2/C5/OGN/ENG/PLGRKT/CXCL12/UNC5B/CCL2/PVRL1/MAPK14/HBEGF/PDGFRB/PLXNA1/SPTBN1/ID2/SOS1/EPHA4/APOA1/NRP2/KLF7/CSF3R/CCRL2/CXCR4/FMOD/N…	448	-0.174565	-1.10392	0.133333	SEMA3G/FYN/HGF/NGFR/NTN1/KIF26A/PLD1/CXCL2/CMTM6/SEMA4G/SERPIND1/RPS6KA5/FLT1/PIK3CG/MET/C5/OGN/ENG/CXCL12/WNT3/CCR6/SEMA5A/HRG/SPTBN1/ID2/EPHA4/TNR/APOA1/NR4A3/NR4A1/PREX1/EFNB2/DOCK4/CCL25/MATN2/MYH10/PLXNC1/EDNRB/IL6/CCL21/SEMA6D/PIK3C2G/SMAD4/ERBB2/GDF7/CNTN4/ACKR2/ITGA9/BOC/AGTR1/LECT2/SAA4/ANK3/EPHB1/NRG1/IL6R/NTN3/VCAM1/NFASC/IL17RC/CMTM8/B3GNT2/S1PR1/IL16/CYSLTR1/XCR1/CCR9/SPTBN2/CMKLR1/A…
GO_NEGATIVE_REGULATION_OF_TRANSPORT	452	-0.246354	-1.65284	0.00010707	SLC25A5/CX3CL1/RHBDF1/WWTR1/ATP1A2/SNAI2/CD74/GPM6B/VAMP3/KCNQ1/KCNH2/CD84/SP100/ACSL4/VPS35/MAOB/NEDD4/GNB5/FBXW11/PICALM/SRI/SIRT6/FBLN1/EDN1/CEACAM1/FKBP1A/ERP29/RAB11FIP3/EZR/COMT/PTGS1/HMOX1/TRIM9/NFKBIA/PLCB4/EPPIN/PSMD10/CCDC22/FMR1/EMD/SYTL4/CORO1A/SFRP1/OAZ1/AKT2/TGFB1/CAV1/SFRP4/PPIF/PBLD/UNC119/NFKB1/CRYAB/ASIC1/MDFI/FN1/STXBP3/RAP1A/GBP1/APOA1/CNR1/PKD2/ITGB1BP1/MXI1/PTK2B/INHBA/SRGN/…	451	0.175041	0.693075	0.997	ABCC8/RHBDF1/WWTR1/SNAI2/VAMP3/TNFRSF9/KCNQ1/KCNH2/VPS35/DERL2/TACR2/SIRT6/ACTN2/KEAP1/C1QTNF3/OPRK1/FKBP1A/ERP29/RAB11FIP3/C19orf26/PACSIN2/RANGAP1/MMP9/BMP7/PSMD10/CCDC22/EMD/CSK/NFKBIB/OAZ1/ANKRD27/PDE4C/GSK3A/CRHR2/CREB3/SUFU/UNC119/CRYAB/PSMD9/ASIC1/SUMO1/PARK7/ITGB1BP1/CRHR1/ENY2/INHA/PACSIN1/BTN2A2/SOX4/THRA/PNKD/ATF4/LIF/SERGEF/RHBDF2/EPO/NR1H2/MTNR1B/CSN2/RAB11FIP5/RAC1/TXN/SDCBP/EGF/PML…
GO_REGULATION_OF_VESICLE_MEDIATED_TRANSPORT	457	-0.236189	-1.5861	0.000107677	FGR/VPS41/SYN1/HFE/RABGAP1/EHD2/ZFYVE16/VAMP3/PIK3CB/CYBA/CD84/EVI5/PFN2/ATP6AP1/PICALM/RAB7A/PTPN23/IL4R/ACTN2/CEACAM1/OPHN1/CADPS2/B4GALT1/RAPGEF4/SCFD1/EZR/ABL1/NRP1/MAPK1/HMOX1/TRIM9/RIMS4/FMR1/SYTL4/CORO1A/NDRG4/PYCARD/STX4/SYT17/EHD4/VPS18/AKT2/CLIP3/TGFB1/RAB3D/CAV1/WASL/SERPINE1/SFRP4/DNM1/TBC1D13/NCS1/RAB5C/VTN/UNC119/TBC1D9/RAB5B/SNX4/SNX17/STXBP3/RAP1A/PLA2G4A/SGIP1/NCKAP1L/RAB9A/ACSL3…	457	0.196194	0.777068	0.978678	CACNA1G/RALA/VPS41/SLC11A1/SYT13/AP2S1/VAMP3/TBC1D22A/TNK2/TBC1D22B/SNAP91/PFN2/ATP6AP1/EPN2/LLGL2/NSF/TSG101/PTPN23/STXBP2/ACTN2/DNM2/MTMR2/ABL1/C19orf26/PICK1/PACSIN2/CACNA1I/SGSM3/ARFGAP1/FGF14/MAPK3/NDRG4/TSC2/ZP2/PYCARD/STX4/CSK/RAB11A/VPS18/ANKRD27/TGFB1/RAB3A/GRIK5/STX1A/DNM1/TBC1D13/NCS1/DKK1/RAB5C/UNC119/TBC1D9/EHD1/TBC1D30/RAB5B/TULP1/SNX3/WNT5A/SNX17/AAK1/ZP4/RIMS3/RAB9A/ACSL3/PACSIN1/…
GO_POSITIVE_REGULATION_OF_CELL_DEVELOPMENT	465	-0.235967	-1.58736	0.000108358	ITGA3/CX3CL1/FYN/UFL1/RUFY3/WWTR1/GRN/MYOC/TIMP2/CUL7/NEDD4L/MAPK9/NGFR/RHOA/SYT1/PPP2R5B/CDC42/ATP6AP1/MARK2/GLI2/SCARF1/SEMA3A/RARB/PAK3/FGFR1/EDN1/XRCC5/LRRC16A/MEF2C/SMARCD3/NCOA1/RRN3/B4GALT1/BAX/DNMT3B/MUL1/SEMA6A/BAMBI/NRP1/PALM/TSPO/PRMT5/HIF1A/DICER1/ZMYND8/ADNP/PTK6/FMR1/ARHGEF7/NDRG4/SYT17/FZD3/IKBKB/TGFB1/CRTC1/MAG/SCN1B/PTN/RHEB/RAPGEF1/CXCL12/C1QBP/COL1A1/MMD/RAPGEF2/PRPF19/PTPN5/CA…	464	0.20526	0.81337	0.955786	BAD/HOXA11/TNFRSF12A/PAX6/WWTR1/GRN/SERPINB3/HMG20B/RHOA/SIRT2/PPP2R5B/CDC42/ATP6AP1/TCF3/PAX2/DNM2/RIMS1/SMARCD3/SRRT/BAX/DNMT3B/NRCAM/BAMBI/TSPO/ZMYND8/BMP7/METRN/FBXO31/RAB11A/FZD3/SF3A2/TLE6/ANKRD27/NUMBL/CRTC1/SCN1B/LIMK1/DVL1/C1QBP/PRPF19/RASAL1/FIG4/SRF/BCL6/STK25/STK11/TRIM67/MYOG/PACSIN1/BMP4/PAX8/MAP2K2/PIN1/LIF/ELL3/MYOD1/EPO/UNC13A/PPARG/EPHB2/RAC1/BIN1/SDCBP/ITPKA/SEMA7A/LEF1/PML/KAT…
GO_DEFENSE_RESPONSE_TO_OTHER_ORGANISM	468	-0.233667	-1.57299	0.000108676	FGR/PDK4/STAB1/CD4/MDH1/SLC11A1/FAM13B/MRPS10/KCNQ1/EIF2AK2/MYLK/TNFRSF1A/HYAL2/BCL3/ABCC9/LMCD1/IL4R/SLC1A3/PTPRC/SEH1L/ITPKC/MAVS/P2RX7/OAS1/GMIP/LYZ/APOBEC3H/CD40/SAMHD1/EPPIN/TLR8/ACP5/DNAJC3/COTL1/PYCARD/RIPK2/BNIP3L/IL27RA/TGFB1/ZC3HAV1/NOD1/SERPINE1/TNFSF8/DDX58/PNPO/UNC93B1/OAS2/DROSHA/FANCL/STAT1/GBP3/GBP1/TNFSF4/RAB14/IFIT3/IFIT2/GPAM/TRIM25/KCNJ8/MRPS2/CHST3/CD93/IRF3/CFP/TICAM1/APOBEC…	457	0.174195	0.689938	0.99737	SLC11A1/MRPS10/KCNQ1/POLR3E/YIPF1/NTHL1/HYAL2/EXOSC5/OPRK1/AGBL5/SEH1L/ITPKC/GMIP/LYZ/ALKBH5/CEBPE/POLR3H/ACIN1/CRNKL1/BPI/NUP93/PYCARD/RIPK2/DKKL1/UNC93B1/KIAA1549L/APOBEC1/POLR3G/DROSHA/TUSC2/CSPG5/LGALS8/RBM18/ZCCHC17/TMEM39B/MRPS2/NPY/ACTRT1/TREM1/DEFB126/SNRPB/SNRPB2/ROMO1/IRF3/STATH/HTN1/VGF/FXR2/ILF3/LSM4/BPIFA2/REEP2/POLR3F/SFTPD/HILPDA/RNASEL/FGFBP1/PML/NLRC5/SPACA3/PMAIP1/IFITM3/KLK3/S1…
GO_RESPONSE_TO_STEROID_HORMONE	489	-0.239402	-1.61853	0.000110237	CD4/CALCOCO1/BID/IGF1/ATP1A2/GRN/MED17/CTNNA1/THRAP3/CASP8/FECH/MAOB/RORA/NEDD4/FGF10/ATP2B1/IL4R/EDN1/ADCYAP1R1/GSTP1/NCOA1/CAD/BAX/DNMT3B/TFAP4/PTGS1/MTAP/MAPK1/TIMP3/HMOX1/TSPO/RBFOX2/HIF1A/STS/RBBP7/SFRP1/TGFB1/PTN/CAV1/NRF1/AHR/PTGDS/ABCA2/RGS9/RPS6KB1/COL1A1/CRYAB/CCND1/CDKN1B/GHR/SPARC/ARSB/NR3C1/PDGFRB/OGG1/ACVR1/FN1/IGFBP2/FHL2/ERRFI1/PLA2G4A/PRDM2/NR5A2/RBBP5/F3/APOA1/SGK1/CTGF/ABCG2/SP…	487	-0.220831	-1.47667	0.111111	CD4/CPS1/PTGER3/F7/MAOB/RORA/NEDD4/ESR1/JAK2/TIMP3/HNF4A/STS/CA2/MED13/PPARGC1A/CDKN1B/GHR/NR3C1/UBE3A/BCHE/TACR1/FN1/SDC1/ERRFI1/APOA1/SGK1/ARG1/ABCG2/KLF9/NR4A3/GOT1/CPN1/DUSP1/TEK/SOCS2/CAT/FLT3/PTGFR/RAMP3/ACADS/NR4A1/C3/FOSB/ALDH1A2/FOXA1/CDO1/INS-IGF2/ASS1/HMGCS2/ETS1/IL6/IL1RN/ALDOB/DHH/ABHD2/GATA6/NR1I3/RORC/NR1I2/GC/SRD5A1/CRHBP/EGFR/ALAD/HNMT/FOXO1/THRB/NR3C2/NR4A2/SLC6A1/PFKFB1/BDH1/AG…
GO_POSITIVE_REGULATION_OF_ESTABLISHMENT_OF_PROTEIN_LOCALIZATION	511	-0.230752	-1.56743	0.000111924	FGR/ITGA3/TENM1/BID/IGF1/RUFY3/VAMP3/ARHGEF5/HHAT/USP36/IL17RB/U2AF2/CASP8/RHOA/HYAL2/VPS35/CDC42/SRI/DLG1/IL4R/RAPGEF3/STARD7/RBM22/HUWE1/TRIP6/EDEM2/MAVS/P2RX7/EXOC1/EZR/BAMBI/HSP90AB1/ABL1/ZDHHC8/HPS4/HIF1A/SLC17A9/NKAP/EMD/SYTL4/NUTF2/PYCARD/STX4/CD276/BMF/GSDMD/OAZ1/AKT2/CLIP3/TGFB1/PIK3R2/C5/KANK1/DDX58/PPP3CB/BMPR1A/KAT2A/PANX1/PTPN5/MAPK14/TMEM30A/GOLPH3/SEC24A/IL1A/NCL/SPTBN1/WDR75/IL1RL…	510	0.264541	1.05081	0.314109	GIPR/RANBP3/VAMP3/PHPT1/HHAT/U2AF2/RHOA/HYAL2/VPS35/CSNK2A2/CDC42/TSG101/AACS/C1QTNF3/RBM22/EDEM2/DYNLL1/BAMBI/HSP90AB1/PSMD8/HNRNPM/HPS4/NKAP/EMD/NUTF2/PYCARD/STX4/GSDMD/OAZ1/PDCD5/BBC3/PIK3R2/GSK3A/AGR2/PPP3CB/BMPR1A/RPL28/KAT2A/YWHAE/RANGRF/ZNF259/PANX1/IL1A/NCL/HTRA2/WDR75/CCT4/WLS/ZBTB17/OSCP1/RAB7L1/ITGB1BP1/TARDBP/PAEP/PFKFB2/SOX4/BMP4/RBCK1/IRF3/TRPM4/TRIM28/ARHGEF16/DKC1/NR1H2/CHIA/CCT7/…
GO_RESPONSE_TO_IRON_ION	35	-0.514523	-2.16617	0.00011212	HFE/CYBRD1/CPOX/CCND1/SLC11A2/ABCG2/ACO1/UROD/MDM2/SLC40A1/ALAD/FXN/ATP7A/B2M/BCL2/C1QA	35	-0.424866	-1.81303	0.00219102	HFE/CYBRD1/CPOX/TF/HAMP/TFR2/ABCG2/ACO1/MDM2/SLC40A1/PDX1/ALAD/BCL2/PAWR/ABAT
GO_LIPID_BIOSYNTHETIC_PROCESS	526	-0.231228	-1.57537	0.000112994	ACSM3/AGK/ST3GAL1/PIK3C2A/ELOVL5/ALOX5/CD74/INPP4A/HEXB/PIK3CB/MSMO1/TBXAS1/MTMR1/ST3GAL6/ELOVL1/FGFR2/ACSL4/FGF10/SLC44A1/ST6GALNAC1/ALDH3A2/MGLL/FGFR1/PIK3C3/EDN1/AKR1B1/CPNE3/DDHD2/MGST2/HSD17B14/LPCAT2/P2RX7/CERS4/PTGS1/GGT5/GGT1/CYB5R3/TSPO/SPTLC2/CDS2/VAPA/LPIN2/TAZ/VAC14/MLYCD/PIK3R2/ISYNA1/PTGDS/MTMR4/HSD17B1/GAB1/SC5D/ST3GAL4/PRPF19/SERINC1/FIG4/QKI/PRLR/ST8SIA4/RBP1/PECR/ST3GAL5/SCP2/PL…	526	-0.189899	-1.1987	0.333333	CYP51A1/ST3GAL1/ABHD5/PIK3C2A/HSD17B6/PI4K2B/DGAT2/ST3GAL6/FGFR2/ABCB11/DHRS9/MGLL/PTPLAD1/PLD1/ACACB/SLC27A5/HSD17B2/P2RX7/PNPLA3/CPNE6/LPIN2/MLYCD/PIK3CG/PRKAG2/CWH43/INPP4B/GAB1/SC5D/APOA5/CHPT1/LPCAT3/SERINC1/QKI/PIKFYVE/SCP2/PIK3R3/ABCD3/APOA1/ALDH8A1/AKR1D1/PLA2G12A/PTGIS/PCK1/PLA2G5/ALDH1A2/PRKAB2/PRKAA1/PEMT/KL/LARGE/HSD17B4/HMGCS2/PNPLA8/BAAT/FDX1/AGPAT9/PIK3C2G/MTMR6/FITM1/SLC27A2/ETNK2…
GO_TISSUE_MORPHOGENESIS	528	-0.227659	-1.55187	0.000113058	PLXND1/DVL2/ITGA3/SNAI2/VCL/PTCD2/FOXC1/PKP2/HIPK2/MYLK/FGFR2/RHOA/LRP6/FGF10/CDC42/MPP5/GLI2/SEMA3A/SEMA3C/DLG1/SIRT6/FGFR1/ITGA8/EDN1/CEACAM1/MEF2C/DLG3/RAB10/WNT11/B4GALT1/TMED2/BAX/FKBP1A/CHRD/EZR/NRP1/HIF1A/MTHFD1/STK4/SALL4/CTSZ/CCM2L/JAG1/SMAD7/NDRG4/FZD3/SFRP1/PRKD2/TGFB1/PTN/MET/TSPAN12/PLOD3/ENG/BMPR1A/ACTA2/PFN1/KAT2A/HBEGF/NPHP3/PLXNA1/ACVR1/IGFBP5/SOS1/EPHA4/WLS/TCF21/PKD2/PGF/GNA13/…	527	0.212714	0.845575	0.932929	WNT16/DVL2/HOXA11/RALA/PROM1/PAX7/FUZ/MKS1/SNAI2/BAK1/CC2D2A/FOXC1/COL11A1/CDON/RHOA/SDK2/CDC42/TP63/CELSR1/PAX2/SIRT6/TULP3/RAB10/BAX/FKBP1A/TBX5/TGFB2/SIX4/NFATC4/IFT52/BMP7/MYLK2/RS1/AXIN1/RPGRIP1L/CTSH/FZD3/EYA1/STK3/GPI/PRKD2/ETV2/PLOD3/CA9/DVL1/BMPR1A/SUFU/DKK1/PFN1/KAT2A/PRKAR1A/AREG/FOLR1/SRF/ARL6/IFT57/PLXNA1/WNT6/WLS/KDM5B/ARTN/PGF/MTHFD1L/TBX2/TBX4/TWIST1/SOX4/BMP4/SOX9/PAX8/VASP/TGM3/…
GO_NEGATIVE_REGULATION_OF_CYTOKINE_PRODUCTION	204	-0.282544	-1.7131	0.00011438	CX3CL1/BTK/HFE/SLC11A1/HDAC7/CDH3/CD84/OTUD5/BCL3/TRIB2/FBLN1/GSTP1/WNT11/MAVS/LAG3/IRAK3/MUL1/EZR/HMOX1/TSPO/RPS6KA5/ACP5/NUTF2/PYCARD/CD276/TGFB1/JAK3/TAX1BP1/DDX58/C10orf54/C1QBP/NFKB1/CD83/FN1/IL1RL1/TIA1/ERRFI1/GBP1/TNFSF4/APOA1/TNFAIP3/TGFB3/TRIM25/INHBA/SRGN/NCKAP1L/NMI/INHA/BTN2A2/IRF3/KLF2/BST2/NDFIP1/ANXA1/GPNMB/RAC1/TLR4/IL33/ARRB1/THBS1/PML/FURIN/NLRC5/GATA6/ARRB2/BANK1/NLRX1/IL6R/RPS…	204	0.203305	0.780917	0.921651	RNF216/SLC11A1/TNFRSF9/HDAC7/CDH3/OTUD5/TRIB2/C1QTNF3/TSPO/NUTF2/PYCARD/CSK/CACTIN/TAX1BP1/CUEDC2/C1QBP/BCL6/TUSC2/IRF3/PIN1/FOXJ1/SFTPD/RAC1/LEF1/PML/RPS27A/TNFRSF21/UBC/RABGEF1/GHRL/RPS6KA4/PRNP/IL20RB/GBA/CHID1/TRAIP/HSF1/SIGIRR/ISG15/NFKBIL1/TRIM27/UBA52/MC1R
GO_REGULATION_OF_CELL_PROJECTION_ORGANIZATION	550	-0.223669	-1.53052	0.000115004	SARM1/PLXND1/ITGA3/TENM1/SEMA3G/FYN/RABGAP1/RUFY3/VIM/GRN/CUL7/NEDD4L/ATG5/NCKAP1/NGFR/NGEF/EVI5/RHOA/SYT1/PPP2R5B/NEDD4/PFN2/CDC42/MARK2/CRMP1/SCARF1/SEMA3A/SEMA3C/FSCN1/ARHGEF1/PAK3/FGFR1/LRRC16A/MEF2C/SEMA5B/SSH1/RRN3/CTTN/P2RX7/ARHGAP4/ICAM1/MUL1/SEMA6A/EZR/DPYSL2/SEMA4G/ABL1/NRP1/PALM/LGALS1/ZMYND8/ADNP/PTK6/FMR1/PQBP1/STK24/ARHGEF7/NDRG4/SYT17/IKBKB/TBC1D17/CRTC1/MAG/SCN1B/PTN/CAV1/WASL/OGN…	550	0.223388	0.888811	0.86634	SEMA3F/FKBP4/TNFRSF12A/RALA/USH1C/IFRD1/FUZ/GRN/MAP4/FSTL4/TBC1D22A/TBC1D22B/RHOA/HDAC4/PPP2R5B/CDC42/RAP1GAP/ARHGEF1/CAPZB/DNM2/RIMS1/CHRNA3/CTTN/MT3/ARHGAP4/NRCAM/LGALS1/SGSM3/KCTD17/NFATC4/ZMYND8/BMP7/PQBP1/METRN/FBXO31/RAB11A/SF3A2/TBC1D17/ANKRD27/NUMBL/CRTC1/SCN1B/LIMK1/TBC1D13/NCS1/DVL1/PFN1/KAT2A/CORO1C/RASAL1/FIG4/SRF/DBN1/PLXNA1/DGUOK/TTL/STK25/RAB7L1/CDC20/STK11/SPP1/TRIM67/RHOQ/PACSIN1…
GO_REGULATION_OF_ERK1_AND_ERK2_CASCADE	225	-0.275413	-1.6953	0.000116438	CX3CL1/CCL26/CD74/FLT4/LMO3/ARHGEF5/FGFR2/FGF10/ATP6AP1/RPS6KA6/DLG1/FBLN1/GSTP1/NOX4/ICAM1/EZR/TREM2/ABL1/NRP1/TIMP3/PDGFB/PRMT5/NDRG4/PYCARD/CSK/RIPK2/PRKD2/CAV1/NOD1/RAPGEF1/CCL2/RAPGEF2/PDGFRB/FN1/ERRFI1/RAP1A/GBP1/ECE1/CTGF/ITGB1BP1/DUSP1/TEK/PTK2B/GLIPR2/BMP2/RRAS/PLA2G5/KDR/PDGFRA/CD36/GPR55/HTR2B/SPRY2/DAB2IP/TLR4/ARRB1/SEMA7A/DUSP6/ARRB2/TNFRSF11A/EPHA2/CYR61/ACKR3/CAMK2D/PDGFC/TNIP1/EGF…	225	-0.222254	-1.31717	0.00232019	FLT4/FGFR2/ESR1/TIMP3/HTR2A/CAV1/RAPGEF1/RAPGEF2/TRPV4/DNAJC27/FN1/ERRFI1/GBP1/ECE1/CTGF/DUSP1/TEK/PTK2B/ADRA1A/C3/PLA2G5/KDR/CCL25/PDGFRA/GPR55/SPRY2/IL6/TLR4/CCL21/ERBB2/ACKR3/CAMK2D/EGFR/TIRAP/CNKSR3/EPHB1/TIAM1/ALOX15/SCIMP/CCR1/GPER1/NDRG2/FRS2/SERPINF2/FGG/FGA/FGB/NLRP6/PTPN11/F2R/GAS6/C5AR1/STYX/SYNJ2BP
GO_REGULATION_OF_CELL_JUNCTION_ASSEMBLY	68	-0.405809	-2.00963	0.000120241	SNAI2/GPM6B/ARHGAP6/PKP2/SLK/ROCK1/SFRP1/IKBKB/CAV1/RAPGEF1/RAPGEF2/RAP1A/ITGB1BP1/SDC4/RAP1B/MACF1/KDR/ACE2/ROCK2/RAC1/ACVRL1/PHLDB2/GJA1/MMP14/CLASP2/SMAD3/PTK2/LIMS1/EFNA5/APOD/SRC/LDB1	68	-0.24395	-1.20342	0.112325	ARHGAP6/PKP2/ROCK1/RAPGEF2/HRG/EPB41L5/TEK/SDC4/KDR/PHLDB2/FZD5/DLC1
GO_MUSCLE_TISSUE_DEVELOPMENT	271	-0.258309	-1.6317	0.000121851	CFLAR/DCN/PTCD2/FOXC1/PKP2/ATG5/NGFR/EYA2/MYLK/FGFR2/MEF2A/CDC42/SEMA3C/DLG1/SIRT6/ITGA8/MEF2C/FKBP1A/MYL6/CCM2L/SMAD7/EMD/TAZ/NDRG4/PPP1R13L/CAV2/CAV1/MEOX2/ENG/ZFAND5/KAT2A/HLF/MAPK14/PDGFRB/ACVR1/IGFBP5/FHL2/ID2/BCL9/MEF2D/PLAGL1/TCF21/PKD2/TBX2/KLHL31/SOX9/BMP2/SIN3B/SMO/HOXD9/HOXD10/UBE4B/MYH11/PDGFRA/TBX3/EGLN1/FLNB/GATA4/HLX/PPP3CA/RB1/TPM1/MYLK3/MYOCD/GATA6/SIK1/OSR1/CAMK2D/MEGF10/NOTCH1/…	271	0.172158	0.670222	0.992195	IFRD1/PAX7/FOXC1/COL11A1/CDON/HMG20B/PITX1/CDC42/TP63/SIRT6/ACTN2/NOX4/FKBP1A/TBX5/SLC9A1/MYL6/TGFB2/CBY1/SIX4/MYLK2/EMD/TAZ/SGCG/NDRG4/NPRL3/EYA1/PPP1R13L/MYH14/CRHR2/NEURL/KAT2A/PRKAR1A/SRF/VEGFA/WNT5A/FHL2/BCL9/TBX2/MYOG/KLHL31/BMP4/SOX9/SIX1/SIN3B/HOXD9/HOXD10/MYOD1/TNNI3/UBE4B/CCNB1/TBX3/EGLN1/STRA6/CHRNA1/DMRTA2/ACTA1/OSR1/GTF3C5/ANKRD1/VAX1/TENM4/C16orf89/WNT3A/SKI/LMNA/FOXH1/NPHS1/LEMD2/S…
GO_EPHRIN_RECEPTOR_SIGNALING_PATHWAY	85	-0.373436	-1.94157	0.000123223	FYN/ANKS1A/NGEF/RHOA/ROCK1/CDC42/NCK2/ACTB/PAK3/MMP2/EFNB1/MYL12A/ARHGEF7/EPHB6/WASL/DNM1/ARPC3/EPHA4/APH1A/EFNB2/ARPC1B/ROCK2/RAC1/SDCBP/ADAM10/ACTR2/SS18/EPHA2/PSEN2/RASA1/TIAM1/KALRN/ARPC5/CRK/EFNA1/PTK2/SDC2/YES1/PTPN11/ACTG1/EFNA5/SRC/ITSN1/ARHGEF28/ARPC4/EFNA4/LYN	85	0.385047	1.3807	0.0309744	AP2B1/AP2S1/RHOA/CDC42/EPHA8/ACTB/EPHA6/EFNB1/MMP9/MYL12A/DNM1/GIT1/ARPC3/ARPC1B/EPHB2/ROCK2/RAC1/SDCBP/APH1B/EFNA3/PSEN2/AP2M1/ARPC5/NCSTN/ARPC2/PTK2/HRAS/CDK5R1/GRIN1/AP2A2/ACTG1/EFNA5/AP2A1/SRC/PSENEN/ARHGEF28/ARPC4/EFNA4
GO_REGULATION_OF_HOMOTYPIC_CELL_CELL_ADHESION	298	-0.256854	-1.64324	0.000125153	CYP26B1/CD4/HFE/FYN/IGF1/CD74/CDC42/NCK2/GLI2/DLG1/PAG1/IL4R/PAK3/CEACAM1/PTPRC/CD59/LAG3/EFNB1/DHPS/LGALS1/CCM2L/NKAP/CORO1A/PYCARD/CD276/RIPK2/RASAL3/EBI3/TGFB1/JAK3/CAV1/C10orf54/MAP3K8/CCL2/CD83/VNN1/HES1/IGFBP2/SOS1/CD46/TNFSF4/GPAM/CCR2/PIK3CA/SASH3/NCKAP1L/BTN2A2/EFNB2/RAC2/RIPK3/INS-IGF2/LILRB2/NDFIP1/LGALS3/FLOT2/AP3B1/IL6ST/ANXA1/MAP3K7/TESPA1/SERPINE2/RAC1/HLX/IRF4/RDX/PDE5A/SOD1/AKT1/…	297	-0.131061	-0.797582	1	CD4/FYN/FOXP3/PTGER3/PRKCQ/IL4R/ITCH/CEACAM1/PTPRC/CYLD/CCM2L/CD40LG/LILRB1/CAV1/EFNB3/ZBTB16/CD5/VNN1/SLC46A2/NR4A3/KIAA0922/PIK3CA/LAX1/EFNB2/TNFSF14/CCR7/INS-IGF2/LILRB2/NDFIP1/IL6ST/DTX1/IL6/CCL21/RDX/ADAMTS18/ERBB2/AKT1/ITPKB/PIK3R1/GSN/ZEB1/ANK3/CAMK4/CD1D/TNFRSF13C/ICOSLG/CD3G/C1orf177/VCAM1/TGFBR2/TMIGD2/IL7R/ADRB2/SOCS6/HAS2/RASGRP1/YES1/PAWR/CD28/PTPN11/EGR3/ABAT/PRKG1/BTLA/HMGB1/IL27/S…
GO_POSITIVE_REGULATION_OF_CELL_PROJECTION_ORGANIZATION	299	-0.258532	-1.65433	0.000125451	ITGA3/TENM1/FYN/RUFY3/GRN/CUL7/NEDD4L/NCKAP1/NGFR/RHOA/SYT1/PPP2R5B/CDC42/MARK2/SCARF1/FSCN1/PAK3/FGFR1/LRRC16A/RRN3/P2RX7/MUL1/NRP1/PALM/ZMYND8/ADNP/PTK6/FMR1/ARHGEF7/NDRG4/SYT17/IKBKB/CRTC1/SCN1B/PTN/WASL/RAPGEF1/CXCL12/PFN1/KAT2A/RAPGEF2/PTPN5/CORO1C/CAPRIN2/RASAL1/FIG4/TMEM30A/ARSB/DPYSL3/KAT2B/EFEMP1/FN1/EPHA4/RAP1A/CNR1/SGK1/TGFB3/RHOQ/PTK2B/7-Sep/ATF1/VAMP7/CPNE5/MACF1/CDC42EP1/RAC2/APOE/M…	299	0.240032	0.938047	0.683104	TNFRSF12A/RALA/FUZ/GRN/RHOA/HDAC4/PPP2R5B/CDC42/DNM2/RIMS1/KCTD17/ZMYND8/BMP7/METRN/FBXO31/RAB11A/SF3A2/ANKRD27/NUMBL/CRTC1/SCN1B/LIMK1/DVL1/PFN1/KAT2A/CORO1C/RASAL1/FIG4/SRF/STK25/STK11/TRIM67/RHOQ/PACSIN1/BMP4/MAP2K2/LIF/EPO/UNC13A/EPS8L1/RAC1/ITPKA/FNBP1L/SEMA7A/KATNB1/ARHGDIA/MIEN1/CRABP2/ABL2/ARF1/CPNE9/VLDLR/INPP5E/ANKRD1/WNT3A/PROM2/FAM154A/LRP8/WASF2/ARPC2/ITGA2/SHOX2/UBE2V2/ROBO1/LPAR3/E…
GO_UNSATURATED_FATTY_ACID_METABOLIC_PROCESS	103	-0.348861	-1.88344	0.000126926	ELOVL5/ALOX5/DPEP1/CD74/TBXAS1/ACAA1/ELOVL1/TNFRSF1A/MGLL/EDN1/MGST2/PTGS1/SCD/GGT5/GGT1/ABCD1/ABCC1/PLA2G4C/PTGR1/PTGDS/SCP2/PLA2G4A/EPHX2/PTGIS/PLA2G5/GGT7/ALOX5AP/HSD17B4/DAGLA/FADS2/CYP1B1/RNPEPL1/DEGS1/PTGES2/PTGES/FADS1/AKR1C2/CYP2U1/FAM213B/CBR1/ACOX1/PDPN/HPGDS/HPGD/SYK/FAAH2/SPHK1/CYP4F12/AKR1C3/CYP2A7/FADS3/DECR2/PLA2G4B/CYP2A6	104	-0.295524	-1.57792	0.000618238	ACAA1/TNFRSF1A/MGLL/GGT5/CYP2D6/PTGR1/CYP2C18/SCP2/EPHX2/PTGIS/PLA2G5/HSD17B4/CYP2J2/PNPLA8/CYP2C9/CYP2C8/ACSL1/CYP2U1/ACOX1/ALOX15/HPGD/CYP2C19/FCER1A/CYP4F2/CYP4F12/CYP4F3/CYP4A11/CYP2B6/CYP2A13/ELOVL2/CYP2A7/CYP2A6
GO_GLYCOSYL_COMPOUND_METABOLIC_PROCESS	361	-0.242072	-1.58389	0.000132807	FUCA2/SLC25A13/CROT/ACPP/COX15/ATP1A2/NDUFS1/MRI1/MAT2B/CTPS2/GNAI3/MOCOS/DLG1/PGM1/DLG3/CAD/AKR1B1/DNMT3B/DLD/UPRT/PRTFDC1/MTAP/APOBEC3H/TAZ/PGK1/NME3/MLYCD/NME4/TGFB1/SULT2A1/IMPDH1/ALDOC/TCIRG1/DNPH1/PFKFB4/UMPS/ABHD14B/DGUOK/COX7A2L/ICMT/AMPD2/TJP2/RHOQ/DNMT3A/PANK3/NT5C3A/AMD1/MCEE/MOCS1/NDUFA1/NT5C/PPCS/PPAT/APOBEC3F/DUT/DCTD/GAMT/HDHD1/NDUFA10/MPP1/COX4I2/COX7B/MCCC2/BHMT2/PEMT/MACROD1/NT5…	361	0.314278	1.23609	0.0231748	FUCA2/BAD/UQCRC1/ATP6V0A1/ADSS/CTNS/CTPS2/AKR7A2/NDUFB4/PFKP/PKM/COASY/ENO1/VPS9D1/CAD/SULT2B1/DNMT3B/ACOT7/ATP5D/NDUFB7/ERH/TAZ/PGK1/NME3/NME4/ATP6V0A4/IMPDH1/MYH3/NDUFC1/NDUFS8/TCIRG1/GAPDH/TPI1/ENO2/APOBEC1/COX6A1/DNPH1/PFKFB4/DGUOK/NDUFS7/TXNDC9/PDCL3/COX7A2L/AMPD2/NDUFB3/NDUFA8/RHOQ/DNMT3A/NT5C3A/PFKFB2/ATP5E/APOBEC2/NDUFA1/NT5C/PANK2/COX6B1/PPCS/COX7C/UQCR11/DUT/SULT4A1/COX4I1/COX7B/NDUFA2/…
GO_CELL_MORPHOGENESIS_INVOLVED_IN_NEURON_DIFFERENTIATION	364	-0.246802	-1.6167	0.000132965	PLXND1/ARX/FYN/KAL1/VCL/ZNF280C/GPC1/NGFR/FGFR2/NEO1/MEF2A/SPTB/CRMP1/GLI2/NTN4/SEMA3A/SEMA3C/TOP2B/USP33/PAK3/SLC1A3/OPHN1/MEF2C/SEMA5B/RAB10/EFNB1/SEMA6A/EZR/DPYSL2/ABL1/NRP1/MAPK1/NEFH/RBFOX2/RPS6KA5/FZD3/SCN1B/DLX5/TMEM106B/OGN/ECM2/CXCL12/UNC5B/PPP3CB/PVRL1/SLC11A2/HES1/PLXNA1/SPTBN1/ID2/SOS1/EPHA4/DOCK7/NRP2/KLF7/FMOD/PARD6B/USP9X/EFNB2/VASP/FLRT3/LRFN3/OMD/PLXNA3/MAP1B/MATN2/BTBD3/DCLK1/KR…	364	0.147392	0.579889	0.99982	SEMA3F/ARX/ETV1/PAX6/CELSR3/MAPK8IP2/ZNF280C/CTNNA2/EPHA8/PAX2/PLXNA2/DCX/MAP2/RAB10/EFNB1/NRCAM/TGFB2/ABL1/BMP7/MAPK3/FZD3/NUMBL/RAB3A/SCN1B/DLX5/DVL1/PPP3CB/SLC11A2/UNC5A/WNT5A/PLXNA1/VAX2/TBCE/ARTN/STMN1/STK11/LHX4/VASP/LRFN3/LRFN1/CHN1/PLXNA3/LLGL1/PTPRA/ATP8A2/EPHB2/CHL1/LRP4/SEMA4F/RAC1/NKX2-8/FLOT1/SEMA7A/MAPK8IP3/MINK1/RERE/LHX9/SEMA6C/EFNA3/VLDLR/PARD3/VAX1/DRD2/POU4F2/ROBO3/UCHL1/WNT3A/…
GO_POSITIVE_REGULATION_OF_PEPTIDASE_ACTIVITY	153	-0.300661	-1.74241	0.000134865	BID/BAK1/MAPK9/CASP8/NGFR/PDCD2/PICALM/FBLN1/BAX/MUL1/TFAP4/PSME1/BCL2L13/PPM1F/TRADD/PYCARD/CTSH/TNFRSF10A/CAV1/NOD1/SLC11A2/CDKN1B/PERP/DAP/FN1/HSPE1/F3/CTGF/APAF1/TNFRSF10B/TNFSF10/ACVR1C/NGF/CIDEB/ANP32B/MYC/RIPK1/MTCH1/ARRB1/CASP1/PML/APP/HSPD1/ARL6IP5/SNCA/GSN/RPS3/AIFM1/MMP14/NLRP3/IFI16/CASP3/DLC1/GPER1/CASP7/IFI27/NGFRAP1/SMAD3/NKX3-1/STAT3/COL4A3/PRELID1/EIF2AK3/BOK/F2R/DIABLO/RPS27L/BC…	153	0.24769	0.935749	0.644086	BAD/BAK1/SERPINB3/PDCD2/BAX/TFAP4/PPM1F/PSME2/TRADD/PYCARD/CTSH/PDCD5/BBC3/DAP/IFT57/PSMD14/HTRA2/HSPE1/TRAF2/EGLN3/ADRM1/PSME3/PPARG/MTCH1/PML/S100A8/RPS3/WNT3A/S100A9/VCP/SMAD3/FADD/PRELID1/PIDD/BCAP31/NDUFA13/CCK/MAPK12/GNB2L1/PDCD6/APOPT1
GO_NEURON_PROJECTION_MORPHOGENESIS	396	-0.244441	-1.61627	0.000136416	PLXND1/ARX/FYN/KAL1/VCL/ZNF280C/GPC1/NGFR/FGFR2/NEO1/MEF2A/SPTB/CRMP1/GLI2/NTN4/SEMA3A/SEMA3C/TOP2B/USP33/PAK3/OPHN1/SEMA5B/RAB10/CTTN/EFNB1/SEMA6A/EZR/DPYSL2/ABL1/NRP1/MAPK1/NEFH/RBFOX2/DICER1/RPS6KA5/FZD3/SCN1B/DLX5/TMEM106B/OGN/ECM2/CXCL12/UNC5B/PPP3CB/CNTNAP1/PVRL1/SLC11A2/PLXNA1/SPTBN1/SOS1/EPHA4/DOCK7/NRP2/KLF7/SGK1/CLU/FMOD/PARD6B/USP9X/EFNB2/VASP/FLRT3/LRFN3/OMD/EIF2AK4/PLXNA3/MAP1B/MATN2…	396	0.164433	0.648709	0.99856	SEMA3F/ARX/ETV1/PAX6/CELSR3/MAPK8IP2/DTNBP1/ZNF280C/CTNNA2/EPHA8/PAX2/PLXNA2/DCX/MAP2/DNM2/RAB10/CTTN/EFNB1/NRCAM/TGFB2/ABL1/BMP7/MAPK3/FZD3/ANKRD27/NUMBL/RAB3A/SCN1B/DLX5/DVL1/PPP3CB/SLC11A2/UNC5A/WNT5A/PLXNA1/VAX2/TBCE/ARTN/STMN1/STK11/LHX4/PACSIN1/VASP/LRFN3/FLRT1/LRFN1/CHN1/MAP1S/MNX1/PLXNA3/LLGL1/PTPRA/ATP8A2/EPHB2/CHL1/LRP4/SEMA4F/NEK3/RAC1/DBNL/NKX2-8/FLOT1/SEMA7A/MAPK8IP3/MINK1/RERE/LHX9/…
GO_SIGNAL_TRANSDUCTION_BY_PROTEIN_PHOSPHORYLATION	398	-0.242882	-1.60658	0.000136813	FYN/PPP5C/MAP4K5/IGF1/MAP2K3/KITLG/MAPK9/KCNH2/MAP2K4/SLK/FGFR2/MEF2A/SPTB/FGF10/NDST1/MAP4K4/STK10/FBXW11/MAP3K13/MARK3/PAK3/ACTN2/FGFR1/ARAF/MEF2C/STRADB/MAPKAPK5/PEBP1/MUL1/MLTK/PSME1/TYRO3/MAP3K1/PSMD5/MAPK1/PDGFB/TAB1/RBX1/PSMC6/PSMA3/PSME2/STK4/PSMA7/PSMD10/STK24/CTSH/RIPK2/IKBKB/MAP4K1/RASAL3/TGFB1/JAK3/RASA4/CAV1/NOD1/PSMA2/BMPR1A/MAP3K8/CCL2/LAMTOR3/NFKB1/GAB1/RAPGEF2/CRYAB/CAMKK2/RASAL1…	398	0.234165	0.923913	0.744464	PSMB1/PPP5C/PSMC4/PSMA4/KCNH2/RASGRF1/CAMK2A/RASAL2/MAP2K7/ACTN2/PSMC5/MT3/MAPKAPK5/BRAP/KCNH4/TYRO3/PSMD8/RHBDD3/RBX1/PSMA3/PSMB5/PSME2/PSMA7/BIRC7/PSMD10/MAPK3/PSMD7/AXIN1/CTSH/RIPK2/STK3/GRIN2D/BMPR1A/MAP3K8/PSMD3/PSMD11/MAP2K6/CRYAB/PSMD9/RASAL1/PSMD14/STK25/LAMTOR2/ARTN/MAPK8IP1/PKN1/WDR83/EREG/SOX9/PSPN/SH2D3A/PSMF1/PSMB2/MAP2K2/TNFRSF19/PSMA1/FGF13/SHC2/PAK4/MAP3K10/DUSP9/PSME3/GPS2/MEN1/D…
GO_PROTEIN_OLIGOMERIZATION	409	-0.239665	-1.59061	0.000137931	DVL2/AASS/MGST1/PPP5C/EHD3/BID/BIRC3/CTNNA1/GOPC/POLQ/ENTPD2/ALDH18A1/CASP8/OAT/ME1/SYT1/HSD17B10/ACTN2/TRPM3/ATG16L1/BAX/P2RX7/OAS1/TRPM7/DHPS/ITPR3/HSCB/HMOX1/HM13/SAMHD1/EPPIN/KCND1/TRADD/HSF4/QPRT/EHD4/KCTD9/RPS19/CRTC1/CAV2/CAV1/NOD1/DNM1/MICU1/C10orf2/COL1A1/TNFAIP1/GLRB/CRYAB/CPT1A/PANX1/BIRC2/VWF/ASIC1/KCTD10/CPSF6/SOD2/ALDH5A1/THBS4/DPYSL3/ACADL/GLS/UXS1/STXBP3/KCNC4/CRYZ/ZNHIT6/HMGCL/TN…	409	0.19994	0.789541	0.966433	DVL2/MED24/WIZ/PPP5C/CTNNA1/TNFRSF9/ENTPD2/ALDH18A1/OAT/ACTN2/KEAP1/CHRNA3/C1QTNF3/BAX/DHPS/KCTD17/HM13/CHMP4B/TRADD/HSF4/QPRT/RPS19/CRTC1/DNM1/PKD2L1/C10orf2/SLC6A4/CRYAB/EHD1/PANX1/ASIC1/KCTD10/UXS1/ZNHIT6/CUTC/GJA8/CLPP/VASP/TGM3/TRAF2/CHMP2A/TRIM28/ATPIF1/KCNC3/GLUL/DERL1/FLOT1/NOL3/RXRG/RBMX/TERF1/ALDOA/PFKM/OXA1L/TYSND1/COLEC12/SHKBP1/CRTC2/NACC1/SQSTM1/KCNF1/C2orf44/APOA1BP/ANXA5/KCNV1/VCP…
GO_HOMEOSTASIS_OF_NUMBER_OF_CELLS	175	-0.287953	-1.70601	0.000138516	KMT2E/ARID4A/RC3H2/HIPK2/SART3/MEF2C/NFE2L1/RRN3/BAX/ADD1/P2RX7/FLT3LG/ABL1/HMOX1/HIF1A/MTHFD1/RASSF2/CORO1A/TGFB1/RPS19/DNASE2/JAK3/PPP3CB/LIPA/SLC11A2/SMAD5/ID2/SOS1/EPAS1/PRDX1/KMT2A/TNFAIP3/SASH3/INHBA/PKN1/NCKAP1L/INHA/SOX9/THRA/KLF2/SMO/RIPK3/KRAS/ANXA1/RAC1/SLC40A1/RB1/SOD1/AKT1/ILDR2/ITPKB/SLC25A38/KIT/G6PD/ADAR/NCSTN/CASP3/SFXN1/RPS14/JAM3/AXL/TET2/BCL2/SP3/PTPN2/GCNT4/PTPN11/HCLS1/F2R/S…	175	0.197759	0.753347	0.934081	BAK1/JMJD6/NLE1/BAX/CACNA1F/ERCC2/RPS19/DNASE2/ETV2/PPP3CB/BCL6/PRDX1/PKN1/BMP4/PRDX5/ATPIF1/RAC1/RPS24/SLC39A3/DYRK3/UBAP2L/PKNOX1/G6PD/FLVCR1/RPS14/FADD/IL20RB/CSF1
GO_ORGAN_MORPHOGENESIS	835	-0.20085	-1.42531	0.000140456	PLXND1/HCCS/DVL2/BAZ1B/DCN/CAPN1/WWTR1/SNAI2/CTNNA1/ELN/PTCD2/FOXC1/PKP2/HIPK2/MYLK/TLE2/HYAL2/NEDD4/LRP6/FGF10/NDST1/CDC42/PPP2R3A/GLI2/SEMA3A/SEMA3C/DLG1/SIRT6/FGFR1/ITGA8/EDN1/MEF2C/SMARCD3/WNT11/TMED2/BAX/MMP2/FKBP1A/P2RX7/LAMB1/ITGA6/SEMA6A/EZR/ABLIM1/NRP1/MAPK1/TAB1/HIF1A/MTHFD1/CTSZ/CCM2L/JAG1/SMAD7/FGD1/ACP5/NDRG4/FZD3/SFRP1/AES/TGFB1/PTN/CAV1/TSPAN12/PLOD3/ENG/ZFAND5/BMPR1A/ACTA2/NAGLU/C…	834	0.177793	0.713576	0.99967	WNT16/HCCS/DVL2/HOXA11/DLX6/PROM1/PAX6/PAX7/FUZ/CAPN1/WWTR1/SNAI2/BAK1/PNPLA6/HOXC8/BARX2/CTNNA1/FOXC1/COL11A1/DLX3/CDON/CTNNA2/ROGDI/HYAL2/SDK2/CDC42/TP63/NLE1/PPP2R3A/CELSR1/PAX2/SIRT6/TULP3/TCF7/SMARCD3/AQP6/BAX/FKBP1A/TBX5/ITGA6/TGFB2/ABLIM1/SIX4/IFT52/BMP7/MYLK2/RS1/FGD1/MAPK3/NDRG4/AXIN1/CTSH/FZD3/EYA1/IMPAD1/TRPS1/PPP1R13L/AES/APLP1/TGFB1/GSK3A/DLX5/HOXA3/PLOD3/DVL1/BMPR1A/PITX3/SUFU/DKK1/…
GO_REGULATION_OF_TRANSMEMBRANE_RECEPTOR_PROTEIN_SERINE_THREONINE_KINASE_SIGNALING_PATHWAY	204	-0.276594	-1.67702	0.000142976	ITGA3/HFE/WWTR1/STRAP/LTBP1/DKK3/HIPK2/NEO1/TGFBR3/FGF10/FSTL3/ITGA8/FKBP1A/LTBP4/CHRD/BAMBI/ABL1/SMAD7/CHRDL1/XIAP/STUB1/SFRP1/TGFB1/CAV2/CAV1/ASPN/ENG/C10orf54/BMPR1A/PBLD/MTMR4/SNX25/HES1/ACVR2B/ACVR1/BCL9/TGFB3/MSX2/ACVR2A/INHBA/GIPC1/INHA/PMEPA1/BMP2/CITED1/RASL11B/SNX6/CDKN1C/GDF15/FST/NREP/GDF11/ACVR1B/GATA4/DMRT1/SDCBP/THBS1/SMAD6/INHBE/ACVRL1/PCSK6/FURIN/TGFB1I1/MYOCD/GATA6/SMAD4/PRDM16/…	204	0.195916	0.752533	0.945003	ZC3H3/WWTR1/DNM2/FKBP1A/BAMBI/STUB1/FKBP8/BMPR1A/FBXL15/DKK1/SMURF2/SNX25/FOLR1/BCL9/STK11/GIPC1/INHA/BMP4/CITED1/PIN1/TWSG1/CDKN1C/BMP15/GDF15/MEN1/FST/GDF11/DMRT1/SDCBP/PARP1/RPS27A/CDKN2B/UBC/RBPMS/NBL1/MSX1/SMAD3/RBPJ/BMP1/ING2/VWC2L/SMAD2/UBE2O/EID2/SOX11/FAM89B/DAND5/ZNF703/CSNK2B/POU5F1/UBA52/CERS1/FOXD1
GO_ENDOMEMBRANE_SYSTEM_ORGANIZATION	460	-0.235371	-1.58159	0.000143885	VTA1/EHD3/EHD2/CUL7/TSPAN17/VAMP3/SYNE2/PKP2/SEC61A1/VMP1/ASUN/GOLGA5/TNFRSF1A/ROCK1/REEP1/NUP133/LRP6/CDC42/MPP5/LMAN1/DLG1/ACTN2/PIK3C3/CHMP2B/ZMPSTE24/RAB10/SEH1L/SNX10/TMED2/P2RX7/EZR/AAAS/RAB18/PALM/SUN2/VAPA/EMD/UBL4A/ARHGEF7/VPS18/IKBKB/RAB2A/NDRG1/DMPK/AKT2/PPP2R1A/CAV2/CAV1/DNM1/SEC23IP/ARHGAP21/TSPAN14/CCDC47/RAB34/TMEM33/CLCN3/RAPGEF2/KRT18/RAB5B/GOLPH3/PPP2CA/PLSCR4/KCNIP3/SPTBN1/SCP2…	460	0.255049	1.01038	0.465042	AKAP8L/TBPL1/DTNBP1/TSPAN17/VAMP3/SEC61A1/SPAG4/AP3D1/NUP133/ATP1B3/CDC42/NSF/TSG101/NUP37/ACTN2/TULP3/ZMPSTE24/SEH1L/NSFL1C/TESC/AAAS/TSPAN15/PLA2G3/MICALL1/PACSIN2/RAE1/ARFRP1/CHMP4B/VAPA/EMD/UBL4A/NUP93/COG4/FA2H/RAB11A/RAB2A/NDRG1/LIN7B/PPP2R1A/DNM1/TSPAN14/KRT18/RAB5B/STK25/SUMO1/PLEKHM2/RAB7L1/SPACA1/NUP43/PDZD11/ARL1/TARDBP/RAB38/BBS2/TBC1D20/FGF13/CRB3/LAMA5/CHMP2A/CHMP1A/VPS25/REEP2/FLOT…
GO_REGULATION_OF_BIOMINERAL_TISSUE_DEVELOPMENT	74	-0.38847	-1.95906	0.00014562	GPM6B/MEF2C/TXLNG/P2RX7/HIF1A/CD276/TGFB1/ASPN/BMPR1A/MGP/ACVR2B/ACVR1/PLA2G4A/TGFB3/PTK2B/ACVR2A/SRGN/SOX9/BMP2/OMD/TRPM4/BMPR1B/ECM1/OSR1/GJA1/BMP6/ANKH/DDR2/PKDCC/CCR1/OSR2/SMAD3/S1PR1/ANO6/FAM20C/FAM101A/FAM101A/SLC8A1/GAS6/BCOR/ENPP1/BMPR2	74	-0.229962	-1.15501	0.162201	LTF/MEF2C/P2RX7/ASPN/PTK2B/SRGN/OMD/KL/AHSG/ANKH/DDR2/ADRB2/S1PR1/ANO6/SLC8A1/GAS6/FAM101B/NBR1/ENPP1/BMPR2
GO_ALPHA_AMINO_ACID_METABOLIC_PROCESS	226	-0.272595	-1.67883	0.000145692	GCLC/AASS/DPEP1/GCLM/SARS/MRI1/CTPS2/ALDH18A1/OAT/MTHFD2/SLC46A1/MCCC1/SLC1A3/PLOD1/CAD/DNMT3B/DLD/MTAP/GGT1/MTHFD1/SMS/FAH/GCDH/HIBADH/SEPSECS/ART4/EIF2B1/ALDH5A1/GHR/NIT2/GLS/ICMT/MTR/HMGCL/DLST/ALDH6A1/DNMT3A/MTHFD1L/SARDH/GOT2/ASL/STAT5A/PPAT/DTD2/CDO1/GAMT/ASS1/SLC6A8/CKMT2/MCCC2/GCH1/BHMT2/PEMT/PSAT1/GLS2/EGLN1/MTHFS/FPGS/CCBL2/ATIC/ASNSD1/THNSL2/ALDH1L1/ENOPH1/MUT/AUH/GLUD1/APIP/HNMT/ACAD8…	226	-0.430993	-2.55574	0.00238663	GCLC/AASS/CPS1/OTC/MCCC1/HAL/FOLH1/DLD/PRODH/GSTZ1/MTHFD1/FAH/GCDH/ASPA/AADAT/SEPSECS/DAO/ART4/ALDH5A1/GHR/AGXT2/HGD/KYNU/CTH/KMO/ARG1/DLST/ALDH6A1/GOT1/SARDH/GNMT/GOT2/ASL/IVD/CDO1/ASS1/MCCC2/GCH1/DMGDH/BHMT2/PEMT/SDS/GLS2/MTHFS/BAAT/AMDHD1/HDC/BHMT/MUT/GLYAT/HNMT/ACAD8/TDO2/ACMSD/DDAH1/UROC1/CBS/FTCD/HAAO/ALDH7A1/GPT/PAH/GATM/CTPS1/AGXT/PHYKPL/MSRA/SHMT1/GLDC/PIPOX/IDO2/OCLN/TAT/DDO/DHFR/PRODH2
GO_EMBRYO_DEVELOPMENT	885	-0.19702	-1.40485	0.000145737	DVL2/ITGA3/APBA3/C6/KITLG/PIK3CB/LAMA3/FOXC1/HIPK2/TIE1/FGFR2/ACSL4/NUP133/LRP6/FGF10/NDST1/PPP2R3A/GLI2/SEMA3A/SEMA3C/DLG1/UBE2A/FGFR1/ITGA8/EDN1/MEF2C/ITGB5/NCOA1/RRN3/WNT11/TMED2/BAX/MMP2/ADD1/KIF16B/CHRD/FLT3LG/EFNB1/LAMB1/DLD/PCSK5/NRP1/MAPK1/TAB1/MYH9/ITPK1/HIF1A/MTHFD1/STK4/SALL4/POFUT1/NDRG4/TJP1/FZD3/NBN/SFRP1/LMBR1/LFNG/PLOD3/MEOX2/RARRES2/C5/ENG/ZFAND5/BMPR1A/PFN1/KAT2A/NAGLU/COL1A1/VT…	883	0.209481	0.841632	0.97504	SEMA3F/WNT16/KDM1A/DVL2/HOXA11/DLX6/RALA/PAF1/PAX6/PAX7/FUZ/APBA3/MKS1/ERCC1/PSMC4/CC2D2A/LAMA3/FOXC1/YBX3/COL11A1/EPN1/CDON/ZFAT/PITX1/NUP133/MBD3/TP63/NLE1/PPP2R3A/ENO1/CELSR1/PAX2/PLXNA2/XAB2/UBE2A/TULP3/KEAP1/TCF7/BAX/ADD1/CNOT3/TBX5/EFNB1/DLL3/TGFB2/MSH2/SMARCB1/HIRA/PICK1/THOC5/SIX4/MMP9/GINS1/IFT52/BMP7/ARFRP1/MAPK3/ACD/MMP15/NDRG4/AXIN1/TSC2/RPGRIP1L/FZD3/EYA1/NBN/IMPAD1/STK3/PPP1R13L/ERC…
GO_REGULATION_OF_FIBROBLAST_PROLIFERATION	80	-0.377916	-1.94092	0.000146474	IGF1/CD74/FGF10/FOSL2/SIRT6/GSTP1/BAX/EMD/SFRP1/TGFB1/FN1/CDKN1A/PDGFRA/CDK4/DAB2IP/MYC/PML/TP53/EGFR/SKI/DDR2/NDUFS4/PEX2/CD300A/FTH1/CTNNB1/PDGFD/BTC/NUPR1/SPHK1/JUN/ANXA2/GAS6/PDGFA/S100A6/AGER/IFI30/AQP1	80	0.28325	1.00886	0.475908	B4GALT7/SIRT6/BAX/EMD/MED25/TGFB1/CDK6/MED31/WNT5A/EREG/PPARG/CCNB1/CDK4/RNASEH2B/PML/TP53/PMAIP1/SKI/NDUFS4/PEX2/FTH1/NUPR1/SPHK1/PARP10/AGTR2/ANXA2/PDGFA/S100A6/AGER/IFI30/MIF/FNTB
GO_EPITHELIAL_CELL_DIFFERENTIATION	490	-0.223479	-1.51094	0.000147498	TNMD/CYP26B1/ARX/VIM/ARID4A/SLC4A7/PRDM1/USP13/CDH3/FGFR2/ROCK1/FGF10/CDC42/GLI2/FOSL2/RARB/FGFR1/RAPGEF3/MEF2C/RAB10/ATRX/WNT11/B4GALT1/ICAM1/EZR/HNRNPH3/NRP1/HPS4/HIF1A/STK4/PTK6/JAG1/VSIG1/PLS3/PGK1/TJP1/BLOC1S6/AKT2/TGFB1/PTPRS/DLX5/PTN/MET/PLOD3/ENG/RAPGEF1/ACTA2/BCCIP/ALDOC/RAPGEF2/CPT1A/GLI1/WNT5B/DNPH1/PRLR/HES1/ACVR2B/ARHGEF26/ACVR1/ID2/RAP1A/HDAC1/NR5A2/ID3/PTCH2/MREG/TCF21/PPL/TJP2/CXC…	487	0.166878	0.662099	0.99899	WNT16/ARX/DLX6/PROM1/PAX6/ARID4B/CDH3/DLX3/CDC42/TP63/TSG101/PAX2/RAB10/TGM1/IFT74/HPS4/BMP7/PGK1/FA2H/EYA1/PIH1D1/ERCC2/CASP14/FZR1/TGFB1/CNFN/UPK1A/CDK6/DLX5/CRHR2/AIMP2/PLOD3/AGR2/EDF1/PITX3/BCCIP/FOXN1/NKX3-2/UPK2/GLI1/LTA4H/DNPH1/VEGFA/PDE4D/WNT5A/UPK1B/TFCP2L1/NPHS2/WDR77/HDAC1/KDM5B/ACTL8/PTCH2/MREG/SPDEF/SOX4/EREG/BMP4/SOX9/PAX8/TGM3/BFSP1/TBC1D20/CITED1/THRA/SIX1/KRT17/PALLD/FOXJ1/BMP15/…
GO_MACROMOLECULE_CATABOLIC_PROCESS	900	-0.19198	-1.37033	0.000147601	FBXL3/IDS/DCN/DNASE1L1/CAPN1/WWTR1/UBR2/RNASET2/UBA6/VCAN/CUL7/PHKA2/USP28/NEDD4L/HEXB/HERPUD1/ANAPC4/THRAP3/USP36/GYG2/USP13/EIF4B/RPL18/GPC1/CASP8/CTSA/ATXN3/PHKA1/HYAL2/PYGM/NEDD4/SEL1L/UBE2D1/FBXW11/RAB7A/EXOSC7/PTPN23/USP33/UBE2A/PGM1/PCNP/ZMPSTE24/HUWE1/KLHL42/EDEM2/RPL6/P2RX7/ANAPC5/RPLP0/KIF16B/PABPC4/USP48/PSME1/HECTD1/AGO1/CDC23/PSMD5/RPL3/FOXRED2/RBX1/PYGL/TRIM9/PSMC6/PSMA3/LGMN/DICER1…	896	0.357127	1.43523	9.9999e-06	PSMB1/RPS20/LYPLA2/RNF216/PSMC4/WWTR1/RNH1/RNASET2/CD44/RPL26L1/PSMA4/MRTO4/USE1/RPL18/CTSA/HYAL2/SIRT2/UFD1L/RNF126/PABPC1/RPL31/UBE2D1/CHFR/DERL2/TSG101/EXOSC7/PTPN23/DNAJC10/EXOSC5/UBE2A/KEAP1/RPS5/ZMPSTE24/PSMC5/CNOT3/KHSRP/EDEM2/NSFL1C/RPL6/RPLP0/PABPC4/PGC/PSMD8/FBXL19/CDC34/RPL3/FOXRED2/RBX1/PSMB5/PSME2/TRPC4AP/PYGB/PSMA7/RNF24/HM13/CHMP4B/USP14/PSMD10/USP11/PSMD7/FBXO31/UBE2I/CTSH/EIF3E/R…
GO_NEGATIVE_REGULATION_OF_VIRAL_PROCESS	86	-0.372651	-1.94219	0.000147911	EIF2AK2/SP100/MID2/MAVS/OAS1/TFAP4/APOBEC3H/VAPA/TRIM35/ZC3HAV1/STAT1/HDAC1/TARDBP/TRIM25/VAPB/APOBEC3F/EIF2AK4/TRIM21/TRIM5/RNASEL/PML/IFITM3/TNIP1/GSN/MX1/ADAR/IFI16/FAM111A/TRIM8/IFITM2/IFIT1/IFITM1/PLSCR1/TRIM27/TRIM26/APOBEC3G/APOBEC3D/APOBEC3C	86	0.160503	0.576339	0.991241	MRE11A/MID2/MAVS/TFAP4/SRPK1/VAPA/SNX3/HDAC1/TRIM62/TARDBP/TRIM6/APOBEC3F/ILF3/TRIM28/C19orf66/INPP5K/RNASEL/POU2F3/PML/IFITM3/TNIP1/HMGA2/TRIM11/TRIM8/IFNB1/PARP10/IFITM2/ISG15/IFNL3/TRIM27/TRIM13
GO_POSITIVE_REGULATION_OF_LEUKOCYTE_PROLIFERATION	134	-0.319393	-1.80742	0.000158441	CD4/IGF1/CD74/KITLG/FGF10/NCK2/ST6GAL1/MEF2C/PTPRC/CD59/FLT3LG/EFNB1/DHPS/CD40/TNFSF13B/CORO1A/PYCARD/CD276/RIPK2/EBI3/JAK3/CD81/HES1/IGFBP2/CD46/TNFSF4/GPAM/CCR2/SASH3/NCKAP1L/CDKN1A/TICAM1/INS-IGF2/LILRB2/IL6ST/ANXA1/TLR4/TIRAP/IL18/ADK/NCK1/ICOSLG/VCAM1/SYK/GPR183/BCL2/TRAF6/CSF1/IRS2/TNFRSF4/HMGB1/ADA/PELI1/SPN/PDCD1LG2/PNP/AGER/AIF1/HLA-E/HLA-A/HLA-DPB1/HLA-DPA1/HLA-DMB/LYN	134	0.137774	0.515566	0.999521	TCF3/EFNB1/DHPS/RIPK2/BCL6/HHLA2/TNFSF9/OCSTAMP/WNT3A/FADD/CCDC88B/CSF1/TNFRSF4/ZP3/ADA/HLA-A/MIF
GO_REGULATION_OF_TYPE_I_INTERFERON_MEDIATED_SIGNALING_PATHWAY	39	-0.48992	-2.12225	0.00015891	MAVS/MUL1/HSP90AB1/TYK2/STAT1/IFNA6/IRF3/NLRC5/IFNAR1/IFNAR2/ADAR/FADD/STAT2/PTPN2/PTPN11/USP18/IRF7/IFNA2/PTPN1/IFNA13/LSM14A	37	0.313366	0.999641	0.486963	MAVS/MUL1/HSP90AB1/CACTIN/TYK2/CDC37/WNT5A/IFNA6/TRIM6/IRF3/NLRC5/IFNA5/FADD/IFNB1/IRF7/IFNA10/PTPN1/IFNA1/IFNA4/LSM14A
GO_RESPONSE_TO_ACID_CHEMICAL	315	-0.25133	-1.61894	0.000159033	PDK4/KMT2E/CD9/UFL1/UBR2/CYBA/ATP2B4/TIE1/SP100/TFRC/PIK3C3/GNB1/EDN1/RAPGEF3/RRAGB/GSTP1/NCOA1/AKR1B1/WNT11/MMP2/ICAM1/AARS/PTGS1/TIMP3/HIF1A/GSS/ACP5/CTSH/SFRP1/IKBKB/GDAP1/PTN/NRF1/RPS6KB1/COL1A1/LAMTOR3/GLRB/CPT1A/PTPN5/WNT5B/CDKN1B/SPARC/PDGFRB/OGG1/FN1/IGFBP2/HMGCL/ID3/CTGF/PKD2/ABCG2/DNMT3A/DUSP1/LRP11/EGR1/PTK2B/RNF2/CAT/FABP3/PTGER2/SOX9/INSIG2/SLC10A3/CDO1/SH3BP4/ASS1/SERPINF1/PEMT/CD36…	314	-0.223406	-1.3779	0.0107527	PDK4/PON1/ABCB4/UFL1/CPS1/UBR2/OTC/EPHA3/DGAT2/TIE1/TGFBR3/APOB/HSD17B2/TIMP3/SETX/CPEB3/WNT3/PPARGC1A/CPT1A/APOC3/WNT5B/CDKN1B/CPEB4/BCHE/TACR1/FN1/ARG1/CTGF/ABCG2/DUSP1/EGR1/PTK2B/CAT/PTGFR/ALDH1A2/CDO1/ASS1/PRKAA1/PEMT/HMGCS2/IL6/ALDOB/CCL21/RBP4/PDX1/EGFR/ALAD/FOXO1/ACSL1/PID1/ADAMTS1/WNT9B/HLCS/UBR1/ABCA1/AQP3/AVPR1A/PRKCE/SHMT1/COL18A1/RXRA/IGF2R/MBP/AKR1C4/RORB/DHFR/AQP1
GO_POSITIVE_REGULATION_OF_SMOOTH_MUSCLE_CELL_PROLIFERATION	59	-0.416811	-1.9994	0.000165814	CX3CL1/IGF1/MNAT1/CYBA/CALCRL/NOTCH3/EDN1/AKR1B1/HMOX1/HIF1A/NAMPT/RPS6KB1/HBEGF/PDGFRB/STAT1/ID2/CAMK2D/SKP2/SHC1/TGFBR2/ITGA2/SERPINF2/PDGFD/S1PR1/TRAF6/JUN/IRAK1/ELANE/DDX39B/AGER/AIF1	59	-0.33687	-1.61897	0.00367147	CALCRL/FGFR2/FLT1/NAMPT/PPARGC1A/ID2/NR4A3/CDH13/CAMK2D/IL6R/TGFBR2/SERPINF2/S1PR1/HES5
GO_REGULATION_OF_VIRAL_GENOME_REPLICATION	74	-0.387097	-1.95213	0.000169891	EIF2AK2/PKN2/MAVS/OAS1/APOBEC3H/VAPA/ZC3HAV1/DDX5/TRIM38/VAPB/APOBEC3F/EIF2AK4/RNASEL/IFITM3/TNIP1/STOM/NOTCH1/LARP1/MX1/ADAR/IFI16/PPIB/FAM111A/DDB1/BCL2/IFITM2/IFIT1/IFITM1/PLSCR1/PPIA/APOBEC3G/APOBEC3D/APOBEC3C	74	0.189761	0.669643	0.94978	PABPC1/PPIE/MAVS/SRPK1/VAPA/TRIM38/TRIM6/TBC1D20/APOBEC3F/ILF3/C19orf66/INPP5K/RNASEL/TARBP2/IFITM3/TNIP1/HMGA2/PPIB/DDB1/IL8/IFNB1/PPIH/PARP10/RAD23A/IFITM2/ISG15/PPIA/IFNL3
GO_NEGATIVE_REGULATION_OF_APOPTOTIC_SIGNALING_PATHWAY	198	-0.279931	-1.68996	0.000170527	GCLC/CFLAR/SLC25A5/CX3CL1/FYN/PLAUR/ZMYND11/IGF1/SNAI2/CD74/GCLM/CTNNA1/RRM2B/HERPUD1/CASP8/TMEM161A/FGF10/STRADB/GSTP1/RRN3/CTTN/BAX/ICAM1/ITGA6/NRP1/HMOX1/HIF1A/PSMD10/TRADD/TNFRSF10A/HSPB1/SERPINE1/CXCL12/UNC5B/PPIF/RPS6KB1/WFS1/SOD2/VNN1/IL1A/ACVR1/BIRC6/NFE2L2/PARK7/IVNS1ABP/TNFAIP3/TRIM32/CLU/TNFRSF10B/TNFSF10/TRAP1/IFI6/BCL2L2/LGALS3/RAF1/TPT1/TMBIM1/RIPK1/YAP1/THBS1/ITGAV/NOL3/ARRB2/AKT1/…	197	0.297738	1.14151	0.181617	KDM1A/PLAUR/SNAI2/CD44/CTNNA1/TMEM161A/MNT/NLE1/CTTN/BAX/IGBP1/ITGA6/MMP9/PSMD10/TRADD/PIH1D1/URI1/HSPB1/CREB3/WFS1/IL1A/HTRA2/PARK7/ARHGEF2/IVNS1ABP/TXNDC12/HSPH1/MAPK8IP1/BCL2L12/TRAF2/ELL3/CDKN2D/EPO/PSME3/NOL3/NONO/LMNA/ZNF385A/PEA15/VDAC2/MAPK7/FADD/ING2/PRELID1/RNF34/BCL2L1/RELA/PELI3/PARL/GRINA/PTTG1IP/MUC1/NDUFA13/NANOS3/NOC2L/MKL1/SRC/HSPA1B/HSPA1A/NDUFS3/GPX1/MIF
GO_REGULATION_OF_PEPTIDYL_TYROSINE_PHOSPHORYLATION	209	-0.273063	-1.66154	0.000172473	DVL2/IBTK/CD4/FYN/MVP/GPRC5A/IGF1/CD74/KITLG/TNFRSF1A/HYAL2/PPP2R5B/FGF10/NCK2/ICAM1/TREM2/ABL1/NRP1/CD40/ADNP/PTK6/EHD4/RIPK2/SFRP1/TGFB1/PPP2R1A/CAV1/VTN/UNC119/CD81/GHR/PPP2CA/HES1/PDCL3/ERRFI1/PTK2B/RAP2C/SNX6/INS-IGF2/SH3BP5/IL6ST/LRP4/CD36/TEC/ABI1/ENPP2/FGF7/ARRB2/TP53/IFNAR1/APP/EGFR/ITGB1/CTF1/VEGFC/IL18/ADAM17/SAMSN1/LRP8/KIT/TNFRSF14/ITGB2/SHC1/IL6R/ITGA5/PPAP2B/ADORA1/RICTOR/SYK/GPRC5…	209	-0.143128	-0.840239	0.953819	IBTK/CD4/FYN/HGF/JAK2/HNF4A/ANGPT4/HTR2A/VTN/HPX/GHR/HRG/ERRFI1/PTK2B/FLT3/INS-IGF2/IL6ST/IL6/IFNAR1/EGFR/NRG1/IL6R/PPAP2B/PRKCE/FCER1A/GAS6/NTF3/HES5/ITGB3
GO_NEUROTROPHIN_SIGNALING_PATHWAY	23	-0.574824	-2.14654	0.000173875	NGFR/CORO1A/RAPGEF1/RAPGEF2/SOS1/RAP1A/RAF1/SORT1/NGF/KIDINS220/NTRK2/ZFYVE27/DDIT4/PTPN11/NDN/SRC	23	0.390524	1.13772	0.296653	BCAR1/SORT1/ZFYVE27/HAP1/SRC/AKT1S1
GO_REGULATION_OF_HOMEOSTATIC_PROCESS	442	-0.231571	-1.54964	0.000176929	GCLC/PDK4/IBTK/CD4/DCN/ERCC1/IL20RA/ATP1A2/CD74/GCLM/BAK1/MYOC/PNKP/KITLG/NEDD4L/CYBA/ATG5/NGFR/SPI1/RORA/ATP6AP1/TFRC/SRI/EDN1/ADCYAP1R1/XRCC5/PTPRC/OPRK1/ATRX/BAX/FKBP1A/MAPKAPK5/P2RX7/MCOLN1/JPH4/HNRNPC/TINF2/COMT/ITPR3/ABL1/MAPK1/TSPO/RBFOX2/HIF1A/SMAD7/CDK16/CORO1A/STX4/NBN/TGFB1/SCN1B/CAV1/PPP3CB/TNKS2/UBTF/MAPK14/ARRDC3/RAD50/SEC24A/ID2/LEPR/PLA2G4A/HMGN3/CNR1/TNFAIP3/FOXO3/PKD2/SPP1/GPAM/…	441	0.208746	0.82604	0.941311	BAD/KDM1A/CACNA1G/ERCC1/BAK1/PNKP/PHPT1/AP3D1/CLDN18/ATP6AP1/MAP2K7/OPRK1/BAX/FKBP1A/MAPKAPK5/MCOLN1/HNRNPC/SMARCB1/ANKRD54/TSPO/CDK16/MAPK3/ACD/STX4/CSK/KIAA1199/PIH1D1/BBC3/SCN1B/CDK6/CRHR2/PPP3CB/OBFC1/UBE2S/UBTF/RANGRF/PDE4D/SLC30A3/CCT4/NEK2/HMGN3/SPP1/FKBP1B/TCP1/ENY2/NPPB/PLCG1/BMP4/SLC25A23/FOXA2/PRMT1/IFI6/SMARCA4/SLC27A1/EPO/TRPM4/DKC1/NR1H2/SLX1A/TERF2/P2RX4/NAT10/HNRNPA1/PKIB/CCT7/HCN…
GO_CELLULAR_RESPONSE_TO_LIPID	449	-0.234961	-1.57506	0.000177892	CYP26B1/PDK4/KMT2E/OSBPL7/CALCOCO1/IGF1/ATP1A2/TNFRSF1B/MED17/MAPK9/THRAP3/FECH/RORA/NEDD4/LRP6/ATP2B1/RARB/GNB1/EDN1/MEF2C/GSTP1/NCOA1/WNT11/DNMT3B/ICAM1/TFAP4/ABL1/MAPK1/NEFH/TSPO/RBFOX2/HIF1A/NFKBIA/CD40/PTK6/PYCARD/RIPK2/SFRP1/TGFB1/PTN/SERPINE1/AHR/COL1A1/HDAC5/NFKB1/CPT1A/WNT5B/MAPK14/HMGCS1/NR3C1/PLSCR4/NCL/ACVR1/FN1/FHL2/ERRFI1/NR5A2/ID3/TNFSF4/TNFAIP3/SGK1/ABCG2/KLF9/MSX2/NR2C1/PTK2B/INH…	447	-0.175568	-1.11034	0.133333	PDK4/ABCB4/CPS1/TNFRSF1B/EPHA3/PTGER3/DGAT2/RORA/NEDD4/LRP6/MEF2C/APOB/ESR1/JAK2/RBFOX2/HNF4A/SETX/WNT3/MED13/PPARGC1A/CPT1A/WNT5B/GPLD1/NR3C1/UBE3A/PLSCR4/FN1/ERRFI1/SGK1/ARG1/ABCG2/KLF9/NR4A3/PTK2B/FLT3/PTGFR/RAMP3/NR4A1/ALDH1A2/ASS1/PRKAA1/HMGCS2/CMPK2/MDM2/EDNRB/IL6/TLR4/ADCY3/ABHD2/IRF8/NR1I3/RORC/NR1I2/SRD5A1/CRHBP/EGFR/ITGB1/FOXO1/THRB/NR3C2/NR4A2/PID1/ADAMTS1/WNT9B/ADCY1/HNF4G/ABCA1/AXL/C…
GO_TRANSITION_METAL_ION_TRANSPORT	107	-0.341636	-1.85826	0.000178221	HFE/SLC30A9/ATP2C1/SLC39A9/ATP6V1H/ATP6AP1/PICALM/FTL/HEPH/MCOLN1/SLC39A14/PVRL1/TCIRG1/SLC11A2/SLC39A7/ATP6V0E1/STEAP3/ATP6V0B/STEAP4/ATP6V1E1/SCO1/SLC39A11/TCN1/IREB2/SLC31A1/ATP6V1G1/SLC40A1/SLC39A8/CLTC/SLC39A6/SLC39A1/TRPC1/SLC30A5/SLC30A6/STEAP2/SLC30A7/SFXN1/LMTK2/ATP7A/FTH1/SCARA5/ATP6V0E2/CCS/ATP6V0C/ATP6V1G2	107	0.342655	1.25784	0.0902732	FKBP4/SLC11A1/ATP6V0A1/ATP6V1H/ATP2C2/ATP6AP1/DNM2/FTL/MT3/MCOLN1/ATP6V1D/ATP13A1/STEAP1B/ATP6V0A4/TCIRG1/SLC39A7/ATP6V0E1/SLC30A3/ATP6V0B/CUTC/ATP6V1F/SCO2/ATP6V1E1/FTHL17/TCN1/ATP6V1G1/SLC39A3/SLC39A1/ATP6V1C2/ATP6V0D2/SLC39A4/ATP6V1G3/ATP6V1C1/STEAP2/SLC30A2/ATP6V0D1/STEAP1/SLC39A13/ATOX1/HEPHL1/ATP6V0C/ZP3/ATP6V1E2
GO_MUCOPOLYSACCHARIDE_METABOLIC_PROCESS	108	-0.336612	-1.83378	0.000178676	ST3GAL1/IDS/DCN/CHPF2/HEXB/ST3GAL6/HYAL2/NDST1/B4GALT1/XYLT1/TGFB1/OGN/SPOCK2/ST3GAL4/DSE/UST/ARSB/ABCC5/B4GALT4/FMOD/CHST3/ITIH5/CHPF/OMD/IDUA/SLC35D2/CHSY1/LYVE1/GNS/CHST12/GLCE/LUM/AKT1/CHST7/B3GAT3/CHST9/B3GNT7/ST3GAL2/B4GALT5/CSGALNACT2/GLB1/B3GNT2/CHST11/DSEL/CSPG4/B3GNT1/CHST2/BGN/PRELP/HEXA	108	-0.204556	-1.09695	0.212538	ST3GAL1/DCN/HGF/ITIH1/ST3GAL6/NDST1/B4GALT1/OGN/DSE/SLC35D1/OMD/AKT1/CHST7/ITIH2/CHST9/ITIH3/NDST3/GUSB/B3GNT2/HAS2/DSEL/CHST13/CHP1/PRELP/SPOCK3
GO_CELLULAR_AMINO_ACID_CATABOLIC_PROCESS	111	-0.336845	-1.84355	0.000179745	AASS/BCAT1/OAT/HSD17B10/MCCC1/DLD/BCKDK/FAH/BCAT2/GCDH/HIBADH/ALDH5A1/GLS/PCYOX1/HMGCL/DLST/ALDH6A1/GOT2/ASL/PPAT/DTD2/CDO1/MCCC2/ENOSF1/MTHFS/DBT/AUH/GLUD1/HNMT/ACAD8/QDPR/DDAH1/ALDH4A1/CBS/HAAO/PPM1K/ALDH7A1/PCBD1/SLC25A21/AFMID/ACADSB	111	-0.669568	-3.61559	0.000351124	AASS/OTC/ACAT1/MCCC1/BCKDHB/HAL/DLD/PRODH/GSTZ1/FAH/GCDH/ASPA/AADAT/DAO/ALDH5A1/AGXT2/HGD/KYNU/PCYOX1/CTH/KMO/ARG1/DLST/ALDH6A1/GOT1/GOT2/ASL/IVD/CDO1/MCCC2/SDS/GLS2/MTHFS/DBT/AMDHD1/HDC/HNMT/ACAD8/TDO2/ACMSD/DDAH1/UROC1/CBS/FTCD/HAAO/ALDH7A1/GPT/PAH/AGXT/PHYKPL/SHMT1/GLDC/PIPOX/ABAT/IDO2/ACADSB/TAT/BCKDHA/PRODH2
GO_ZYMOGEN_ACTIVATION	111	-0.338787	-1.85418	0.000179745	BID/BAK1/MAPK9/CASP8/NGFR/PDCD2/BAX/MUL1/BCL2L13/GGT1/TRADD/PYCARD/CTSH/PLAT/TNFRSF10A/NOD1/SLC11A2/CDKN1B/PERP/HSPE1/F3/APAF1/TNFRSF10B/TNFSF10/NGF/CIDEB/ANP32B/RIPK1/MTCH1/CASP1/PML/HSPD1/SNCA/AIFM1/MMP14/NLRP3/IFI16/CASP3/DLC1/CASP7/IFI27/NGFRAP1/SMAD3/NKX3-1/COL4A3/EIF2AK3/BOK/F2R/DIABLO/RPS27L/ASPH/GNB2L1/PDCD6	111	-0.195772	-1.05715	0.3125	PRSS3/FAS/CYFIP2/NGFR/F11/APOH/JAK2/F9/CDKN1B/TNFSF10/F12/CIDEB/BCL2L10/HIST1H2BA/BCL2L11/XDH/KLKB1/DLC1/COL4A3/FGG/FGA/FGB/PAWR/F2R
GO_REGULATION_OF_ANATOMICAL_STRUCTURE_SIZE	462	-0.232214	-1.56095	0.00018018	GCLC/PLXND1/CX3CL1/TBXA2R/TENM1/SEMA3G/PIK3C2A/ALOX5/WAS/RUFY3/ATP1A2/GCLM/LIMA1/FOXC1/ATG5/NCKAP1/PFN2/SPTB/NCK2/CLNS1A/SEMA3A/SEMA3C/DLG1/PAK3/ACTN2/EDN1/RAPGEF3/LRRC16A/SSH1/CTTN/ADD1/P2RX7/ARHGAP4/ICAM1/SEMA6A/EZR/DPYSL2/PTGS1/SEMA4G/HSP90AB1/ABL1/NRP1/HMOX1/HIF1A/ADNP/CORO1A/PYCARD/MTPN/CAV1/WASL/PLOD3/KANK1/CXCL12/ACTA2/PFN1/CLCN3/ARPC3/SOD2/SLC12A7/KAT2B/PLXNA1/TTL/SPTBN1/FN1/PLEK/RGS2/ECE…	461	-0.163753	-1.05324	0.3	GCLC/ALS2/TBXA2R/TENM1/SEMA3G/PIK3C2A/CPS1/RTN4R/PTGER3/NTN1/P2RX7/SEMA4G/EP300/HTR2A/CAV1/WASL/ACTR3C/KANK1/CXCL12/WNT3/SLC6A12/TRPV4/SEMA5A/KNG1/KAT2B/SPTBN1/TACR1/FN1/TNR/ECE1/PLS1/PTK2B/ADRA1A/EPHX2/KCNJ8/DBH/PREX1/EDN3/AVPR2/MACF1/RNF6/DOCK4/OLFM1/LATS1/GCH1/WDR36/HNF1A/HTR1B/MIP/PLXNC1/EDNRB/LRRC8A/TMOD1/CCL21/RDX/SEMA6D/AP1AR/AKT1/GOLGA4/AGTR1/IQGAP2/RASA1/DOCK5/HTR7/EPS8/TMEM123/ATP2B2/NR…
GO_RESPONSE_TO_INTERFERON_GAMMA	129	-0.32583	-1.83147	0.000184215	CX3CL1/SLC11A1/IFNGR1/SEC61A1/SP100/EDN1/OAS1/ICAM1/HCK/MID1/CCL2/OAS2/GAPDH/TRIM38/STAT1/TRIM62/CD58/GBP1/IRF6/TRIM25/CITED1/IRF3/IRF5/BST2/ASS1/C19orf66/GCH1/TRIM21/TRIM5/TRIM22/IRF4/PML/IFITM3/RPL13A/SNCA/CAMK2D/STAR/CAMK2G/GBP5/IFNGR2/GBP2/VCAM1/B2M/IRF2/TRIM8/CIITA/IFITM2/IRF7/IFITM1/HLA-DRB1/DAPK1/HLA-DQA1/HLA-DRA/AIF1/HLA-C/HLA-E/HLA-F/HLA-A/IRF9/IFI30/HLA-DPB1/SLC26A6/HLA-DPA1/TRIM26/HLA-B	129	0.181497	0.677131	0.966666	CCL26/SLC11A1/CD44/IFNGR1/SEC61A1/CAMK2A/MID1/CYP27B1/GAPDH/TRIM38/CD58/CITED1/IRF3/EPRS/PML/IFITM3/RPL13A/XCL1/CAMK2G/FCGR1A/IFNGR2/PRKCD/SLC30A8/DAPK3/LGALS9/TRIM8/IFITM2/IRF7/HLA-E/HLA-G/HLA-A/IFI30/SLC26A6/HLA-B/TDGF1
GO_MEIOSIS_I	85	0.385576	1.89401	0.000185107	RAD51/MSH4/STAG3/TRIP13/MOV10L1/AURKA/REC8/RAD51C/CKS2/KLHDC3/HSPA2/CCNA1/TEX15/ESPL1/SLC2A8/BRDT/SPATA22/DMRTC2/MAEL/HORMAD1/STRA8/BCL2L11/CCDC155/SYCE2/PTTG1/PLK1/C15orf43/MEI1/C11orf85/ING2/SYCE1/C11orf80/APITD1/ERCC4/CNTD1/RAD51D/FANCM/SYCP2/XRCC2/BAG6/SYCE1L/SYCE3/RAD21L1/CCDC79	85	0.276793	0.992525	0.507668	TRIP13/CKS2/KLHDC3/BRDT/LEPREL4/MAEL/TERF1/FMN2/PRDM9/PTTG1/PLK1/ING2/STRA13/APITD1/CNTD1/PSMD13/RAD54B/MSH5/BAG6/SYCE1L/RAD21L1
GO_PROTEIN_TARGETING_TO_MEMBRANE	157	-0.29679	-1.72785	0.000189851	SEC62/EHD3/SEC63/SEC61A1/RPL18/RPS5/TMED2/RPL6/RPLP0/PALM/RPL3/CHMP4B/ATG4A/RPS16/RPS19/RPL18A/RPL34/RPS13/RPS12/SSR3/RPS15/SPTBN1/ICMT/RPL22/RPL21/RPL5/SSR1/RPL23/RPS4Y1/RPL36/RPL27/RPS15A/RTP4/SDCBP/RPLP1/NUP54/SRP14/RPS2/RPS11/RPL13A/RPL11/RPS8/PIP5K1A/SRP9/RPS27A/RPS3A/RPL37/RPL10/PARD3/RPS3/FAU/TAOK2/ANK3/RPL30/KCNB1/ZFAND2B/RPL26/PEX19/ADORA1/NFASC/PRKCI/RPL9/RPS14/RPL27A/SRP68/RPSA/ARL6IP1…	157	0.60914	2.30567	1.01246e-05	RPS20/RPL26L1/SEC61A1/RPL18/RPL31/RPS5/TESC/RPL6/RPLP0/MICALL1/CHMP4B/RPS16/RPS19/RPL18A/RPL28/RPL19/RPL34/RPS13/RPS12/RPL24/RPS15/RPL22/RPS25/PEX16/RPL5/RPS10/RPL23/RPL36/RPL27/RPL35/RPS6/SDCBP/RPLP1/RPS24/SRP14/RPL3L/RPS2/RPS11/RPL13A/RPL11/RPS8/SRP9/RPS27A/RPL32/SRPRB/RPS3A/RPL37/RPL10/RPL7/RPL7A/PARD3/RPS3/FAU/TAOK2/SRP19/RABGEF1/RPL30/ZFAND2B/RPL8/RPL26/RPL29/SSR2/ADORA1/RPL9/RPS14/RPL27A/RP…
GO_AMINOGLYCAN_METABOLIC_PROCESS	166	-0.288751	-1.69708	0.000191692	HS3ST1/ST3GAL1/IDS/DCN/B4GALT7/CHPF2/VCAN/HEXB/FOXC1/GPC1/ST3GAL6/HYAL2/NDST1/B4GALT1/XYLT1/IMPAD1/TGFB1/OGN/SPOCK2/NAGLU/UGDH/ST3GAL4/DSE/UST/B3GAT2/ARSB/PDGFRB/ABCC5/CTBS/B4GALT4/FMOD/HS3ST2/CHST3/ITIH5/CHPF/SDC4/OMD/IDUA/CLN6/SLC35D2/CHSY1/CHIT1/LYVE1/GNS/CHST12/HS6ST1/GLCE/LUM/AKT1/HSPG2/CHST7/GPC3/B3GAT3/GXYLT1/EXT2/HS2ST1/HS3ST3A1/CHST9/B3GNT7/ST3GAL2/EXTL1/B4GALT5/B4GALT3/HGSNAT/SDC2/CSGAL…	166	-0.182464	-1.03918	0.339483	ST3GAL1/DCN/HGF/ITIH1/ST3GAL6/NDST1/B4GALT1/OGN/NAGLU/DSE/SDC1/SLC35D1/CTBS/SDC4/HS3ST3B1/OMD/AKT1/HSPG2/CHST7/GXYLT1/ITIH2/CHST9/PGLYRP2/ITIH3/NDST3/GUSB/B3GNT2/HAS2/DSEL/FUCA1/GPC5/CHST13/GPC6/CHP1/PRELP/SPOCK3
GO_REGULATION_OF_JUN_KINASE_ACTIVITY	81	-0.375228	-1.93113	0.00019558	DVL2/MAP4K5/ARHGEF5/EDN1/GSTP1/MAP3K4/MUL1/MLTK/SFRP1/MAP4K1/GAB1/HIPK3/SASH1/MDFI/EPHA4/PTK2B/PKN1/NRK/TAOK3/MDFIC/MAP3K7/DBNL/DAB2IP/RIPK1/TNFRSF11A/MAP3K6/MLK4/SFRP2/FGD2/RPS3/PDCD4/TIAM1/DVL3/VANGL2/FZD5/SYK/ZEB2/MAP3K2/MAP3K11/TLR6/FZD4/TRAF6/ERN1/PTPN1/MAP3K5/TLR9	81	-0.211162	-1.07578	0.283644	SPAG9/PTPLAD1/MLTK/GAB1/SASH1/EPHA4/PTK2B/NRK/TAOK3/DUSP10/TIAM1/FZD5/TNXB/ZEB2/MAP3K2/TLR6/ERN1/FCER1A/MAP3K5
GO_SEMAPHORIN_PLEXIN_SIGNALING_PATHWAY	35	-0.499625	-2.10345	0.000201816	PLXND1/SEMA3G/SEMA3A/SEMA3C/SEMA5B/SEMA6A/SEMA4G/NRP1/MET/PLXNA1/NRP2/PLXNA3/SEMA4F/PLXNC1/RAC1/SEMA6D/SEMA7A/ARHGDIA/SEMA6C/SEMA6B/SEMA4C/SEMA4B/PLXNB2/FLNA/PLXNB3	35	-0.260023	-1.10959	0.268279	SEMA3G/MET/SEMA5A/PLXNC1/SEMA6D/PLXNA4
GO_REGULATION_OF_PEPTIDASE_ACTIVITY	382	-0.235416	-1.55023	0.00020234	TFPI/KAL1/PLAUR/DPEP1/BID/SERPINB1/BIRC3/BAK1/TIMP2/MAPK9/HERPUD1/CASP8/NGFR/PDCD2/PICALM/FBLN1/LXN/KIAA0141/APLP2/BAX/PEBP1/MUL1/TFAP4/PSME1/BCL2L13/PPM1F/TIMP3/PSMA3/PAPLN/PSME2/CST9L/CST3/WFDC2/EPPIN/USP14/XIAP/RENBP/TIMP1/TRADD/PYCARD/CTSH/TNFRSF10A/AKT2/CAV1/NOD1/SERPINE1/C5/VTN/CRYAB/BIRC2/SLC11A2/CDKN1B/PERP/DAP/FN1/HSPE1/BIRC6/UCHL5/F3/RPS6KA1/CTGF/APAF1/TNFRSF10B/TNFSF10/ITIH5/ACVR1C/IFI…	382	0.194785	0.767514	0.974691	BAD/PLAUR/SERPINB1/CD44/BAK1/SERPINB3/PDCD2/TP63/NLE1/PAX2/NRD1/BAX/MT3/IGBP1/TFAP4/PPM1F/PSMA3/PSME2/MMP9/BIRC7/CSNK2A1/CST9L/CST3/CST4/USP14/RENBP/PCSK1N/TRADD/PYCARD/CTSH/PIH1D1/PDCD5/BBC3/DNAJB6/YWHAE/CRYAB/DAP/COL7A1/IFT57/PSMD14/HTRA2/HSPE1/PARK7/SPINK4/WFDC3/SERPINB6/CST8/CSTL1/PRDX5/BCL2L12/TRAF2/CDKN2D/EGLN3/ADRM1/PSME3/PPARG/LAMTOR5/MICAL1/MTCH1/PI15/LEF1/PML/NOL3/S100A8/SERPINH1/RPS3/S…
GO_MUSCLE_CELL_DIFFERENTIATION	235	-0.263559	-1.63224	0.000206192	CFLAR/IFRD1/IGF1/PTCD2/ATG5/CDON/MEF2A/RORA/FGF10/SPEG/RARB/ACTN2/ITGA8/MEF2C/SMARCD3/REST/NOX4/LGALS1/MYH9/NFATC2/JAG1/MTPN/CAV2/KAT2A/MAPK14/QKI/PDGFRB/HES1/ACVR1/TANC1/IGFBP5/FHL2/EPAS1/BCL9/EPC1/TBX2/SOX9/BMP2/SIX1/FLNC/SMO/TMOD2/SOX15/SYNE1/RAMP2/TMEM204/MYH11/KRAS/SORT1/FHOD3/PDGFRA/TBX3/EDNRB/GATA4/TMOD1/PPP3CA/RB1/TPM1/MYLK3/MYOCD/AFG3L2/GATA6/SIK1/AKT1/CAMK2D/MEGF10/NOTCH1/TCF7L2/ADAM12/…	234	-0.166706	-0.991557	0.502793	SPAG9/MEF2A/RORA/MEF2C/NFATC2/CAV2/QKI/SDC1/EPAS1/PROX1/CASQ2/PROX2/SMO/SYNE1/TMEM204/MYH10/MYH11/PDGFRA/BAI3/HEY2/EDNRB/TMOD1/RB1/TPM1/MYOCD/AFG3L2/GATA6/AKT1/CAMK2D/MEGF10/ITGB1/SORBS2/NRG1/PDLIM5/BMP10/FBXO40/KIAA1161/CFL2/AVPR1A/CDH2/AKAP13/ATP2A2/MYOZ1/SLC8A1/MKL2/RXRA/TMEM8C/P2RX2/DMD
GO_SKELETAL_SYSTEM_DEVELOPMENT	448	-0.224236	-1.50276	0.000213531	IGF1/SNAI2/TLL1/HEXB/FOXC1/RHOA/HYAL2/LRP6/NDST1/EVC/GLI2/DLG1/FGFR1/EDN1/MEF2C/PTPRC/WNT11/MMP2/P2RX7/CHRD/PCSK5/HIF1A/MTHFD1/RASSF2/PLS3/PHEX/TIMP1/ACP5/SFRP1/TGFB1/ITGB8/AEBP1/ZFAND5/BMPR1A/RAI1/HSD17B1/COL1A1/WNT5B/MGP/MAPK14/SPARC/SMAD5/MEF2D/PRDX1/CTGF/MSX2/TEK/MTHFD1L/KIAA1217/SMAD9/TGFBI/ACVR2A/INHA/SOX9/INSIG2/BMP2/THRA/LRRC17/HOXD3/HOXD9/HOXD10/INS-IGF2/CHSY1/MATN3/POSTN/WNT2B/TRIM45/AC…	448	0.201623	0.798183	0.965786	HOXA11/DLX6/PAX7/FUZ/MKS1/SNAI2/CD44/MYOC/HOXC8/COL9A2/HEXB/FOXC1/COL11A1/RHOA/HYAL2/HDAC4/PITX1/UFD1L/TCOF1/TP63/NLE1/TULP3/HSPB11/PTHLH/DLL3/SIX4/MMP9/BMP7/PHEX/MAPK3/ACD/AXIN1/EYA1/IMPAD1/ITGB8/HOXA3/BMPR1A/FBXW4/SUFU/HSD17B1/NKX3-2/IL17F/SRF/CDX1/FOXP1/DLX2/LEPRE1/PRDX1/HOXB8/MTHFD1L/TBX4/TWIST1/HOXC11/INHA/SOX4/BBS2/BMP4/SOX9/INSIG2/MKKS/THRA/SIX1/HOXD9/HOXD10/HOXD13/CDKN1C/MATN3/CHI3L1/GSC/…
GO_POSITIVE_REGULATION_OF_ENDOTHELIAL_CELL_MIGRATION	67	-0.394181	-1.94603	0.000215957	GPR124/FLT4/HDAC7/FGFR1/EDN1/NRP1/PRKD2/TGFB1/MET/HSPB1/SASH1/MAPK14/SPARC/ITGB1BP1/PTK2B/AMOT/STAT5A/AAMP/KDR/ROCK2/ETS1/ANXA3/AKT1/RHOB/PRKCA/PPAP2B/FOXC2/CCBE1/PRKD1/BMPR2/ZNF580/PDCD6	67	-0.292913	-1.44116	0.0164537	FLT4/ANGPT4/MET/SASH1/GPLD1/SEMA5A/PROX1/TEK/PTK2B/KDR/ETS1/PPAP2B/AMOTL1/ITGB3
GO_PROSTANOID_METABOLIC_PROCESS	26	-0.553095	-2.14263	0.000218775	CD74/TBXAS1/TNFRSF1A/PTGS2/EDN1/PTGS1/PTGR1/PTGDS/PTGES3/PTGIS/PTGR2/PTGES2/PTGES/AKR1C2/FAM213B/CBR1/ACOX1/PDPN/HPGDS/HPGD/SPHK1/AKR1C3	26	-0.206451	-0.815861	0.782501	TNFRSF1A/PTGIS/PNPLA8/ACOX1/HPGD
GO_ORGANELLE_FISSION	491	0.241255	1.51589	0.000219382	MAD1L1/COX10/PAFAH1B1/CUL3/TPR/RAD51/CTDP1/MTFR1/KIF2A/SIRT2/CLTCL1/TRIP13/CHFR/NDE1/MOV10L1/TIPIN/SPAG5/FKBP6/CDC14A/DUSP13/NDC80/MAPRE3/RAD54L/AURKA/BIRC5/CCNK/MIEF1/REC8/KIF3B/ACOT8/CENPT/OIP5/PEX11G/AURKC/FZR1/BABAM1/UBE2S/RAD51C/NUP88/CEP164/CDCA3/ACTR8/GORASP1/NEK4/ARHGEF2/MAD2L2/CDC20/MTFR1L/NEK2/CENPF/NCAPH/PAPD5/KIF18A/ZWINT/CIT/CKS2/KLHDC3/DLGAP5/HSPA2/PKMYT1/SMARCA4/KNSTRN/CLIP1/CHMP1A…	492	0.323673	1.28455	0.00253013	MAD1L1/COX10/MARK4/CDK11A/ZNF207/NCAPD2/AKAP8L/ANLN/PPP5C/MRE11A/SPDL1/OFD1/TPR/RAD51/ANAPC4/CTDP1/ASUN/RHOA/KIF2A/SIRT2/TRIP13/CHFR/TIPIN/NUP37/FKBP6/DUSP13/KIF22/NDC80/MAPRE3/SEH1L/RAD54L/DNM1L/TPX2/ANAPC5/BIRC5/NUDC/MUL1/KIF4A/ZC3HC1/DAZL/CDC23/MSH2/ABL1/MISP/MYBL2/BIRC7/CDC25B/MAPRE1/CHMP4B/FAM83D/ACOT8/CENPT/UBE2I/RAB11A/GDAP1/AKAP8/AURKC/FZR1/BABAM1/PPP2R1A/LZTS2/UBE2S/RAD51C/KPNB1/RECQL5/P…
GO_REGULATION_OF_CELLULAR_COMPONENT_BIOGENESIS	754	-0.198208	-1.3948	0.000220819	VPS41/TENM1/RABGAP1/ERCC1/WAS/BID/PHLDB1/SNAI2/BCLAF1/NSMAF/GPM6B/ARHGAP6/MAPK9/EIF2AK2/PKP2/ATG5/NCKAP1/SLK/TNFRSF1A/EVI5/RHOA/ROCK1/PPP2R5B/PFN2/SPTB/CDC42/NCK2/FSCN1/DLG1/RAB7A/PAK3/EDN1/RAPGEF3/LRRC16A/MEF2C/CHMP2B/SSH1/RRN3/CTTN/WNT11/BAX/ADD1/P2RX7/ICAM1/SCFD1/EZR/ABL1/PALM/PPM1F/RBX1/TRIM9/PSMC6/ZMYND8/ADNP/MAPRE1/SYNDIG1/FMR1/SRPX2/CORO1A/STUB1/PIEZO1/PYCARD/BMF/VPS18/SFRP1/IKBKB/TBC1D17/…	755	0.204651	0.819902	0.98112	FKBP4/RALA/CCL26/VPS41/SCIN/FUZ/ERCC1/PSMC4/SNAI2/NSMAF/PHF23/MAP4/TBC1D22A/RHOA/SIRT2/PPP2R5B/CDC42/TSG101/CAPZB/DNM2/CTTN/BAX/PSMC5/ADD1/ASAP3/KIF9/CDC34/PPM1F/BIK/SGSM3/RBX1/SIX4/ZMYND8/MAPRE1/CHMP4B/PYCARD/PIH1D1/ERCC2/TBC1D17/MED25/ANKRD27/BBC3/DNAJB6/STX1A/LIMK1/TBC1D13/DKK1/PFN1/ARPC3/SRF/CNOT6/NCL/KISS1R/SUMO1/PARK7/OPRD1/STMN1/RPA2/ITGB1BP1/RHOQ/WIPF3/ORMDL2/EML2/VASP/MKKS/TBC1D20/NCLN/S…
GO_MORPHOGENESIS_OF_AN_EPITHELIAL_SHEET	42	-0.464541	-2.04997	0.000228618	DVL2/RHOA/LRP6/MPP5/CEACAM1/JAG1/HBEGF/SOS1/MSX2/FLRT3/TOR1A/ACVRL1/NOTCH1/LIN7C/ADAM17/RHOC/ITGA5/ARHGAP12/DAG1/FLNA/PHACTR4/DDR1	42	0.176961	0.576947	0.977125	DVL2/RHOA/DVL1/SRF/RHOC/ARHGAP12/SOX11
GO_GLYCOSYL_COMPOUND_BIOSYNTHETIC_PROCESS	118	-0.324472	-1.79581	0.000233845	SLC25A13/MAT2B/CTPS2/CAD/UPRT/PRTFDC1/MTAP/NME3/NME4/TGFB1/IMPDH1/TCIRG1/UMPS/PANK3/AMD1/PPCS/DUT/DCTD/HDHD1/NT5E/ATP5G2/PDCL/PPCDC/PAPSS1/GUK1/GBAS/PRPS1/AK3/QTRTD1/ATP5A1/PANK1/ATP5G3/ADK/DCK/SLC35B2/CDA/ATP5G1/CMPK1/AK4/TYW5/STOML2/ATP5C1/HPRT1/MAT2A/NME6/DCAKD/IMPDH2/UPP1/ADA/UCKL1/PAPSS2/APRT/C11orf83/QTRT1/NME1/NME1-NME2	118	0.371047	1.37429	0.0215844	ATP6V0A1/ADSS/CTPS2/PKM/COASY/VPS9D1/CAD/UPRT/ACOT7/ATP5D/NME3/NME4/ATP6V0A4/IMPDH1/TCIRG1/TXNDC9/PDCL3/ATP5E/PANK2/PPCS/DUT/ATP5G2/PAPSS1/NME7/UCK2/GUK1/GBAS/ALDOA/SLC35B2/ATP5G1/ATP5C1/ATP5L/ATP5H/TK1/ATP5I/NME6/IMPDH2/ATP5EP2/UPP1/ADA/APRT/C11orf83/QTRT1/NME1/ADSL/ATP5J2/ATP5O/NME1-NME2/ATP5L2/CHCHD10
GO_REGULATION_OF_ADHERENS_JUNCTION_ORGANIZATION	50	-0.437874	-2.01812	0.000233989	MYOC/GPM6B/ARHGAP6/SLK/ROCK1/PTPN23/PPM1F/SFRP1/CORO1C/ITGB1BP1/TEK/SDC4/MACF1/KDR/ROCK2/RAC1/RDX/ACVRL1/PHLDB2/MMP14/CLASP2/DLC1/SMAD3/PTK2/LIMS1/EFNA5/APOD/SRC/LDB1	50	-0.239723	-1.10998	0.251555	EPHA3/ARHGAP6/ROCK1/HRG/EPB41L5/TEK/SDC4/KDR/PHLDB2/DLC1
GO_POSITIVE_REGULATION_OF_NUCLEOCYTOPLASMIC_TRANSPORT	121	-0.31924	-1.77512	0.00023443	IGF1/RHOA/HYAL2/NEDD4/RAPGEF3/TRIP6/MAVS/BAMBI/HSP90AB1/EMD/NUTF2/TGFB1/PIK3R2/KANK1/DDX58/PPP3CB/BMPR1A/PTPN5/MAPK14/KPNA1/IL18R1/TGFB3/KHDRBS1/SMO/XPO4/CAMK1/MDM2/TLR4/ANP32B/TLR2/PPP3CA/CD27/TP53/SMAD4/PARP1/SFRP2/PIK3R1/EGFR/TCF7L2/IL18/DAB2/BMP6/RBPMS/RANBP3L/CHP2/SMAD3/HDAC3/SPHK1/C8orf4/DMAP1/ERBB4/HCLS1/GAS6/TMEM173/SULF2/TLR7/FLNA/PPP3R1/TLR9	120	0.212115	0.786559	0.871838	RANBP3/RHOA/HYAL2/BAMBI/HSP90AB1/EMD/NUTF2/PIK3R2/PPP3CB/BMPR1A/ZNF259/NCBP2/KHDRBS1/BMP4/RBCK1/TRIM28/PARP1/WNT3A/RBPMS/SPPL3/PRKCD/SMAD3/SFN/DMAP1/POU5F1
GO_CELLULAR_RESPONSE_TO_CORTICOSTEROID_STIMULUS	57	-0.411785	-1.96047	0.000236334	FECH/ATP2B1/EDN1/GSTP1/DNMT3B/TFAP4/TGFB1/AHR/ACVR1/ERRFI1/SGK1/ABCG2/KLF9/ASS1/SERPINF1/ANXA1/SRD5A1/STAR/FOXO1/AIFM1/FBXO32/HEY1/UBE2L3/AKR1C3/HMBS	57	-0.240898	-1.14576	0.191546	NR3C1/ERRFI1/SGK1/ARG1/KLF9/FLT3/ASS1/HMGCS2/FOXO1
GO_REGULATION_OF_PROTEIN_ACETYLATION	62	-0.391965	-1.90351	0.000237959	SNAI2/ATG5/SPI1/RAPGEF3/RPS6KA5/CTCF/TGFB1/KAT2A/HDAC5/KAT2B/PARK7/KMT2A/SET/TWIST1/SOX4/CAMK1/ARRB1/MYOCD/SMAD4/SNCA/FLCN/AUTS2/CTBP1/RPS6KA4/PYGO2/KLF15/TERF2IP/MECP2/SIN3A/TAF7/GATA2/NAP1L2/HDAC2/EID1	61	0.354915	1.22349	0.159668	SNAI2/SMARCB1/MAPK3/PIH1D1/KAT2A/HDAC5/PARK7/SOX4/WBP2/CHEK1/CTBP1/PYGO2/BRD7/TERF2IP/RUVBL2/MUC1/NOC2L
GO_REGULATION_OF_NEURON_DEATH	248	-0.262361	-1.6366	0.000238856	GCLC/SARM1/FYN/PPP5C/IGF1/GCLM/HDAC7/NGFR/HIPK2/MAP2K4/ROCK1/CDC42/PICALM/PAK3/MEF2C/BAX/AARS/TYRO3/HSP90AB1/ABL1/NRP1/HMOX1/LGMN/HIF1A/ADNP/DNAJC5/CORO1A/IKBKB/UNC5B/CCL2/WFS1/TRIM2/PTPN5/SOD2/FOXO3/SET/GPR75/CLU/PTK2B/PIK3CA/LRP1/STAMBP/CITED1/ELK1/ATF4/APOE/PPT1/SERPINF1/NES/VSTM2L/KRAS/CHL1/NGF/AGAP2/STXBP1/SORL1/ASCL1/MAP3K12/TP53/SOD1/AKT1/MCL1/TP53BP2/SNCA/RASA1/NONO/STAR/SIGMAR1/NTRK2/ATM…	248	0.23123	0.896719	0.766654	BAD/PPP5C/HDAC7/HDAC4/CDC42/TP63/MAP2K7/BAX/MT3/AARS/TYRO3/HSP90AB1/CDC34/SIX4/DNAJC5/CHMP4B/TOX3/BBC3/GRIK5/WFS1/ZNF259/MDK/HTRA2/PARK7/GRM4/CITED1/PRKCG/SIX1/TRAF2/PIN1/ATF4/EGLN3/EPO/UBE2M/PPT1/VSTM2L/CHL1/MTNR1B/ESR2/TRPM2/DLX1/NONO/BTBD10/ADAM8/GRID2/NAE1/G6PD/UCN/EN2/CDK5/NSMF/PRDX2/MECP2/UBE2V2/BCL2L1/MAP3K11/HRAS/DDIT3/CDK5R1/GRIN1/NQO1/ZNF746/TMEM259/PCP4/RILPL1/CLN3/NTRK1/DAXX/GNB2L1/AK…
GO_MRNA_METABOLIC_PROCESS	600	-0.206401	-1.42359	0.000238901	RBM5/PTBP1/MNAT1/STRAP/SKIV2L2/GEMIN8/POLR2B/CELF2/PTCD2/THRAP3/CCAR1/SNRNP40/SFSWAP/EIF4B/RPL18/U2AF2/SPEN/CDK13/GPKOW/PHRF1/CLNS1A/C17orf85/SART3/EXOSC7/MBNL3/DDX1/CNOT4/GEMIN5/RPS5/YTHDC1/RBM22/XRN2/RPL6/RPLP0/RBM41/PDCD7/HNRNPC/AGO1/HNRNPH3/HNRNPM/SNRPD3/RPL3/ZMAT5/RBFOX2/PHF5A/RBM23/PRMT5/SRSF5/PABPN1/PNN/PABPC1L/CRNKL1/DHX35/RNMT/CSTF2/PQBP1/HTATSF1/POLR2C/EIF3E/SNRNP70/RPS16/RPS19/PPP2R1A/…	598	0.516662	2.05999	9.9999e-06	POLR2J/PAF1/LUC7L/RPS20/AKAP8L/PTBP1/ZC3H3/MNAT1/RNH1/RPL26L1/GEMIN8/THOC3/MRTO4/CCAR1/SNRNP40/SFSWAP/RPL18/U2AF2/YBX1/ELAVL1/JMJD6/PABPC1/RPL31/CPSF1/CLNS1A/EXOSC7/GPATCH1/XAB2/SNRPA/EXOSC5/THOC1/DDX1/RPS5/PPIE/RBM22/SF3B2/CNOT3/KHSRP/RPL6/RPLP0/DNAJB11/HNRNPC/HNRNPM/POLR2E/SNRPD3/DGCR14/NHP2L1/THOC5/RPL3/ZMAT5/PABPN1/PRPF6/CSTF2/PQBP1/POLR2C/USB1/EIF3E/HNRNPL/SNRNP70/CLASRP/ERCC2/SF3A2/POP4/RPS…
GO_KERATAN_SULFATE_BIOSYNTHETIC_PROCESS	28	-0.525025	-2.07812	0.000242387	ST3GAL1/ST3GAL6/B4GALT1/OGN/ST3GAL4/B4GALT4/FMOD/OMD/SLC35D2/LUM/B3GNT7/ST3GAL2/B4GALT5/B3GNT2/B3GNT1/CHST2/PRELP	28	-0.227148	-0.916511	0.610483	ST3GAL1/ST3GAL6/B4GALT1/OGN/OMD/B3GNT2/PRELP
GO_NEGATIVE_REGULATION_OF_PHOSPHORYLATION	416	-0.228934	-1.52174	0.000242946	PRKAR2B/IBTK/DCN/PPP5C/MVP/GPRC5A/ZMYND11/WWTR1/STRAP/BAK1/LMO3/HYAL2/LRP6/NCK2/TRIB2/RPS6KA6/DLG1/SIRT6/FBLN1/PTPRC/GSTP1/PPP1R15A/BAX/P2RX7/IRAK3/TFAP4/EZR/ABL1/GADD45B/PPM1F/PIK3IP1/TIMP3/PTK6/TRIB3/RASSF2/CDK5RAP1/SMAD7/PSMD10/DNAJC3/PYCARD/SFRP1/TGFB1/PPP2R1A/CAV1/HSPB1/FKTN/ASPN/ENG/RAPGEF1/PPIF/PBLD/SNX25/HIPK3/PTPN5/CORO1C/DUSP16/CDKN1B/PPP2CA/H2AFY/KAT2B/ERRFI1/GADD45A/RGS2/GBP1/TNFAIP3/…	416	-0.172894	-1.09978	0.181818	IBTK/DCN/HGF/RTN4R/WNK1/LRP6/ITCH/PTPRC/GCKR/P2RX7/GADD45B/FBXO7/TIMP3/HNF4A/RASSF2/DNAJC3/CAV1/PRKAG2/ASPN/AMBP/ENG/PBLD/PPARGC1A/APOC3/DUSP16/CDKN1B/KAT2B/CISH/ERRFI1/GADD45A/GBP1/C2orf40/DUSP1/SOCS2/LAX1/LRRC4/CBFA2T3/RGN/APC/TAOK3/PPP1R1A/SPRY2/IL6/CHAD/TLR4/SORL1/RB1/NCOR1/MYOCD/AKT1/DUSP10/AHSG/EPHA1/FOXO1/MBIP/CNKSR3/PID1/IMPACT/GNAQ/XDH/PINK1/PPAP2B/ATXN7/GPER1/FBP1/NDRG2/SMPD1/BDKRB2/GFR…
GO_ORGANOPHOSPHATE_BIOSYNTHETIC_PROCESS	442	-0.224278	-1.50083	0.0002477	SLC25A13/PIK3C2A/INPP4A/CTPS2/RRM2B/HEXB/PIK3CB/GUCY1B3/MTMR1/CALCRL/ME1/FGF10/SLC44A1/MOCOS/FGFR1/PIK3C3/CAD/CPNE3/DDHD2/LPCAT2/OAS1/XYLB/UPRT/PRTFDC1/PYGL/SPTLC2/MTHFD1/CDS2/LPIN2/PRPS2/TAZ/NME3/VAC14/NME4/QPRT/TGFB1/PIK3R2/NAMPT/MTMR4/PNPO/GAB1/TCIRG1/OAS2/SERINC1/FIG4/UMPS/DGUOK/SCP2/PLA2G4A/AKR1A1/DHDDS/APOA1/GPAM/PANK3/PIK3CA/OCRL/MOCS1/MBOAT7/PPCS/PLA2G5/PAICS/PPAT/DUT/DCTD/PLD2/ADCY4/SLC2…	443	0.222382	0.880086	0.860739	PIGQ/ATP6V0A1/CTPS2/KARS/PKM/COASY/VPS9D1/CAD/PGS1/LPCAT2/ATP5D/CHKB/ERH/PIGU/TAZ/NME3/VAC14/NME4/QPRT/CDIPT/PIK3R2/GARS/IMPDH1/PTPMT1/TCIRG1/CHKA/MVK/DGUOK/AMPD2/GNPAT/ATP5E/MBOAT7/PANK2/PPCS/DUT/ARF3/ATP5G2/PIGC/DPM2/ATIC/UCK2/PI4KB/ARF1/GUK1/TAMM41/UCN2/NAPRT1/INPP5E/ADM/ALDOA/GGPS1/LPCAT1/PI4K2A/ADCY8/PTDSS1/SLC35B2/AGPAT6/ATP5G1/PLA2G4D/PDXK/G6PD/FLAD1/FGFR4/NPPC/PMVK/CDS1/TKT/INPPL1/ATP5C1/…
GO_PROTEIN_PHOSPHORYLATION	932	-0.187811	-1.34386	0.000252461	SCYL3/FGR/PDK4/PDK2/MARK4/CAMK1G/ST3GAL1/BAZ1B/BTK/FYN/PPP5C/MAP4K5/CLK1/IGF1/MNAT1/MAP2K3/FLT4/TRIO/PHKA2/KITLG/MAPK9/KCNH2/EIF2AK2/CDK17/HIPK2/PKN2/MYLK/MAP2K4/SLK/CDK13/TIE1/PHKA1/ROCK1/MEF2A/IKBKAP/FGF10/NDST1/MAP4K4/TRIB2/SPEG/STK10/FBXW11/MAP3K13/NUAK1/MARK3/PAK3/FGFR1/ARAF/PIK3C3/MKNK1/MEF2C/CCNT2/CAD/CPNE3/WNT11/EIF2AK1/MAPKAPK5/P2RX7/PEBP1/IRAK3/MLTK/PSME1/TRPM7/TYRO3/MAP3K1/PSMD5/ABL1/M…	933	0.223683	0.899524	0.900461	CDKL3/MARK4/PSMB1/CDK11A/DYRK4/PPP5C/PSMC4/MNAT1/PSMA4/KCNH2/RASGRF1/RIOK2/TNK2/ADCK1/CSNK2A2/CAMK2A/EPHA8/TRIB2/MYO3B/TXK/RASAL2/MAP2K7/DCX/ACTN2/EPHA6/MOK/IL12RB2/CAD/MAST2/EIF2AK1/PSMC5/MT3/MAPKAPK5/BRAP/KCNH4/BIRC5/TYRO3/SRPK1/PSMD8/MKNK2/ADRBK2/RHBDD3/RBX1/PSMA3/PSMB5/PSME2/PSMA7/BIRC7/TRIB3/CSNK2A1/PSMD10/CDK16/MAPK3/PHKB/PSMD7/AXIN1/CSK/CTSH/SGK3/SGK3/RIPK2/STK3/ERCC2/DMPK/CCNE1/DYRK1B/PRK…
GO_REGULATION_OF_LEUKOCYTE_PROLIFERATION	202	-0.273579	-1.65628	0.000256967	CD4/IGF1/CD74/KITLG/PRDM1/FGF10/NCK2/ST6GAL1/DLG1/MEF2C/PTPRC/GSTP1/CD59/FLT3LG/EFNB1/DHPS/CD40/TNFSF13B/CORO1A/PYCARD/CD276/RIPK2/EBI3/TGFB1/JAK3/AHR/C10orf54/CD81/IGFBP2/SOS1/CD46/TNFAIP3/GPAM/SASH3/PKN1/NCKAP1L/BTN2A2/CDKN1A/TICAM1/RAC2/INS-IGF2/LILRB2/NDFIP1/LGALS3/IL6ST/ANXA1/TLR4/PDE5A/GNRH1/ATM/TIRAP/IL18/ADK/TNFRSF14/NCK1/ICOSLG/VCAM1/MNDA/CASP3/SYK/CD300A/CTNNB1/GPR183/BCL2/PRNP/CEBPB/TR…	202	0.142629	0.547594	0.999527	MAD1L1/GAL/TCF3/CD59/EFNB1/DHPS/PYCARD/RIPK2/TGFB1/PRKAR1A/CD81/IL5/BCL6/HHLA2/ZP4/CD46/TNFSF4/PKN1/BTN2A2/BMP4/TNFSF9/FOXJ1/EPO/SFTPD/VTCN1/XCL1/TNFRSF21/GNRH1/CDKN2A/OCSTAMP/PTH/WNT3A/TNFRSF14/IL23R/CTLA4/LMO1/FADD/CCDC88B/IL12A/LGALS9/PRNP/IL20RB/GLMN/SOX11/CSF1/TNFRSF4/ZP3/CD55/ADA/SLC39A10/ZNF335/AGER/HLA-E/HLA-G/HLA-A/MIF
GO_UNSATURATED_FATTY_ACID_BIOSYNTHETIC_PROCESS	53	-0.417131	-1.95263	0.000257913	ELOVL5/ALOX5/CD74/TBXAS1/PTGS2/EDN1/MGST2/PTGS1/SCD/GGT5/GGT1/PTGDS/ALOX12/PTGES3/ELOVL3/PTGIS/PLA2G5/GGT7/ALOX5AP/FADS2/RNPEPL1/DEGS1/SCD5/PTGES2/PTGES/FADS1/FAM213B/CBR1/HPGDS/SYK/GGT6/SPHK1/FCER1A/AKR1C3/FADS3/DECR2	54	0.250895	0.850633	0.726664	PTGES3/LTA4H/ELOVL3/RNPEPL1/DEGS1/PTGES2/PTGES/GGTLC1/HPGDS/PLA2G4F/SPHK1/RNPEP/ALOXE3/ALOX12B/AKR1C3/FADS3/MIF/DECR2
GO_CELLULAR_RESPONSE_TO_GROWTH_HORMONE_STIMULUS	20	-0.59788	-2.14032	0.000258866	PXN/MAPK1/JAK3/GHR/PRLR/SOCS2/STAT5A/PIK3R1/STAR/STAT3/PTK2/LYN	20	-0.319374	-1.17495	0.216701	GHR/SOCS2/PIK3R1
GO_RESPONSE_TO_ABIOTIC_STIMULUS	1012	-0.186449	-1.34253	0.000264089	GCLC/FBXL3/CX3CL1/CD9/FYN/DCN/ERCC1/ALOX5/IGF1/ATP1A2/SNAI2/BAK1/PNKP/USP28/MAPK9/CYBA/EIF2AK2/ATP2B4/HDAC7/CASP8/HIPK2/CNN2/MYLK/MAP2K4/ATXN3/FECH/TNFRSF1A/HYAL2/PYGM/BCL3/FUNDC1/RORA/TGFBR3/NEDD4/RAD18/ATP2B1/RDH11/TFRC/UBE2D1/SMC1A/GLI2/SLC24A1/TACR2/UBE2A/GNB1/EDN1/SLC1A3/XRCC5/LXN/OPRK1/SEMA5B/TRPM3/PLOD1/AKR1B1/NOX4/PPP1R15A/BAX/MMP2/DNMT3B/P2RX7/ICAM1/MLTK/SCFD1/MAP3K1/PDE6C/HSP90AB1/CIRBP…	1011	0.214156	0.862425	0.96564	BAD/KDM1A/ABCC8/ETV1/NOX1/SPRTN/ERCC1/SNAI2/GLRX2/BAK1/ADSS/PNKP/CTNS/TG/ERCC8/ENTPD2/HDAC7/POLD1/TMEM161A/CNN2/PKM/HYAL2/SIRT2/DNAJA2/FUNDC1/ASNS/EIF2B3/UBE2D1/XRCC1/TP63/TACR2/TIPIN/MAP2K7/DCX/UBE2A/GNB1/SDF4/DNM2/OPRK1/PLOD1/PPP1R15A/BAX/UIMC1/MT3/DNMT3B/ANGPT2/HSP90AB1/TSPO/RBX1/NFATC4/ABHD12/EEF1A2/SLC52A3/ACTR5/ZNF516/SUV39H1/CACNA1F/RS1/PCSK1N/MAPK3/NARFL/CLCN7/TCEB2/NDRG1/EEF1D/ADAM2/ERCC…
GO_POSITIVE_REGULATION_OF_LEUKOCYTE_CHEMOTAXIS	78	-0.376058	-1.92047	0.000267594	CX3CL1/CD74/SERPINE1/RARRES2/CXCL12/C1QBP/CCL2/THBS4/PTK2B/CCR2/NCKAP1L/RAC2/SWAP70/RAC1/THBS1/ADAM10/PLA2G7/TIRAP/VEGFC/EDNRA/ADAM17/CXCL13/IL6R/CCR1/FIGF/IL8/C3AR1/VEGFB/CMKLR1/ANO6/CALR/CAMK1D/GAS6/CSF1/HMGB1/C5AR1/AIF1/ZNF580	78	-0.197969	-1.00195	0.456886	F7/CXCL2/RARRES2/CXCL12/TRPV4/CCR6/PTK2B/NCKAP1L/EDN3/TNFSF14/CCR7/LBP/IL6/CCL21/ADAM10/TIRAP/VEGFC/ADAM17/IL6R/CCR1/CXCL10/CMKLR1/ANO6/GAS6/HMGB1/C5AR1
GO_PROTEIN_COMPLEX_SUBUNIT_ORGANIZATION	1473	-0.17438	-1.28553	0.000276339	DVL2/CX3CL1/AASS/MGST1/VTA1/ZNF207/HFE/TTC19/PIK3C2A/EHD3/COX15/WAS/BID/RUFY3/CD74/MNAT1/NDUFS1/BIRC3/VIM/TMSB10/TUBG2/CTNNA1/ARHGAP6/MRPS10/VAMP3/CYBA/TTC17/FOXC1/TRAF1/PKP2/ALDH18A1/MRPS35/EIF4B/OAT/SLK/TLE2/ME1/TNFRSF1A/RHOA/NUP133/LRP6/IKBKAP/CDC42/NCK2/ACTN1/HSD17B10/FERMT2/FRY/PICALM/MRPS34/BCS1L/LMAN1/TIMM21/FRYL/FSCN1/DLG1/LRRC16A/CADPS2/SMARCD3/COBLL1/GEMIN5/ITGB5/TRPM3/KAT6A/FAT1/CHMP2B…	1472	0.310547	1.25718	1.99998e-05	BAD/NDUFAF7/FKBP4/DVL2/AP2B1/USH1C/PAF1/SCIN/TRAPPC6A/MED24/ZNF207/WIZ/PPP5C/STMN4/MNAT1/ATP6V0A1/TMSB10/TUBG2/DNAH5/CAPG/AP2S1/CTNNA1/OFD1/MAP4/MRPS10/VAMP3/TNFRSF9/BCAR1/TRAPPC3/ENTPD2/FOXC1/MRPL43/TRAF1/ALDH18A1/MRPS24/ASUN/OAT/NDUFB4/SNAP91/SMARCD1/RHOA/SIRT2/NUP133/CDC42/ACTN1/PANX2/TP63/SMARCE1/NSF/MRPS34/BCS1L/WDR62/KIFAP3/ACTN2/RIMS1/KEAP1/CHRNA3/TCF7/SMARCD3/C1QTNF3/MRPL22/CD59/SEH1L/CTT…
GO_PROTEIN_COMPLEX_BIOGENESIS	1088	-0.18408	-1.3319	0.000276656	DVL2/CX3CL1/AASS/MGST1/ZNF207/HFE/TTC19/PIK3C2A/EHD3/COX15/WAS/BID/CD74/MNAT1/NDUFS1/BIRC3/TUBG2/CTNNA1/ARHGAP6/VAMP3/CYBA/TTC17/TRAF1/ALDH18A1/EIF4B/OAT/TLE2/ME1/TNFRSF1A/RHOA/IKBKAP/NCK2/HSD17B10/FERMT2/PICALM/BCS1L/LMAN1/TIMM21/CADPS2/COBLL1/GEMIN5/TRPM3/KAT6A/CD59/ATRX/CTTN/TMED2/BAX/FKBP1A/P2RX7/OAS1/PXN/TFAP4/SCFD1/TRPM7/PSMD5/ITPR3/H2AFY2/HSCB/HMOX1/CNIH1/SEC23A/CTSZ/HM13/SAMHD1/EPPIN/PSMD…	1088	0.294028	1.18543	0.00481995	NDUFAF7/FKBP4/DVL2/AP2B1/USH1C/TRAPPC6A/MED24/WIZ/PPP5C/MNAT1/ATP6V0A1/TUBG2/DNAH5/AP2S1/CTNNA1/OFD1/VAMP3/TNFRSF9/TRAPPC3/ENTPD2/NDUFB4/RHOA/SIRT2/NSF/BCS1L/ACTN2/KEAP1/CHRNA3/TCF7/C1QTNF3/CTTN/BAX/FKBP1A/TFAP4/DHPS/H2AFY2/PSMD8/NDUFB7/CABIN1/CENPM/SAMM50/MYBL2/BIRC7/NDUFAF5/HM13/CHMP4B/PSMD10/TAZ/TRADD/HSF4/MAPK3/NUP93/CENPT/COG4/SLC7A6/TCEB2/QPRT/STX4/RAB11A/RPS19/CCDC114/PPP2R1A/CRTC1/ATP6V0A…
GO_REGULATION_OF_GLUCOSE_METABOLIC_PROCESS	103	-0.334174	-1.80415	0.000279237	PDK4/PDK2/IGF1/PPP1R3F/RORA/DUSP12/MLYCD/AKT2/KAT2A/KAT2B/IGFBP5/LEPR/NLN/DYRK2/INS-IGF2/RGN/PPP1R3D/NCOA2/SIK1/AKT1/RORC/C1QTNF2/IGFBP3/OGT/SOGA1/FOXO1/SLC45A3/FBP1/IRS1/INSR/PGAM1/PPP1CA/C1QTNF1/PTPN2/CLK2/EPM2AIP1/IRS2/PPARA/HMGB1/SRC/ENPP1/SLC35B4/PPP1CB	103	-0.325486	-1.73188	0.000309693	PDK4/PDK2/DGAT2/RORA/ACACB/SORBS1/GCK/PPARGC1A/GPLD1/KAT2B/LEPR/GNMT/INS-IGF2/RGN/IL6/IGFBP4/RORC/FOXO1/PFKFB1/FBP1/IRS1/INSR/PPP1R3B/MST1/IRS2/PPARA/ENPP1/GCGR
GO_RHO_PROTEIN_SIGNAL_TRANSDUCTION	50	-0.429179	-1.97805	0.000280787	ARHGAP6/RHOA/ROCK1/ARHGEF1/ARHGAP4/MYO9B/RTKN/CTNNAL1/GNA13/RHOJ/CDC42EP1/ROCK2/ARHGAP29/RHOB/AGTR1/GNA12/CDC42EP2/EDNRA/VANGL2/ARHGEF3/COL1A2/ARHGAP1/RHOG/EPS8L2/CDC42EP4/KIAA1598/C15orf62/PHACTR4/GPR56/TAX1BP3	50	0.273486	0.916708	0.621889	RHOA/CELSR1/ARHGEF1/ARHGAP4/MYO9B/LIMK1/BCL6/EPS8L1/ROCK2/GNA12/CFL1/ARHGAP1/RHOG/TAX1BP3
[truncated: 2,620 more rows]
