# Supplementary material for: Gene amplification derived a cancer‐testis long noncoding RNA PCAT6 regulates cell proliferation and migration in hepatocellular carcinoma
Source: Cancer Med. 2019 Apr 9;8(6):3017–25. doi: 10.1002/cam4.2141 (PMC6558594; doi:10.1002/cam4.2141)
Supplement: Supplementary file 5 [file CAM4-8-3017-s005.xls]

## Sheet: Sheet1
Supplementary Table S3 :The list of primers and siRNA sequence.
qRT-PCR
GENE	Forward primer	Reverse primer
PCAT6	CAGGAACCCCCTCCTTACTC	CTAGGGATGTGTCCGAAGGA
GAPDH	AGCCACATCGCTCAGACAC	GCCCAATACGACCAAATCC
Sequences for siRNAs
PCAT6 siRNA 1#	ACAUCCCUAGGUGUCUCCAUCCUCA	UGAGGAUGGAGACACCUAGGGAUGU
PCAT6 siRNA 2#	CAUCUCUCGGUGCCCUGGAAUGUUU	AAACAUUCCAGGGCACCGAGAGAUG
